# Supplementary material for: Bayesian Population-Based Prevalence Estimation of KCNV2-Associated Retinopathy: A Comparative Analysis of Disease-Associated Variant Frequencies in Russian and Global Populations
Source: Int J Mol Sci. 2026 Jun 30;27(13):5911. doi: 10.3390/ijms27135911 (PMC13361675; doi:10.3390/ijms27135911)
Supplement: Supplementary file 1 [file ijms-27-05911-s001.zip › ijms-4369183-supplementary/Additional files/Supplementary File 1. Complete List of Pathogenic and Potentially Pathogenic Variants Included in the Analysis.xlsx]

## Sheet: Sheet1
pVCF	LitVar2 PMID	rsID	GeneRegion_v2	VEP Annotation	Ensembl coding trascript	Ensembl coding	Ensembl protein trascript	Ensembl protein	NCBI coding trascript	NCBI coding	NCBI protein trascript	NCBI protein	gnomAD v4.1 ac_exomes	gnomAD v4.1 hom_exomes	gnomAD v4.1 ac_genomes	gnomAD v4.1 hom_genomes	gnomAD v4.1 ac_total	gnomAD v4.1 af_total	CADD score	Group	Comments
chr9-2717510-A-G		rs1486064926	5UTR		ENST00000382082.4	c.-230A>G			NM_133497.4	c.-230A>G									15.93	Strong_VUS
chr9-2717510-A-T		chr9-2717510-A-T	5UTR		ENST00000382082.4	c.-230A>T			NM_133497.4	c.-230A>T									16.38	Strong_VUS
chr9-2717740-A-G		rs760755040	exonic	start	ENST00000382082.4	c.1A>G	ENSP00000371514.3	p.Met1?	NM_133497.4	c.1A>G	NP_598004.1	p.Met1?	4	0	1	0	5	3e-06	21.3	Core_Pat
chr9-2717741-T-C		chr9-2717741-T-C	exonic	start	ENST00000382082.4	c.2T>C	ENSP00000371514.3	p.Met1?	NM_133497.4	c.2T>C	NP_598004.1	p.Met1?	1	0	0	0	1	1e-06	21.9	Strong_VUS
chr9-2717743-C-T		rs1277326730	exonic	missense	ENST00000382082.4	c.4C>T	ENSP00000371514.3	p.Leu2Phe	NM_133497.4	c.4C>T	NP_598004.1	p.Leu2Phe	1	0	1	0	2	1e-06	18.49	Strong_VUS
chr9-2717744-TCAAA-T	[39792073, 31589614, 23077521, 30927187, 26755771]	rs786205121	exonic	frame	ENST00000382082.4	c.8_11del	ENSP00000371514.3	p.Lys3ArgfsTer96	NM_133497.4	c.8_11del	NP_598004.1	p.Lys3ArgfsTer96	62	0	6	0	68	4.2e-05	25.1	Core_Pat
chr9-2717746-A-C		CM062787	exonic	missense	ENST00000382082.4	c.7A>C	ENSP00000371514.3	p.Lys3Gln	NM_133497.4	c.7A>C	NP_598004.1	p.Lys3Gln	1	0	0	0	1	1e-06	19.64	Strong_VUS
chr9-2717746-A-T	[32967234]	CM062787	exonic	stop	ENST00000382082.4	c.7A>T	ENSP00000371514.3	p.Lys3Ter	NM_133497.4	c.7A>T	NP_598004.1	p.Lys3Ter	1	0	0	0	1	1e-06	39	Core_Pat
chr9-2717747-AACAGAGTGAGAGGAG-A		chr9-2717748-ACAGAGTGAGAGGAG-	exonic	inframe	ENST00000382082.4	c.11_25del	ENSP00000371514.3	p.Gln4_Arg8del	NM_133497.4	c.11_25del	NP_598004.1	p.Gln4_Arg8del	1	0	0	0	1	1e-06	17.36	Strong_VUS
chr9-2717749-C-A		chr9-2717749-C-A	exonic	missense	ENST00000382082.4	c.10C>A	ENSP00000371514.3	p.Gln4Lys	NM_133497.4	c.10C>A	NP_598004.1	p.Gln4Lys	2	0	0	0	2	1e-06	17.7	Strong_VUS
chr9-2717749-C-G		rs148953795	exonic	missense	ENST00000382082.4	c.10C>G	ENSP00000371514.3	p.Gln4Glu	NM_133497.4	c.10C>G	NP_598004.1	p.Gln4Glu	6	0	3	0	9	6e-06	17.19	Strong_VUS
chr9-2717749-C-T		rs148953795	exonic	stop	ENST00000382082.4	c.10C>T	ENSP00000371514.3	p.Gln4Ter	NM_133497.4	c.10C>T	NP_598004.1	p.Gln4Ter	2	0	0	0	2	1e-06	39	Core_Pat
chr9-2717749-CAG-C		chr9-2717750-AG-	exonic	frame	ENST00000382082.4	c.13_14del	ENSP00000371514.3	p.Ser5Ter	NM_133497.4	c.13_14del	NP_598004.1	p.Ser5Ter	4	0	0	0	4	2e-06	23.5	Strong_VUS
chr9-2717750-AGAGT-A		rs1819757654	exonic	frame	ENST00000382082.4	c.15_18del	ENSP00000371514.3	p.Ser5ArgfsTer94	NM_133497.4	c.15_18del	NP_598004.1	p.Ser5ArgfsTer94	5	0	0	0	5	3e-06	24.1	Strong_VUS
chr9-2717754-TG-T		chr9-2717755-G-	exonic	frame	ENST00000382082.4	c.16del	ENSP00000371514.3	p.Glu6ArgfsTer94	NM_133497.4	c.16del	NP_598004.1	p.Glu6ArgfsTer94	5	0	0	0	5	3e-06	23.6	Strong_VUS
chr9-2717754-TGA-T		rs1385132304	exonic	frame	ENST00000382082.4	c.19_20del	ENSP00000371514.3	p.Arg7GlufsTer15	NM_133497.4	c.19_20del	NP_598004.1	p.Arg7GlufsTer15	6	0	1	0	7	4e-06	23.7	Core_Pat
chr9-2717754-TGAGAG-A		chr9-2717754-TGAGAG-A	exonic	frame	ENST00000382082.4	c.15_20delinsA	ENSP00000371514.3	p.Ser5ArgfsTer16	NM_133497.4	c.15_20delinsA	NP_598004.1	p.Ser5ArgfsTer16							31	Core_Pat
chr9-2717756-A-C		chr9-2717756-A-C	exonic	missense	ENST00000382082.4	c.17A>C	ENSP00000371514.3	p.Glu6Ala	NM_133497.4	c.17A>C	NP_598004.1	p.Glu6Ala	1	0	0	0	1	1e-06	17.09	Strong_VUS
chr9-2717759-G-A		rs370186140	exonic	missense	ENST00000382082.4	c.20G>A	ENSP00000371514.3	p.Arg7Lys	NM_133497.4	c.20G>A	NP_598004.1	p.Arg7Lys	12	0	5	0	17	1.1e-05	22.6	Strong_VUS
chr9-2717759-G-C		rs370186140	exonic	missense	ENST00000382082.4	c.20G>C	ENSP00000371514.3	p.Arg7Thr	NM_133497.4	c.20G>C	NP_598004.1	p.Arg7Thr							24.3	Strong_VUS
chr9-2717759-G-T		rs370186140	exonic	missense	ENST00000382082.4	c.20G>T	ENSP00000371514.3	p.Arg7Met	NM_133497.4	c.20G>T	NP_598004.1	p.Arg7Met	2	0	1	0	3	2e-06	24.7	Strong_VUS
chr9-2717760-G-C		rs757360187	exonic	missense	ENST00000382082.4	c.21G>C	ENSP00000371514.3	p.Arg7Ser	NM_133497.4	c.21G>C	NP_598004.1	p.Arg7Ser	5	0	1	0	6	4e-06	22.5	Strong_VUS
chr9-2717762-G-A		rs1194936225	exonic	missense	ENST00000382082.4	c.23G>A	ENSP00000371514.3	p.Arg8Lys	NM_133497.4	c.23G>A	NP_598004.1	p.Arg8Lys	4	0	0	0	4	2e-06	23.1	Strong_VUS
chr9-2717762-G-C		rs1194936225	exonic	missense	ENST00000382082.4	c.23G>C	ENSP00000371514.3	p.Arg8Thr	NM_133497.4	c.23G>C	NP_598004.1	p.Arg8Thr	1	0	0	0	1	1e-06	23.5	Strong_VUS
chr9-2717765-G-A		rs770351405	exonic	missense	ENST00000382082.4	c.26G>A	ENSP00000371514.3	p.Arg9Gln	NM_133497.4	c.26G>A	NP_598004.1	p.Arg9Gln	6	0	0	0	6	4e-06	16.78	Strong_VUS
chr9-2717767-T-C		rs749701939	exonic	missense	ENST00000382082.4	c.28T>C	ENSP00000371514.3	p.Ser10Pro	NM_133497.4	c.28T>C	NP_598004.1	p.Ser10Pro	2	0	0	0	2	1e-06	23.3	Strong_VUS
chr9-2717767-T-G		rs749701939	exonic	missense	ENST00000382082.4	c.28T>G	ENSP00000371514.3	p.Ser10Ala	NM_133497.4	c.28T>G	NP_598004.1	p.Ser10Ala	2	0	1	0	3	2e-06	22.6	Strong_VUS
chr9-2717768-C-A		COSV66055764	exonic	missense	ENST00000382082.4	c.29C>A	ENSP00000371514.3	p.Ser10Tyr	NM_133497.4	c.29C>A	NP_598004.1	p.Ser10Tyr	2	0	0	0	2	1e-06	23.3	Strong_VUS
chr9-2717768-C-G		rs768154610	exonic	missense	ENST00000382082.4	c.29C>G	ENSP00000371514.3	p.Ser10Cys	NM_133497.4	c.29C>G	NP_598004.1	p.Ser10Cys	21	0	0	0	21	1.3e-05	23.5	Strong_VUS
chr9-2717768-C-T		rs768154610	exonic	missense	ENST00000382082.4	c.29C>T	ENSP00000371514.3	p.Ser10Phe	NM_133497.4	c.29C>T	NP_598004.1	p.Ser10Phe	1	0	1	0	2	1e-06	23.7	Strong_VUS
chr9-2717770-T-C		chr9-2717770-T-C	exonic	missense	ENST00000382082.4	c.31T>C	ENSP00000371514.3	p.Trp11Arg	NM_133497.4	c.31T>C	NP_598004.1	p.Trp11Arg							21.4	Strong_VUS
chr9-2717771-G-T		COSV104689202	exonic	missense	ENST00000382082.4	c.32G>T	ENSP00000371514.3	p.Trp11Leu	NM_133497.4	c.32G>T	NP_598004.1	p.Trp11Leu	1	0	0	0	1	1e-06	18.92	Strong_VUS
chr9-2717772-G-A		COSV66057475	exonic	stop	ENST00000382082.4	c.33G>A	ENSP00000371514.3	p.Trp11Ter	NM_133497.4	c.33G>A	NP_598004.1	p.Trp11Ter	1	0	0	0	1	1e-06	46	Probably_Pat
chr9-2717772-G-C		rs1819758710	exonic	missense	ENST00000382082.4	c.33G>C	ENSP00000371514.3	p.Trp11Cys	NM_133497.4	c.33G>C	NP_598004.1	p.Trp11Cys	1	0	0	0	1	1e-06	24.8	Strong_VUS
chr9-2717774-G-A		rs780825495	exonic	missense	ENST00000382082.4	c.35G>A	ENSP00000371514.3	p.Ser12Asn	NM_133497.4	c.35G>A	NP_598004.1	p.Ser12Asn	5	0	1	0	6	4e-06	19.33	Strong_VUS
chr9-2717774-G-C		rs780825495	exonic	missense	ENST00000382082.4	c.35G>C	ENSP00000371514.3	p.Ser12Thr	NM_133497.4	c.35G>C	NP_598004.1	p.Ser12Thr	2	0	0	0	2	1e-06	18.69	Strong_VUS
chr9-2717774-G-T		rs780825495	exonic	missense	ENST00000382082.4	c.35G>T	ENSP00000371514.3	p.Ser12Ile	NM_133497.4	c.35G>T	NP_598004.1	p.Ser12Ile	2	0	0	0	2	1e-06	20.4	Strong_VUS
chr9-2717777-AC-A		chr9-2717778-C-	exonic	frame	ENST00000382082.4	c.39del	ENSP00000371514.3	p.Tyr13Ter	NM_133497.4	c.39del	NP_598004.1	p.Tyr13Ter	2	0	0	0	2	1e-06	21.7	Strong_VUS
chr9-2717778-C-CA		chr9-2717779--A	exonic	frame	ENST00000382082.4	c.40dup	ENSP00000371514.3	p.Arg14LysfsTer9	NM_133497.4	c.40dup	NP_598004.1	p.Arg14LysfsTer9	1	0	0	0	1	1e-06	22.8	Strong_VUS
chr9-2717778-C-G		rs1033681137	exonic	stop	ENST00000382082.4	c.39C>G	ENSP00000371514.3	p.Tyr13Ter	NM_133497.4	c.39C>G	NP_598004.1	p.Tyr13Ter	1	0	1	0	2	1e-06	36	Core_Pat
chr9-2717779-A-T		chr9-2717779-A-T	exonic	missense	ENST00000382082.4	c.40A>T	ENSP00000371514.3	p.Arg14Trp	NM_133497.4	c.40A>T	NP_598004.1	p.Arg14Trp	3	0	0	0	3	2e-06	17.05	Strong_VUS
chr9-2717783-C-T		rs771599426	exonic	missense	ENST00000382082.4	c.44C>T	ENSP00000371514.3	p.Pro15Leu	NM_133497.4	c.44C>T	NP_598004.1	p.Pro15Leu	1	0	0	0	1	1e-06	16.47	Strong_VUS
chr9-2717785-T-C		rs1313275350	exonic	missense	ENST00000382082.4	c.46T>C	ENSP00000371514.3	p.Trp16Arg	NM_133497.4	c.46T>C	NP_598004.1	p.Trp16Arg	2	0	0	0	2	1e-06	21.7	Strong_VUS
chr9-2717786-G-C		chr9-2717786-G-C	exonic	missense	ENST00000382082.4	c.47G>C	ENSP00000371514.3	p.Trp16Ser	NM_133497.4	c.47G>C	NP_598004.1	p.Trp16Ser							23.9	Strong_VUS
chr9-2717786-G-T		rs1339778237	exonic	missense	ENST00000382082.4	c.47G>T	ENSP00000371514.3	p.Trp16Leu	NM_133497.4	c.47G>T	NP_598004.1	p.Trp16Leu	7	0	0	0	7	4e-06	23.7	Strong_VUS
chr9-2717787-G-A		chr9-2717787-G-A	exonic	stop	ENST00000382082.4	c.48G>A	ENSP00000371514.3	p.Trp16Ter	NM_133497.4	c.48G>A	NP_598004.1	p.Trp16Ter							40	Probably_Pat
chr9-2717787-G-C		rs146685593	exonic	missense	ENST00000382082.4	c.48G>C	ENSP00000371514.3	p.Trp16Cys	NM_133497.4	c.48G>C	NP_598004.1	p.Trp16Cys	70	0	68	0	138	8.5e-05	23.3	Strong_VUS
chr9-2717797-G-C		chr9-2717797-G-C	exonic	missense	ENST00000382082.4	c.58G>C	ENSP00000371514.3	p.Glu20Gln	NM_133497.4	c.58G>C	NP_598004.1	p.Glu20Gln	1	0	0	0	1	1e-06	17.42	Strong_VUS
chr9-2717799-G-GA		chr9-2717800--A	exonic	frame	ENST00000382082.4	c.62dup	ENSP00000371514.3	p.Asn21LysfsTer2	NM_133497.4	c.62dup	NP_598004.1	p.Asn21LysfsTer2							20.3	Strong_VUS
chr9-2717803-G-T		rs1257547518	exonic	stop	ENST00000382082.4	c.64G>T	ENSP00000371514.3	p.Glu22Ter	NM_133497.4	c.64G>T	NP_598004.1	p.Glu22Ter	2	0	2	0	4	2e-06	36	Probably_Pat
chr9-2717806-G-T		rs1181279762	exonic	missense	ENST00000382082.4	c.67G>T	ENSP00000371514.3	p.Gly23Cys	NM_133497.4	c.67G>T	NP_598004.1	p.Gly23Cys	7	0	0	0	7	4e-06	18.87	Strong_VUS
chr9-2717808-C-CA		chr9-2717809--A	exonic	frame	ENST00000382082.4	c.70dup	ENSP00000371514.3	p.Ser24LysfsTer29	NM_133497.4	c.70dup	NP_598004.1	p.Ser24LysfsTer29	1	0	0	0	1	1e-06	22.4	Strong_VUS
chr9-2717812-C-G		chr9-2717812-C-G	exonic	missense	ENST00000382082.4	c.73C>G	ENSP00000371514.3	p.Gln25Glu	NM_133497.4	c.73C>G	NP_598004.1	p.Gln25Glu	1	0	0	0	1	1e-06	15.39	Strong_VUS
chr9-2717815-C-T		chr9-2717815-C-T	exonic	missense	ENST00000382082.4	c.76C>T	ENSP00000371514.3	p.His26Tyr	NM_133497.4	c.76C>T	NP_598004.1	p.His26Tyr	1	0	0	0	1	1e-06	17.9	Strong_VUS
chr9-2717818-C-A		rs1240612092	exonic	missense	ENST00000382082.4	c.79C>A	ENSP00000371514.3	p.Arg27Ser	NM_133497.4	c.79C>A	NP_598004.1	p.Arg27Ser	0	0	1	0	1	1e-06	22.7	Strong_VUS
chr9-2717818-C-T		COSV66057853	exonic	missense	ENST00000382082.4	c.79C>T	ENSP00000371514.3	p.Arg27Cys	NM_133497.4	c.79C>T	NP_598004.1	p.Arg27Cys	7	0	0	0	7	4e-06	24.6	Strong_VUS
chr9-2717823-GAGC-G		chr9-2717824-AGC-	exonic	inframe	ENST00000382082.4	c.86_88del	ENSP00000371514.3	p.Ser29del	NM_133497.4	c.86_88del	NP_598004.1	p.Ser29del	2	0	0	0	2	1e-06	15.02	Strong_VUS
chr9-2717824-A-G		rs145394914	exonic	missense	ENST00000382082.4	c.85A>G	ENSP00000371514.3	p.Ser29Gly	NM_133497.4	c.85A>G	NP_598004.1	p.Ser29Gly	49	0	34	0	83	5.1e-05	22.3	Strong_VUS
chr9-2717824-A-T		COSV66055851	exonic	missense	ENST00000382082.4	c.85A>T	ENSP00000371514.3	p.Ser29Cys	NM_133497.4	c.85A>T	NP_598004.1	p.Ser29Cys	1	0	0	0	1	1e-06	23	Strong_VUS
chr9-2717825-G-A		rs780560766	exonic	missense	ENST00000382082.4	c.86G>A	ENSP00000371514.3	p.Ser29Asn	NM_133497.4	c.86G>A	NP_598004.1	p.Ser29Asn	5	0	1	0	6	4e-06	23.5	Strong_VUS
chr9-2717828-T-A		rs777796916	exonic	missense	ENST00000382082.4	c.89T>A	ENSP00000371514.3	p.Ile30Asn	NM_133497.4	c.89T>A	NP_598004.1	p.Ile30Asn	3	0	6	0	9	6e-06	16.98	Strong_VUS
chr9-2717830-T-C		chr9-2717830-T-C	exonic	missense	ENST00000382082.4	c.91T>C	ENSP00000371514.3	p.Cys31Arg	NM_133497.4	c.91T>C	NP_598004.1	p.Cys31Arg							21.4	Strong_VUS
chr9-2717831-G-A		rs1819760701	exonic	missense	ENST00000382082.4	c.92G>A	ENSP00000371514.3	p.Cys31Tyr	NM_133497.4	c.92G>A	NP_598004.1	p.Cys31Tyr	1	0	0	0	1	1e-06	22.5	Strong_VUS
chr9-2717831-G-C		chr9-2717831-G-C	exonic	missense	ENST00000382082.4	c.92G>C	ENSP00000371514.3	p.Cys31Ser	NM_133497.4	c.92G>C	NP_598004.1	p.Cys31Ser	1	0	0	0	1	1e-06	19.95	Strong_VUS
chr9-2717833-T-G		rs1202370414	exonic	missense	ENST00000382082.4	c.94T>G	ENSP00000371514.3	p.Ser32Ala	NM_133497.4	c.94T>G	NP_598004.1	p.Ser32Ala	1	0	1	0	2	1e-06	22.6	Strong_VUS
chr9-2717834-C-A		rs943990673	exonic	missense	ENST00000382082.4	c.95C>A	ENSP00000371514.3	p.Ser32Tyr	NM_133497.4	c.95C>A	NP_598004.1	p.Ser32Tyr	3	0	0	0	3	2e-06	23.1	Strong_VUS
chr9-2717834-C-G		chr9-2717834-C-G	exonic	missense	ENST00000382082.4	c.95C>G	ENSP00000371514.3	p.Ser32Cys	NM_133497.4	c.95C>G	NP_598004.1	p.Ser32Cys							23.3	Strong_VUS
chr9-2717834-C-T		rs943990673	exonic	missense	ENST00000382082.4	c.95C>T	ENSP00000371514.3	p.Ser32Phe	NM_133497.4	c.95C>T	NP_598004.1	p.Ser32Phe	2	0	0	0	2	1e-06	23.5	Strong_VUS
chr9-2717845-C-T		COSV66055828	exonic	missense	ENST00000382082.4	c.106C>T	ENSP00000371514.3	p.Arg36Cys	NM_133497.4	c.106C>T	NP_598004.1	p.Arg36Cys	4	0	0	0	4	2e-06	16.94	Strong_VUS
chr9-2717851-G-T		COSV105314106	exonic	missense	ENST00000382082.4	c.112G>T	ENSP00000371514.3	p.Gly38Cys	NM_133497.4	c.112G>T	NP_598004.1	p.Gly38Cys	1	0	0	0	1	1e-06	17.54	Strong_VUS
chr9-2717852-G-T		chr9-2717852-G-T	exonic	missense	ENST00000382082.4	c.113G>T	ENSP00000371514.3	p.Gly38Val	NM_133497.4	c.113G>T	NP_598004.1	p.Gly38Val							17.64	Strong_VUS
chr9-2717854-T-A		chr9-2717854-T-A	exonic	missense	ENST00000382082.4	c.115T>A	ENSP00000371514.3	p.Ser39Thr	NM_133497.4	c.115T>A	NP_598004.1	p.Ser39Thr	1	0	0	0	1	1e-06	20.8	Strong_VUS
chr9-2717854-T-C		chr9-2717854-T-C	exonic	missense	ENST00000382082.4	c.115T>C	ENSP00000371514.3	p.Ser39Pro	NM_133497.4	c.115T>C	NP_598004.1	p.Ser39Pro	1	0	0	0	1	1e-06	23.7	Strong_VUS
chr9-2717857-C-G		rs759192531	exonic	missense	ENST00000382082.4	c.118C>G	ENSP00000371514.3	p.Gln40Glu	NM_133497.4	c.118C>G	NP_598004.1	p.Gln40Glu							23.3	Strong_VUS
chr9-2717857-C-T	[27397505, 33546218]	rs759192531	exonic	stop	ENST00000382082.4	c.118C>T	ENSP00000371514.3	p.Gln40Ter	NM_133497.4	c.118C>T	NP_598004.1	p.Gln40Ter	5	0	0	0	5	3e-06	42	Core_Pat
chr9-2717858-A-G		rs1227914458	exonic	missense	ENST00000382082.4	c.119A>G	ENSP00000371514.3	p.Gln40Arg	NM_133497.4	c.119A>G	NP_598004.1	p.Gln40Arg	1	0	1	0	2	1e-06	19.89	Strong_VUS
chr9-2717858-AGGCCAGCATCC-A		rs769260522	exonic	frame	ENST00000382082.4	c.120_130del	ENSP00000371514.3	p.Ala41ArgfsTer8	NM_133497.4	c.120_130del	NP_598004.1	p.Ala41ArgfsTer8	2	0	1	0	3	2e-06	28	Core_Pat
chr9-2717859-G-C		rs765065154	exonic	missense	ENST00000382082.4	c.120G>C	ENSP00000371514.3	p.Gln40His	NM_133497.4	c.120G>C	NP_598004.1	p.Gln40His	2	0	0	0	2	1e-06	18.93	Strong_VUS
chr9-2717863-A-G		rs1434536722	exonic	missense	ENST00000382082.4	c.124A>G	ENSP00000371514.3	p.Ser42Gly	NM_133497.4	c.124A>G	NP_598004.1	p.Ser42Gly	1	0	0	0	1	1e-06	22.7	Strong_VUS
chr9-2717864-G-C		COSV66057098	exonic	missense	ENST00000382082.4	c.125G>C	ENSP00000371514.3	p.Ser42Thr	NM_133497.4	c.125G>C	NP_598004.1	p.Ser42Thr	1	0	0	0	1	1e-06	20.3	Strong_VUS
chr9-2717865-C-A		rs1440777868	exonic	missense	ENST00000382082.4	c.126C>A	ENSP00000371514.3	p.Ser42Arg	NM_133497.4	c.126C>A	NP_598004.1	p.Ser42Arg	1	0	0	0	1	1e-06	16.96	Strong_VUS
chr9-2717866-AT-TA		rs2130860083	exonic	missense	ENST00000382082.4	c.127_128delinsTA	ENSP00000371514.3	p.Ile43Tyr	NM_133497.4	c.127_128delinsTA	NP_598004.1	p.Ile43Tyr							16.11	Strong_VUS
chr9-2717867-T-A		rs1819761800	exonic	missense	ENST00000382082.4	c.128T>A	ENSP00000371514.3	p.Ile43Asn	NM_133497.4	c.128T>A	NP_598004.1	p.Ile43Asn	5	0	0	0	5	3e-06	19.96	Strong_VUS
chr9-2717875-T-C		rs140834504	exonic	missense	ENST00000382082.4	c.136T>C	ENSP00000371514.3	p.Trp46Arg	NM_133497.4	c.136T>C	NP_598004.1	p.Trp46Arg	3	0	4	0	7	4e-06	22.4	Strong_VUS
chr9-2717876-G-A	[24029832, 32967234]	CM1312048	exonic	stop	ENST00000382082.4	c.137G>A	ENSP00000371514.3	p.Trp46Ter	NM_133497.4	c.137G>A	NP_598004.1	p.Trp46Ter	4	0	0	0	4	2e-06	41	Core_Pat
chr9-2717877-G-C		chr9-2717877-G-C	exonic	missense	ENST00000382082.4	c.138G>C	ENSP00000371514.3	p.Trp46Cys	NM_133497.4	c.138G>C	NP_598004.1	p.Trp46Cys							23.5	Strong_VUS
chr9-2717882-A-G		chr9-2717882-A-G	exonic	missense	ENST00000382082.4	c.143A>G	ENSP00000371514.3	p.Glu48Gly	NM_133497.4	c.143A>G	NP_598004.1	p.Glu48Gly							16.55	Strong_VUS
chr9-2717884-G-A		rs777604507	exonic	missense	ENST00000382082.4	c.145G>A	ENSP00000371514.3	p.Gly49Ser	NM_133497.4	c.145G>A	NP_598004.1	p.Gly49Ser	146	1	7	0	153	9.5e-05	15.94	Strong_VUS
chr9-2717884-G-C		rs777604507	exonic	missense	ENST00000382082.4	c.145G>C	ENSP00000371514.3	p.Gly49Arg	NM_133497.4	c.145G>C	NP_598004.1	p.Gly49Arg	4	0	0	0	4	2e-06	21.2	Strong_VUS
chr9-2717885-G-A		rs746448587	exonic	missense	ENST00000382082.4	c.146G>A	ENSP00000371514.3	p.Gly49Asp	NM_133497.4	c.146G>A	NP_598004.1	p.Gly49Asp	11	0	9	0	20	1.2e-05	16.9	Strong_VUS
chr9-2717885-G-C		chr9-2717885-G-C	exonic	missense	ENST00000382082.4	c.146G>C	ENSP00000371514.3	p.Gly49Ala	NM_133497.4	c.146G>C	NP_598004.1	p.Gly49Ala	2	0	0	0	2	1e-06	16.46	Strong_VUS
chr9-2717885-G-T		rs746448587	exonic	missense	ENST00000382082.4	c.146G>T	ENSP00000371514.3	p.Gly49Val	NM_133497.4	c.146G>T	NP_598004.1	p.Gly49Val	1	0	0	0	1	1e-06	17.19	Strong_VUS
chr9-2717887-A-C		rs757537568	exonic	missense	ENST00000382082.4	c.148A>C	ENSP00000371514.3	p.Asn50His	NM_133497.4	c.148A>C	NP_598004.1	p.Asn50His	39	0	4	0	43	2.7e-05	19.83	Strong_VUS
chr9-2717887-A-G		rs757537568	exonic	missense	ENST00000382082.4	c.148A>G	ENSP00000371514.3	p.Asn50Asp	NM_133497.4	c.148A>G	NP_598004.1	p.Asn50Asp	2	0	0	0	2	1e-06	15.16	Strong_VUS
chr9-2717889-C-A		rs776336282	exonic	missense	ENST00000382082.4	c.150C>A	ENSP00000371514.3	p.Asn50Lys	NM_133497.4	c.150C>A	NP_598004.1	p.Asn50Lys	1	0	1	0	2	1e-06	15.78	Strong_VUS
chr9-2717889-C-G		rs776336282	exonic	missense	ENST00000382082.4	c.150C>G	ENSP00000371514.3	p.Asn50Lys	NM_133497.4	c.150C>G	NP_598004.1	p.Asn50Lys	1	0	0	0	1	1e-06	15.94	Strong_VUS
chr9-2717890-T-C		rs745811275	exonic	missense	ENST00000382082.4	c.151T>C	ENSP00000371514.3	p.Tyr51His	NM_133497.4	c.151T>C	NP_598004.1	p.Tyr51His	2	0	0	0	2	1e-06	23.9	Strong_VUS
chr9-2717890-T-G		chr9-2717890-T-G	exonic	missense	ENST00000382082.4	c.151T>G	ENSP00000371514.3	p.Tyr51Asp	NM_133497.4	c.151T>G	NP_598004.1	p.Tyr51Asp	1	0	0	0	1	1e-06	22.5	Strong_VUS
chr9-2717891-A-G		rs201072890	exonic	missense	ENST00000382082.4	c.152A>G	ENSP00000371514.3	p.Tyr51Cys	NM_133497.4	c.152A>G	NP_598004.1	p.Tyr51Cys	14	0	3	0	17	1.1e-05	19.1	Strong_VUS
chr9-2717891-ATAACTAC-A		rs775365730	exonic	frame	ENST00000382082.4	c.155_161del	ENSP00000371514.3	p.Asn52ThrfsTer46	NM_133497.4	c.155_161del	NP_598004.1	p.Asn52ThrfsTer46	2	0	0	0	2	1e-06	31	Core_Pat
chr9-2717892-T-A		chr9-2717892-T-A	exonic	stop	ENST00000382082.4	c.153T>A	ENSP00000371514.3	p.Tyr51Ter	NM_133497.4	c.153T>A	NP_598004.1	p.Tyr51Ter							35	Core_Pat
chr9-2717892-T-G		rs950492553	exonic	stop	ENST00000382082.4	c.153T>G	ENSP00000371514.3	p.Tyr51Ter	NM_133497.4	c.153T>G	NP_598004.1	p.Tyr51Ter							35	Core_Pat
chr9-2717893-A-T		chr9-2717893-A-T	exonic	missense	ENST00000382082.4	c.154A>T	ENSP00000371514.3	p.Asn52Tyr	NM_133497.4	c.154A>T	NP_598004.1	p.Asn52Tyr	3	0	0	0	3	2e-06	22.9	Strong_VUS
chr9-2717894-A-G		chr9-2717894-A-G	exonic	missense	ENST00000382082.4	c.155A>G	ENSP00000371514.3	p.Asn52Ser	NM_133497.4	c.155A>G	NP_598004.1	p.Asn52Ser	1	0	0	0	1	1e-06	19.49	Strong_VUS
chr9-2717894-A-T		chr9-2717894-A-T	exonic	missense	ENST00000382082.4	c.155A>T	ENSP00000371514.3	p.Asn52Ile	NM_133497.4	c.155A>T	NP_598004.1	p.Asn52Ile	1	0	0	0	1	1e-06	23	Strong_VUS
chr9-2717895-C-A		chr9-2717895-C-A	exonic	missense	ENST00000382082.4	c.156C>A	ENSP00000371514.3	p.Asn52Lys	NM_133497.4	c.156C>A	NP_598004.1	p.Asn52Lys	1	0	0	0	1	1e-06	19.55	Strong_VUS
chr9-2717895-C-G		chr9-2717895-C-G	exonic	missense	ENST00000382082.4	c.156C>G	ENSP00000371514.3	p.Asn52Lys	NM_133497.4	c.156C>G	NP_598004.1	p.Asn52Lys	2	0	0	0	2	1e-06	19.67	Strong_VUS
chr9-2717896-T-C		rs530044085	exonic	missense	ENST00000382082.4	c.157T>C	ENSP00000371514.3	p.Tyr53His	NM_133497.4	c.157T>C	NP_598004.1	p.Tyr53His	2	0	2	0	4	2e-06	24.9	Strong_VUS
chr9-2717897-A-G		rs1191350661	exonic	missense	ENST00000382082.4	c.158A>G	ENSP00000371514.3	p.Tyr53Cys	NM_133497.4	c.158A>G	NP_598004.1	p.Tyr53Cys	1	0	0	0	1	1e-06	24.6	Strong_VUS
chr9-2717898-C-G	[31960170, 21900228]	CM123194	exonic	stop	ENST00000382082.4	c.159C>G	ENSP00000371514.3	p.Tyr53Ter	NM_133497.4	c.159C>G	NP_598004.1	p.Tyr53Ter							42	Core_Pat
chr9-2717899-T-C		rs138656434	exonic	missense	ENST00000382082.4	c.160T>C	ENSP00000371514.3	p.Tyr54His	NM_133497.4	c.160T>C	NP_598004.1	p.Tyr54His	18	0	5	0	23	1.4e-05	22.5	Strong_VUS
chr9-2717900-A-C		rs1819763573	exonic	missense	ENST00000382082.4	c.161A>C	ENSP00000371514.3	p.Tyr54Ser	NM_133497.4	c.161A>C	NP_598004.1	p.Tyr54Ser							22.2	Strong_VUS
chr9-2717901-C-A		CM107462	exonic	stop	ENST00000382082.4	c.162C>A	ENSP00000371514.3	p.Tyr54Ter	NM_133497.4	c.162C>A	NP_598004.1	p.Tyr54Ter							39	Core_Pat
chr9-2717902-A-G		chr9-2717902-A-G	exonic	missense	ENST00000382082.4	c.163A>G	ENSP00000371514.3	p.Ile55Val	NM_133497.4	c.163A>G	NP_598004.1	p.Ile55Val	2	0	0	0	2	1e-06	20.4	Strong_VUS
chr9-2717903-T-A		rs541608166	exonic	missense	ENST00000382082.4	c.164T>A	ENSP00000371514.3	p.Ile55Asn	NM_133497.4	c.164T>A	NP_598004.1	p.Ile55Asn	4	0	0	0	4	2e-06	24.7	Strong_VUS
chr9-2717903-T-C		rs541608166	exonic	missense	ENST00000382082.4	c.164T>C	ENSP00000371514.3	p.Ile55Thr	NM_133497.4	c.164T>C	NP_598004.1	p.Ile55Thr	18	0	10	0	28	1.7e-05	22.8	Strong_VUS
chr9-2717905-G-A		rs766443513	exonic	missense	ENST00000382082.4	c.166G>A	ENSP00000371514.3	p.Glu56Lys	NM_133497.4	c.166G>A	NP_598004.1	p.Glu56Lys	98	0	6	0	104	6.4e-05	24.6	Strong_VUS
chr9-2717905-G-C		COSV66056097	exonic	missense	ENST00000382082.4	c.166G>C	ENSP00000371514.3	p.Glu56Gln	NM_133497.4	c.166G>C	NP_598004.1	p.Glu56Gln	4	0	0	0	4	2e-06	23.3	Strong_VUS
chr9-2717907-G-C		rs201975160	exonic	missense	ENST00000382082.4	c.168G>C	ENSP00000371514.3	p.Glu56Asp	NM_133497.4	c.168G>C	NP_598004.1	p.Glu56Asp	34	0	2	0	36	2.2e-05	17.08	Strong_VUS
chr9-2717908-G-A		rs1352767033	exonic	missense	ENST00000382082.4	c.169G>A	ENSP00000371514.3	p.Glu57Lys	NM_133497.4	c.169G>A	NP_598004.1	p.Glu57Lys	5	0	1	0	6	4e-06	25	Strong_VUS
chr9-2717909-A-C		rs1819764161	exonic	missense	ENST00000382082.4	c.170A>C	ENSP00000371514.3	p.Glu57Ala	NM_133497.4	c.170A>C	NP_598004.1	p.Glu57Ala							22.4	Strong_VUS
chr9-2717911-G-A		rs1412168165	exonic	missense	ENST00000382082.4	c.172G>A	ENSP00000371514.3	p.Asp58Asn	NM_133497.4	c.172G>A	NP_598004.1	p.Asp58Asn	3	0	3	0	6	4e-06	23.3	Strong_VUS
chr9-2717911-G-C		chr9-2717911-G-C	exonic	missense	ENST00000382082.4	c.172G>C	ENSP00000371514.3	p.Asp58His	NM_133497.4	c.172G>C	NP_598004.1	p.Asp58His	1	0	0	0	1	1e-06	24.7	Strong_VUS
chr9-2717912-A-G		chr9-2717912-A-G	exonic	missense	ENST00000382082.4	c.173A>G	ENSP00000371514.3	p.Asp58Gly	NM_133497.4	c.173A>G	NP_598004.1	p.Asp58Gly	1	0	0	0	1	1e-06	24	Strong_VUS
chr9-2717914-G-A		rs753070311	exonic	missense	ENST00000382082.4	c.175G>A	ENSP00000371514.3	p.Glu59Lys	NM_133497.4	c.175G>A	NP_598004.1	p.Glu59Lys	10	0	2	0	12	7e-06	22.5	Strong_VUS
chr9-2717914-G-C		rs753070311	exonic	missense	ENST00000382082.4	c.175G>C	ENSP00000371514.3	p.Glu59Gln	NM_133497.4	c.175G>C	NP_598004.1	p.Glu59Gln	1	0	0	0	1	1e-06	18.46	Strong_VUS
chr9-2717917-G-C		rs1819764524	exonic	missense	ENST00000382082.4	c.178G>C	ENSP00000371514.3	p.Asp60His	NM_133497.4	c.178G>C	NP_598004.1	p.Asp60His	9	0	0	0	9	6e-06	21.2	Strong_VUS
chr9-2717922-CG-GA		rs1819765042	exonic	missense	ENST00000382082.4	c.183_184delinsGA	ENSP00000371514.3	p.Glu62Lys	NM_133497.4	c.183_184delinsGA	NP_598004.1	p.Glu62Lys							16.43	Strong_VUS
chr9-2717926-G-A		rs370779648	exonic	missense	ENST00000382082.4	c.187G>A	ENSP00000371514.3	p.Glu63Lys	NM_133497.4	c.187G>A	NP_598004.1	p.Glu63Lys	67	0	1	0	68	4.2e-05	21.5	Strong_VUS
chr9-2717929-G-A	[26755771]	rs146541413	exonic	missense	ENST00000382082.4	c.190G>A	ENSP00000371514.3	p.Glu64Lys	NM_133497.4	c.190G>A	NP_598004.1	p.Glu64Lys	32	0	1	0	33	2e-05	18.1	Strong_VUS
chr9-2717929-G-C		COSV106557339	exonic	missense	ENST00000382082.4	c.190G>C	ENSP00000371514.3	p.Glu64Gln	NM_133497.4	c.190G>C	NP_598004.1	p.Glu64Gln	1	0	0	0	1	1e-06	16.16	Strong_VUS
chr9-2717929-G-GAGGA		rs761714586	exonic	frame	ENST00000382082.4	c.191_194dup	ENSP00000371514.3	p.Asp65GlufsTer308	NM_133497.4	c.191_194dup	NP_598004.1	p.Asp65GlufsTer308	1	0	0	0	1	1e-06	25.5	Core_Pat
chr9-2717929-G-T		COSV106557339	exonic	stop	ENST00000382082.4	c.190G>T	ENSP00000371514.3	p.Glu64Ter	NM_133497.4	c.190G>T	NP_598004.1	p.Glu64Ter	1	0	0	0	1	1e-06	39	Core_Pat
chr9-2717932-G-A		rs745416881	exonic	missense	ENST00000382082.4	c.193G>A	ENSP00000371514.3	p.Asp65Asn	NM_133497.4	c.193G>A	NP_598004.1	p.Asp65Asn	9	0	1	0	10	6e-06	15.54	Strong_VUS
chr9-2717932-G-C		rs745416881	exonic	missense	ENST00000382082.4	c.193G>C	ENSP00000371514.3	p.Asp65His	NM_133497.4	c.193G>C	NP_598004.1	p.Asp65His	15	0	2	0	17	1.1e-05	15.73	Strong_VUS
chr9-2717932-G-T		COSV66056208	exonic	missense	ENST00000382082.4	c.193G>T	ENSP00000371514.3	p.Asp65Tyr	NM_133497.4	c.193G>T	NP_598004.1	p.Asp65Tyr	1	0	0	0	1	1e-06	17.49	Strong_VUS
chr9-2717935-C-T		rs779887176	exonic	stop	ENST00000382082.4	c.196C>T	ENSP00000371514.3	p.Gln66Ter	NM_133497.4	c.196C>T	NP_598004.1	p.Gln66Ter	4	0	1	0	5	3e-06	35	Core_Pat
chr9-2717939-G-A	[30877594, 32967234]	rs1417482688	exonic	stop	ENST00000382082.4	c.200G>A	ENSP00000371514.3	p.Trp67Ter	NM_133497.4	c.200G>A	NP_598004.1	p.Trp67Ter	35	0	2	0	37	2.3e-05	37	Core_Pat
chr9-2717940-G-A		COSV66057160	exonic	stop	ENST00000382082.4	c.201G>A	ENSP00000371514.3	p.Trp67Ter	NM_133497.4	c.201G>A	NP_598004.1	p.Trp67Ter	1	0	0	0	1	1e-06	39	Probably_Pat
chr9-2717940-G-C		rs771193813	exonic	missense	ENST00000382082.4	c.201G>C	ENSP00000371514.3	p.Trp67Cys	NM_133497.4	c.201G>C	NP_598004.1	p.Trp67Cys							18.81	Strong_VUS
chr9-2717940-G-T		rs771193813	exonic	missense	ENST00000382082.4	c.201G>T	ENSP00000371514.3	p.Trp67Cys	NM_133497.4	c.201G>T	NP_598004.1	p.Trp67Cys	15	0	5	0	20	1.2e-05	18.89	Strong_VUS
chr9-2717944-G-A		COSV66057322	exonic	missense	ENST00000382082.4	c.205G>A	ENSP00000371514.3	p.Asp69Asn	NM_133497.4	c.205G>A	NP_598004.1	p.Asp69Asn	1	0	0	0	1	1e-06	15.02	Strong_VUS
chr9-2717944-G-C		rs759561865	exonic	missense	ENST00000382082.4	c.205G>C	ENSP00000371514.3	p.Asp69His	NM_133497.4	c.205G>C	NP_598004.1	p.Asp69His	1	0	0	0	1	1e-06	19.73	Strong_VUS
chr9-2717945-A-C		rs1300449387	exonic	missense	ENST00000382082.4	c.206A>C	ENSP00000371514.3	p.Asp69Ala	NM_133497.4	c.206A>C	NP_598004.1	p.Asp69Ala	2	0	0	0	2	1e-06	17.79	Strong_VUS
chr9-2717945-A-T		chr9-2717945-A-T	exonic	missense	ENST00000382082.4	c.206A>T	ENSP00000371514.3	p.Asp69Val	NM_133497.4	c.206A>T	NP_598004.1	p.Asp69Val							17.92	Strong_VUS
chr9-2717947-G-C		COSV66056568	exonic	missense	ENST00000382082.4	c.208G>C	ENSP00000371514.3	p.Asp70His	NM_133497.4	c.208G>C	NP_598004.1	p.Asp70His	1	0	0	0	1	1e-06	17.38	Strong_VUS
chr9-2717947-G-T		rs1470002004	exonic	missense	ENST00000382082.4	c.208G>T	ENSP00000371514.3	p.Asp70Tyr	NM_133497.4	c.208G>T	NP_598004.1	p.Asp70Tyr	0	0	1	0	1	1e-06	17.63	Strong_VUS
chr9-2717956-G-T	[27397505, 32967234, 29618732, 31390831, 26755771]	rs752013234	exonic	stop	ENST00000382082.4	c.217G>T	ENSP00000371514.3	p.Glu73Ter	NM_133497.4	c.217G>T	NP_598004.1	p.Glu73Ter	1	0	1	0	2	1e-06	35	Core_Pat
chr9-2717957-A-T		rs1412929916	exonic	missense	ENST00000382082.4	c.218A>T	ENSP00000371514.3	p.Glu73Val	NM_133497.4	c.218A>T	NP_598004.1	p.Glu73Val	0	0	1	0	1	1e-06	15.72	Strong_VUS
chr9-2717959-G-A		rs756949524	exonic	missense	ENST00000382082.4	c.220G>A	ENSP00000371514.3	p.Glu74Lys	NM_133497.4	c.220G>A	NP_598004.1	p.Glu74Lys	16	0	2	0	18	1.1e-05	16.62	Strong_VUS
chr9-2717959-G-C		rs756949524	exonic	missense	ENST00000382082.4	c.220G>C	ENSP00000371514.3	p.Glu74Gln	NM_133497.4	c.220G>C	NP_598004.1	p.Glu74Gln	5	0	0	0	5	3e-06	15.49	Strong_VUS
chr9-2717962-G-GTC		chr9-2717963--TC	exonic	frame	ENST00000382082.4	c.223_224insTC	ENSP00000371514.3	p.Asp75ValfsTer26	NM_133497.4	c.223_224insTC	NP_598004.1	p.Asp75ValfsTer26	1	0	0	0	1	1e-06	20.5	Strong_VUS
chr9-2717962-GACCAGCA-G		chr9-2717963-ACCAGCA-	exonic	frame	ENST00000382082.4	c.224_230del	ENSP00000371514.3	p.Asp75GlyfsTer23	NM_133497.4	c.224_230del	NP_598004.1	p.Asp75GlyfsTer23							19.53	Core_Pat
chr9-2717965-C-T	[32967234, 26755771, 26147798]	rs387907302	exonic	stop	ENST00000382082.4	c.226C>T	ENSP00000371514.3	p.Gln76Ter	NM_133497.4	c.226C>T	NP_598004.1	p.Gln76Ter	1	0	0	0	1	1e-06	34	Core_Pat	variant found in RCMG patient
chr9-2717966-A-ACC		chr9-2717967--CC	exonic	frame	ENST00000382082.4	c.227_228insCC	ENSP00000371514.3	p.Gln76HisfsTer25	NM_133497.4	c.227_228insCC	NP_598004.1	p.Gln76HisfsTer25	1	0	0	0	1	1e-06	18.49	Strong_VUS
chr9-2717966-A-AGCAG		chr9-2717967--GCAG	exonic	frame	ENST00000382082.4	c.233_236dup	ENSP00000371514.3	p.Glu80ArgfsTer293	NM_133497.4	c.233_236dup	NP_598004.1	p.Glu80ArgfsTer293	1	0	0	0	1	1e-06	18.48	Strong_VUS
chr9-2717968-C-CCT		chr9-2717969--CT	exonic	frame	ENST00000382082.4	c.229_230insCT	ENSP00000371514.3	p.Gln77ProfsTer24	NM_133497.4	c.229_230insCT	NP_598004.1	p.Gln77ProfsTer24	1	0	0	0	1	1e-06	16.22	Strong_VUS
chr9-2717968-C-T		rs1190724822	exonic	stop	ENST00000382082.4	c.229C>T	ENSP00000371514.3	p.Gln77Ter	NM_133497.4	c.229C>T	NP_598004.1	p.Gln77Ter	4	0	0	0	4	2e-06	34	Core_Pat
chr9-2717974-G-GAAGAGGACCAGCAGGCAT		rs1819768838	protein	altering	ENST00000382082.4	c.235_236insAAGAGGACCAGCAGGCAT	ENSP00000371514.3	p.Gly79delinsGluGluAspGlnGlnAlaTrp	NM_133497.4	c.235_236insAAGAGGACCAGCAGGCAT	NP_598004.1	p.Gly79delinsGluGluAspGlnGlnAlaTrp	1	0	0	0	1	1e-06	18.12	Strong_VUS
chr9-2717977-G-T		CM131137	exonic	stop	ENST00000382082.4	c.238G>T	ENSP00000371514.3	p.Glu80Ter	NM_133497.4	c.238G>T	NP_598004.1	p.Glu80Ter							34	Core_Pat
chr9-2717979-G-T	[21900228]	CM123195	exonic	missense	ENST00000382082.4	c.240G>T	ENSP00000371514.3	p.Glu80Asp	NM_133497.4	c.240G>T	NP_598004.1	p.Glu80Asp							0.077	Core_Pat
chr9-2718002-G-A		rs1303385155	exonic	missense	ENST00000382082.4	c.263G>A	ENSP00000371514.3	p.Gly88Asp	NM_133497.4	c.263G>A	NP_598004.1	p.Gly88Asp	1	0	1	0	2	1e-06	0.072	Core_Pat
chr9-2718017-C-CG	[34535971, 33960280]	rs1221249050	exonic	frame	ENST00000382082.4	c.280dup	ENSP00000371514.3	p.Ala94GlyfsTer278	NM_133497.4	c.280dup	NP_598004.1	p.Ala94GlyfsTer278	1	0	1	0	2	1e-06	20.8	Core_Pat
chr9-2718029-C-G		rs1201543395	exonic	missense	ENST00000382082.4	c.290C>G	ENSP00000371514.3	p.Ser97Cys	NM_133497.4	c.290C>G	NP_598004.1	p.Ser97Cys	1	0	1	0	2	1e-06	15.18	Strong_VUS
chr9-2718034-C-A		rs778850731	exonic	missense	ENST00000382082.4	c.295C>A	ENSP00000371514.3	p.Leu99Met	NM_133497.4	c.295C>A	NP_598004.1	p.Leu99Met	3	0	0	0	3	2e-06	21.3	Strong_VUS
chr9-2718034-C-G		chr9-2718034-C-G	exonic	missense	ENST00000382082.4	c.295C>G	ENSP00000371514.3	p.Leu99Val	NM_133497.4	c.295C>G	NP_598004.1	p.Leu99Val	1	0	0	0	1	1e-06	17.59	Strong_VUS
chr9-2718035-T-A		rs1427633996	exonic	missense	ENST00000382082.4	c.296T>A	ENSP00000371514.3	p.Leu99Gln	NM_133497.4	c.296T>A	NP_598004.1	p.Leu99Gln	21	0	0	0	21	1.3e-05	25.1	Strong_VUS
chr9-2718037-A-C		rs1819771047	exonic	missense	ENST00000382082.4	c.298A>C	ENSP00000371514.3	p.Asn100His	NM_133497.4	c.298A>C	NP_598004.1	p.Asn100His	3	0	0	0	3	2e-06	17.56	Strong_VUS
chr9-2718038-A-T		chr9-2718038-A-T	exonic	missense	ENST00000382082.4	c.299A>T	ENSP00000371514.3	p.Asn100Ile	NM_133497.4	c.299A>T	NP_598004.1	p.Asn100Ile	1	0	0	0	1	1e-06	21.8	Strong_VUS
chr9-2718040-G-A		rs746076092	exonic	missense	ENST00000382082.4	c.301G>A	ENSP00000371514.3	p.Val101Met	NM_133497.4	c.301G>A	NP_598004.1	p.Val101Met	1	0	0	0	1	1e-06	24.5	Strong_VUS
chr9-2718043-A-C		rs1334862251	exonic	missense	ENST00000382082.4	c.304A>C	ENSP00000371514.3	p.Asn102His	NM_133497.4	c.304A>C	NP_598004.1	p.Asn102His	1	0	0	0	1	1e-06	24.5	Strong_VUS
chr9-2718044-A-C		chr9-2718044-A-C	exonic	missense	ENST00000382082.4	c.305A>C	ENSP00000371514.3	p.Asn102Thr	NM_133497.4	c.305A>C	NP_598004.1	p.Asn102Thr							24.7	Strong_VUS
chr9-2718046-G-A		rs758286104	exonic	missense	ENST00000382082.4	c.307G>A	ENSP00000371514.3	p.Val103Met	NM_133497.4	c.307G>A	NP_598004.1	p.Val103Met	29	1	2	0	31	1.9e-05	27.4	Strong_VUS
chr9-2718046-G-C		chr9-2718046-G-C	exonic	missense	ENST00000382082.4	c.307G>C	ENSP00000371514.3	p.Val103Leu	NM_133497.4	c.307G>C	NP_598004.1	p.Val103Leu	2	0	0	0	2	1e-06	25.3	Strong_VUS
chr9-2718047-T-C		rs1586686718	exonic	missense	ENST00000382082.4	c.308T>C	ENSP00000371514.3	p.Val103Ala	NM_133497.4	c.308T>C	NP_598004.1	p.Val103Ala	3	0	0	0	3	2e-06	24.9	Strong_VUS
chr9-2718049-G-C		rs749403107	exonic	missense	ENST00000382082.4	c.310G>C	ENSP00000371514.3	p.Gly104Arg	NM_133497.4	c.310G>C	NP_598004.1	p.Gly104Arg	1	0	1	0	2	1e-06	25.7	Strong_VUS
chr9-2718050-G-A		chr9-2718050-G-A	exonic	missense	ENST00000382082.4	c.311G>A	ENSP00000371514.3	p.Gly104Asp	NM_133497.4	c.311G>A	NP_598004.1	p.Gly104Asp							26.2	Strong_VUS
chr9-2718050-G-C		rs1819771441	exonic	missense	ENST00000382082.4	c.311G>C	ENSP00000371514.3	p.Gly104Ala	NM_133497.4	c.311G>C	NP_598004.1	p.Gly104Ala	1	0	0	0	1	1e-06	25.2	Strong_VUS
chr9-2718053-G-A		rs762210764	exonic	missense	ENST00000382082.4	c.314G>A	ENSP00000371514.3	p.Gly105Asp	NM_133497.4	c.314G>A	NP_598004.1	p.Gly105Asp	0	0	1	0	1	1e-06	26.9	Strong_VUS
chr9-2718053-G-T		rs762210764	exonic	missense	ENST00000382082.4	c.314G>T	ENSP00000371514.3	p.Gly105Val	NM_133497.4	c.314G>T	NP_598004.1	p.Gly105Val	12	0	0	0	12	7e-06	27	Strong_VUS
chr9-2718056-ACAGCTAC-A	[26755771]	chr9-2718057-CAGCTAC-	exonic	frame	ENST00000382082.4	c.323_329del	ENSP00000371514.3	p.Tyr108TrpfsTer14	NM_133497.4	c.323_329del	NP_598004.1	p.Tyr108TrpfsTer14	13	0	0	0	13	8e-06	32	Core_Pat
chr9-2718058-A-C		chr9-2718058-A-C	exonic	missense	ENST00000382082.4	c.319A>C	ENSP00000371514.3	p.Ser107Arg	NM_133497.4	c.319A>C	NP_598004.1	p.Ser107Arg	21	0	0	0	21	1.3e-05	19.01	Strong_VUS
chr9-2718059-G-A		chr9-2718059-G-A	exonic	missense	ENST00000382082.4	c.320G>A	ENSP00000371514.3	p.Ser107Asn	NM_133497.4	c.320G>A	NP_598004.1	p.Ser107Asn	3	0	0	0	3	2e-06	19.49	Strong_VUS
chr9-2718059-G-C		rs1437480349	exonic	missense	ENST00000382082.4	c.320G>C	ENSP00000371514.3	p.Ser107Thr	NM_133497.4	c.320G>C	NP_598004.1	p.Ser107Thr	7	0	0	0	7	4e-06	16	Strong_VUS
chr9-2718060-C-A		rs1179870364	exonic	missense	ENST00000382082.4	c.321C>A	ENSP00000371514.3	p.Ser107Arg	NM_133497.4	c.321C>A	NP_598004.1	p.Ser107Arg	1	0	0	0	1	1e-06	20.6	Strong_VUS
chr9-2718061-T-A		rs575586569	exonic	missense	ENST00000382082.4	c.322T>A	ENSP00000371514.3	p.Tyr108Asn	NM_133497.4	c.322T>A	NP_598004.1	p.Tyr108Asn	0	0	1	0	1	1e-06	26.4	Strong_VUS
chr9-2718061-T-C		chr9-2718061-T-C	exonic	missense	ENST00000382082.4	c.322T>C	ENSP00000371514.3	p.Tyr108His	NM_133497.4	c.322T>C	NP_598004.1	p.Tyr108His	1	0	0	0	1	1e-06	25.5	Strong_VUS
chr9-2718063-C-G		rs760221718	exonic	stop	ENST00000382082.4	c.324C>G	ENSP00000371514.3	p.Tyr108Ter	NM_133497.4	c.324C>G	NP_598004.1	p.Tyr108Ter	1	0	0	0	1	1e-06	37	Core_Pat
chr9-2718064-C-T	[32967234, 26755771, 33309813]	rs1478587308	exonic	stop	ENST00000382082.4	c.325C>T	ENSP00000371514.3	p.Gln109Ter	NM_133497.4	c.325C>T	NP_598004.1	p.Gln109Ter	10	0	2	0	12	7e-06	37	Core_Pat
chr9-2718067-C-A		rs372942165	exonic	missense	ENST00000382082.4	c.328C>A	ENSP00000371514.3	p.Leu110Met	NM_133497.4	c.328C>A	NP_598004.1	p.Leu110Met	3	0	0	0	3	2e-06	19.87	Strong_VUS
chr9-2718067-C-G	[26755771]	rs372942165	exonic	missense	ENST00000382082.4	c.328C>G	ENSP00000371514.3	p.Leu110Val	NM_133497.4	c.328C>G	NP_598004.1	p.Leu110Val	11	0	1	0	12	7e-06	16.28	Strong_VUS
chr9-2718068-T-C		rs1170786201	exonic	missense	ENST00000382082.4	c.329T>C	ENSP00000371514.3	p.Leu110Pro	NM_133497.4	c.329T>C	NP_598004.1	p.Leu110Pro	1	0	0	0	1	1e-06	26.9	Strong_VUS
chr9-2718068-T-G		chr9-2718068-T-G	exonic	missense	ENST00000382082.4	c.329T>G	ENSP00000371514.3	p.Leu110Arg	NM_133497.4	c.329T>G	NP_598004.1	p.Leu110Arg	1	0	0	0	1	1e-06	26.5	Strong_VUS
chr9-2718070-G-C		rs935582841	exonic	missense	ENST00000382082.4	c.331G>C	ENSP00000371514.3	p.Asp111His	NM_133497.4	c.331G>C	NP_598004.1	p.Asp111His	10	0	1	0	11	7e-06	21.2	Strong_VUS
chr9-2718071-A-G		chr9-2718071-A-G	exonic	missense	ENST00000382082.4	c.332A>G	ENSP00000371514.3	p.Asp111Gly	NM_133497.4	c.332A>G	NP_598004.1	p.Asp111Gly	1	0	0	0	1	1e-06	18.82	Strong_VUS
chr9-2718073-T-C		chr9-2718073-T-C	exonic	missense	ENST00000382082.4	c.334T>C	ENSP00000371514.3	p.Tyr112His	NM_133497.4	c.334T>C	NP_598004.1	p.Tyr112His	1	0	0	0	1	1e-06	18.07	Strong_VUS
chr9-2718078-C-A	[23077521, 32967234, 26755771]	rs202036979	exonic	stop	ENST00000382082.4	c.339C>A	ENSP00000371514.3	p.Cys113Ter	NM_133497.4	c.339C>A	NP_598004.1	p.Cys113Ter	29	0	6	0	35	2.2e-05	35	Core_Pat
chr9-2718079-G-T		chr9-2718079-G-T	exonic	stop	ENST00000382082.4	c.340G>T	ENSP00000371514.3	p.Glu114Ter	NM_133497.4	c.340G>T	NP_598004.1	p.Glu114Ter	2	0	0	0	2	1e-06	36	Probably_Pat
chr9-2718080-A-G		rs1819772385	exonic	missense	ENST00000382082.4	c.341A>G	ENSP00000371514.3	p.Glu114Gly	NM_133497.4	c.341A>G	NP_598004.1	p.Glu114Gly							16.45	Strong_VUS
chr9-2718083-T-C		rs201674494	exonic	missense	ENST00000382082.4	c.344T>C	ENSP00000371514.3	p.Leu115Pro	NM_133497.4	c.344T>C	NP_598004.1	p.Leu115Pro	1	0	2	0	3	2e-06	25.8	Strong_VUS
chr9-2718085-G-C		rs768870558	exonic	missense	ENST00000382082.4	c.346G>C	ENSP00000371514.3	p.Ala116Pro	NM_133497.4	c.346G>C	NP_598004.1	p.Ala116Pro	1	0	0	0	1	1e-06	22.2	Strong_VUS
chr9-2718090-C-CCT		rs1351360848	exonic	frame	ENST00000382082.4	c.351_352insCT	ENSP00000371514.3	p.Phe118LeufsTer7	NM_133497.4	c.351_352insCT	NP_598004.1	p.Phe118LeufsTer7	0	0	4	0	4	2e-06	22.2	Core_Pat
chr9-2718091-T-G		chr9-2718091-T-G	exonic	missense	ENST00000382082.4	c.352T>G	ENSP00000371514.3	p.Phe118Val	NM_133497.4	c.352T>G	NP_598004.1	p.Phe118Val							16.05	Strong_VUS
chr9-2718092-T-TC	[26755771]	rs1402837406	exonic	frame	ENST00000382082.4	c.357dup	ENSP00000371514.3	p.Lys120GlnfsTer252	NM_133497.4	c.357dup	NP_598004.1	p.Lys120GlnfsTer252	1	0	0	0	1	1e-06	26.4	Core_Pat
chr9-2718092-TCC-T		rs1402837406	exonic	frame	ENST00000382082.4	c.356_357del	ENSP00000371514.3	p.Pro119GlnfsTer252	NM_133497.4	c.356_357del	NP_598004.1	p.Pro119GlnfsTer252	0	0	4	0	4	2e-06	28.8	Core_Pat
chr9-2718094-C-T		rs748571527	exonic	missense	ENST00000382082.4	c.355C>T	ENSP00000371514.3	p.Pro119Ser	NM_133497.4	c.355C>T	NP_598004.1	p.Pro119Ser	6	0	0	0	6	4e-06	24.3	Strong_VUS
chr9-2718095-C-A		rs1490572591	exonic	missense	ENST00000382082.4	c.356C>A	ENSP00000371514.3	p.Pro119His	NM_133497.4	c.356C>A	NP_598004.1	p.Pro119His	4	0	1	0	5	3e-06	25.9	Strong_VUS
chr9-2718095-C-T		chr9-2718095-C-T	exonic	missense	ENST00000382082.4	c.356C>T	ENSP00000371514.3	p.Pro119Leu	NM_133497.4	c.356C>T	NP_598004.1	p.Pro119Leu	3	0	0	0	3	2e-06	26.2	Strong_VUS
chr9-2718097-A-C		chr9-2718097-A-C	exonic	missense	ENST00000382082.4	c.358A>C	ENSP00000371514.3	p.Lys120Gln	NM_133497.4	c.358A>C	NP_598004.1	p.Lys120Gln							17.7	Strong_VUS
chr9-2718098-A-T		rs1199220423	exonic	missense	ENST00000382082.4	c.359A>T	ENSP00000371514.3	p.Lys120Met	NM_133497.4	c.359A>T	NP_598004.1	p.Lys120Met	2	0	0	0	2	1e-06	23.1	Strong_VUS
chr9-2718099-G-C		rs1246405786	exonic	missense	ENST00000382082.4	c.360G>C	ENSP00000371514.3	p.Lys120Asn	NM_133497.4	c.360G>C	NP_598004.1	p.Lys120Asn	0	0	1	0	1	1e-06	17.66	Strong_VUS
chr9-2718099-GA-G		rs2130860471	exonic	frame	ENST00000382082.4	c.361del	ENSP00000371514.3	p.Thr121ArgfsTer3	NM_133497.4	c.361del	NP_598004.1	p.Thr121ArgfsTer3	2	0	0	0	2	1e-06	29.3	Core_Pat
chr9-2718100-A-G		rs1267139735	exonic	missense	ENST00000382082.4	c.361A>G	ENSP00000371514.3	p.Thr121Ala	NM_133497.4	c.361A>G	NP_598004.1	p.Thr121Ala	1	0	0	0	1	1e-06	24.9	Strong_VUS
chr9-2718101-C-A		rs772682207	exonic	missense	ENST00000382082.4	c.362C>A	ENSP00000371514.3	p.Thr121Lys	NM_133497.4	c.362C>A	NP_598004.1	p.Thr121Lys	1	0	0	0	1	1e-06	25.5	Strong_VUS
chr9-2718101-C-T		rs772682207	exonic	missense	ENST00000382082.4	c.362C>T	ENSP00000371514.3	p.Thr121Met	NM_133497.4	c.362C>T	NP_598004.1	p.Thr121Met	6	0	1	0	7	4e-06	27.1	Strong_VUS
chr9-2718102-G-GCGCCTAGGTCGCCTGGCCACCTCCACCAGC		rs1819773282	exonic	inframe	ENST00000382082.4	c.367_396dup	ENSP00000371514.3	p.Leu123_Arg132dup	NM_133497.4	c.367_396dup	NP_598004.1	p.Leu123_Arg132dup							15.87	Strong_VUS
chr9-2718103-C-G		rs761130319	exonic	missense	ENST00000382082.4	c.364C>G	ENSP00000371514.3	p.Arg122Gly	NM_133497.4	c.364C>G	NP_598004.1	p.Arg122Gly	26	0	0	0	26	1.6e-05	25.7	Core_Pat
chr9-2718103-C-T		rs761130319	exonic	missense	ENST00000382082.4	c.364C>T	ENSP00000371514.3	p.Arg122Cys	NM_133497.4	c.364C>T	NP_598004.1	p.Arg122Cys	2	0	1	0	3	2e-06	28.8	Probably_Pat
chr9-2718104-G-A		rs1460071197	exonic	missense	ENST00000382082.4	c.365G>A	ENSP00000371514.3	p.Arg122His	NM_133497.4	c.365G>A	NP_598004.1	p.Arg122His	4	0	0	0	4	3e-06	32	Probably_Pat
chr9-2718106-C-G		rs765877654	exonic	missense	ENST00000382082.4	c.367C>G	ENSP00000371514.3	p.Leu123Val	NM_133497.4	c.367C>G	NP_598004.1	p.Leu123Val	3	0	0	0	3	2e-06	22.6	Strong_VUS
chr9-2718107-T-A		chr9-2718107-T-A	exonic	missense	ENST00000382082.4	c.368T>A	ENSP00000371514.3	p.Leu123Gln	NM_133497.4	c.368T>A	NP_598004.1	p.Leu123Gln	1	0	0	0	1	1e-06	26.8	Strong_VUS
chr9-2718107-T-C		rs1423596411	exonic	missense	ENST00000382082.4	c.368T>C	ENSP00000371514.3	p.Leu123Pro	NM_133497.4	c.368T>C	NP_598004.1	p.Leu123Pro	1	0	0	0	1	1e-06	27.3	Strong_VUS
chr9-2718107-T-G		chr9-2718107-T-G	exonic	missense	ENST00000382082.4	c.368T>G	ENSP00000371514.3	p.Leu123Arg	NM_133497.4	c.368T>G	NP_598004.1	p.Leu123Arg							26.9	Core_Pat
chr9-2718109-G-A		chr9-2718109-G-A	exonic	missense	ENST00000382082.4	c.370G>A	ENSP00000371514.3	p.Gly124Ser	NM_133497.4	c.370G>A	NP_598004.1	p.Gly124Ser	1	0	0	0	1	1e-06	26.6	Strong_VUS
chr9-2718110-G-A		chr9-2718110-G-A	exonic	missense	ENST00000382082.4	c.371G>A	ENSP00000371514.3	p.Gly124Asp	NM_133497.4	c.371G>A	NP_598004.1	p.Gly124Asp	1	0	0	0	1	1e-06	26.9	Strong_VUS
chr9-2718110-G-T		rs1819773519	exonic	missense	ENST00000382082.4	c.371G>T	ENSP00000371514.3	p.Gly124Val	NM_133497.4	c.371G>T	NP_598004.1	p.Gly124Val							26.5	Strong_VUS
chr9-2718112-C-G		chr9-2718112-C-G	exonic	missense	ENST00000382082.4	c.373C>G	ENSP00000371514.3	p.Arg125Gly	NM_133497.4	c.373C>G	NP_598004.1	p.Arg125Gly	5	0	0	0	5	3e-06	25.8	Strong_VUS
chr9-2718112-C-T		chr9-2718112-C-T	exonic	missense	ENST00000382082.4	c.373C>T	ENSP00000371514.3	p.Arg125Cys	NM_133497.4	c.373C>T	NP_598004.1	p.Arg125Cys	1	0	0	0	1	1e-06	25.8	Strong_VUS
chr9-2718113-G-A		rs1342075631	exonic	missense	ENST00000382082.4	c.374G>A	ENSP00000371514.3	p.Arg125His	NM_133497.4	c.374G>A	NP_598004.1	p.Arg125His	17	0	2	0	19	1.2e-05	26.8	Strong_VUS
chr9-2718113-G-C		COSV101172610	exonic	missense	ENST00000382082.4	c.374G>C	ENSP00000371514.3	p.Arg125Pro	NM_133497.4	c.374G>C	NP_598004.1	p.Arg125Pro							26.4	Strong_VUS
chr9-2718116-T-A	[26755771, 26986070, 26659599]	rs776275880	exonic	missense	ENST00000382082.4	c.377T>A	ENSP00000371514.3	p.Leu126Gln	NM_133497.4	c.377T>A	NP_598004.1	p.Leu126Gln	25	0	1	0	26	1.6e-05	25.9	Core_Pat
chr9-2718116-T-C		rs776275880	exonic	missense	ENST00000382082.4	c.377T>C	ENSP00000371514.3	p.Leu126Pro	NM_133497.4	c.377T>C	NP_598004.1	p.Leu126Pro							26.6	Strong_VUS
chr9-2718116-T-G		rs776275880	exonic	missense	ENST00000382082.4	c.377T>G	ENSP00000371514.3	p.Leu126Arg	NM_133497.4	c.377T>G	NP_598004.1	p.Leu126Arg	1	0	0	0	1	1e-06	26.1	Strong_VUS
chr9-2718118-G-A		rs759241107	exonic	missense	ENST00000382082.4	c.379G>A	ENSP00000371514.3	p.Ala127Thr	NM_133497.4	c.379G>A	NP_598004.1	p.Ala127Thr	4	0	0	0	4	2e-06	25.2	Strong_VUS
chr9-2718118-GC-G		rs141099767	exonic	frame	ENST00000382082.4	c.381del	ENSP00000371514.3	p.Thr128ProfsTer9	NM_133497.4	c.381del	NP_598004.1	p.Thr128ProfsTer9							21.2	Core_Pat
chr9-2718121-A-G		chr9-2718121-A-G	exonic	missense	ENST00000382082.4	c.382A>G	ENSP00000371514.3	p.Thr128Ala	NM_133497.4	c.382A>G	NP_598004.1	p.Thr128Ala	1	0	0	0	1	1e-06	15.23	Strong_VUS
chr9-2718122-C-A		chr9-2718122-C-A	exonic	missense	ENST00000382082.4	c.383C>A	ENSP00000371514.3	p.Thr128Asn	NM_133497.4	c.383C>A	NP_598004.1	p.Thr128Asn	1	0	0	0	1	1e-06	22.7	Strong_VUS
chr9-2718122-C-G		chr9-2718122-C-G	exonic	missense	ENST00000382082.4	c.383C>G	ENSP00000371514.3	p.Thr128Ser	NM_133497.4	c.383C>G	NP_598004.1	p.Thr128Ser	1	0	0	0	1	1e-06	20.2	Strong_VUS
chr9-2718124-T-A		COSV101172525	exonic	missense	ENST00000382082.4	c.385T>A	ENSP00000371514.3	p.Ser129Thr	NM_133497.4	c.385T>A	NP_598004.1	p.Ser129Thr	1	0	0	0	1	1e-06	16.99	Strong_VUS
chr9-2718125-C-T		rs1819773884	exonic	missense	ENST00000382082.4	c.386C>T	ENSP00000371514.3	p.Ser129Phe	NM_133497.4	c.386C>T	NP_598004.1	p.Ser129Phe	0	0	1	0	1	1e-06	18.46	Strong_VUS
chr9-2718128-C-A		chr9-2718128-C-A	exonic	missense	ENST00000382082.4	c.389C>A	ENSP00000371514.3	p.Thr130Asn	NM_133497.4	c.389C>A	NP_598004.1	p.Thr130Asn							15.05	Strong_VUS
chr9-2718130-A-G		rs143936775	exonic	missense	ENST00000382082.4	c.391A>G	ENSP00000371514.3	p.Ser131Gly	NM_133497.4	c.391A>G	NP_598004.1	p.Ser131Gly	1	0	3	0	4	2e-06	21.4	Strong_VUS
chr9-2718131-G-A		chr9-2718131-G-A	exonic	missense	ENST00000382082.4	c.392G>A	ENSP00000371514.3	p.Ser131Asn	NM_133497.4	c.392G>A	NP_598004.1	p.Ser131Asn							19.99	Strong_VUS
chr9-2718132-C-A		chr9-2718132-C-A	exonic	missense	ENST00000382082.4	c.393C>A	ENSP00000371514.3	p.Ser131Arg	NM_133497.4	c.393C>A	NP_598004.1	p.Ser131Arg	1	0	0	0	1	1e-06	22.5	Strong_VUS
chr9-2718133-C-T		rs1292608116	exonic	missense	ENST00000382082.4	c.394C>T	ENSP00000371514.3	p.Arg132Cys	NM_133497.4	c.394C>T	NP_598004.1	p.Arg132Cys	1	0	1	0	2	1e-06	32	Probably_Pat
chr9-2718134-G-A		chr9-2718134-G-A	exonic	missense	ENST00000382082.4	c.395G>A	ENSP00000371514.3	p.Arg132His	NM_133497.4	c.395G>A	NP_598004.1	p.Arg132His	5	0	0	0	5	3e-06	21.8	Strong_VUS
chr9-2718136-A-G		rs1235101305	exonic	missense	ENST00000382082.4	c.397A>G	ENSP00000371514.3	p.Ser133Gly	NM_133497.4	c.397A>G	NP_598004.1	p.Ser133Gly	0	0	1	0	1	1e-06	15.93	Strong_VUS
chr9-2718137-G-A		rs199735148	exonic	missense	ENST00000382082.4	c.398G>A	ENSP00000371514.3	p.Ser133Asn	NM_133497.4	c.398G>A	NP_598004.1	p.Ser133Asn	34	0	5	0	39	2.4e-05	18.5	Strong_VUS
chr9-2718137-G-GCCGCCAGCTAAGCCT		chr9-2718138--CCGCCAGCTAAGCCT	exonic	inframe	ENST00000382082.4	c.399_413dup	ENSP00000371514.3	p.Arg134_Leu138dup	NM_133497.4	c.399_413dup	NP_598004.1	p.Arg134_Leu138dup	1	0	0	0	1	1e-06	16.12	Strong_VUS
chr9-2718139-C-T		rs370129493	exonic	missense	ENST00000382082.4	c.400C>T	ENSP00000371514.3	p.Arg134Cys	NM_133497.4	c.400C>T	NP_598004.1	p.Arg134Cys	13	0	1	0	14	9e-06	20.6	Strong_VUS
chr9-2718140-G-A		rs1261691565	exonic	missense	ENST00000382082.4	c.401G>A	ENSP00000371514.3	p.Arg134His	NM_133497.4	c.401G>A	NP_598004.1	p.Arg134His	6	0	1	0	7	4e-06	24.8	Strong_VUS
chr9-2718140-G-T		chr9-2718140-G-T	exonic	missense	ENST00000382082.4	c.401G>T	ENSP00000371514.3	p.Arg134Leu	NM_133497.4	c.401G>T	NP_598004.1	p.Arg134Leu	1	0	0	0	1	1e-06	20.2	Strong_VUS
chr9-2718142-C-T		chr9-2718142-C-T	exonic	stop	ENST00000382082.4	c.403C>T	ENSP00000371514.3	p.Gln135Ter	NM_133497.4	c.403C>T	NP_598004.1	p.Gln135Ter	1	0	0	0	1	1e-06	43	Probably_Pat
chr9-2718143-A-C		rs1819774461	exonic	missense	ENST00000382082.4	c.404A>C	ENSP00000371514.3	p.Gln135Pro	NM_133497.4	c.404A>C	NP_598004.1	p.Gln135Pro	0	0	1	0	1	1e-06	23.1	Strong_VUS
chr9-2718144-G-C		rs754099727	exonic	missense	ENST00000382082.4	c.405G>C	ENSP00000371514.3	p.Gln135His	NM_133497.4	c.405G>C	NP_598004.1	p.Gln135His	1	0	1	0	2	1e-06	20.6	Strong_VUS
chr9-2718145-C-G		chr9-2718145-C-G	exonic	missense	ENST00000382082.4	c.406C>G	ENSP00000371514.3	p.Leu136Val	NM_133497.4	c.406C>G	NP_598004.1	p.Leu136Val	1	0	0	0	1	1e-06	22	Strong_VUS
chr9-2718146-T-C		rs755292064	exonic	missense	ENST00000382082.4	c.407T>C	ENSP00000371514.3	p.Leu136Pro	NM_133497.4	c.407T>C	NP_598004.1	p.Leu136Pro	9	0	0	0	9	6e-06	24.5	Strong_VUS
chr9-2718148-A-C		chr9-2718148-A-C	exonic	missense	ENST00000382082.4	c.409A>C	ENSP00000371514.3	p.Ser137Arg	NM_133497.4	c.409A>C	NP_598004.1	p.Ser137Arg	1	0	0	0	1	1e-06	18.91	Strong_VUS
chr9-2718148-AGCCT-A		rs1586686845	exonic	frame	ENST00000382082.4	c.411_414del	ENSP00000371514.3	p.Leu138AlafsTer72	NM_133497.4	c.411_414del	NP_598004.1	p.Leu138AlafsTer72							31	Core_Pat
chr9-2718149-G-A		rs953979254	exonic	missense	ENST00000382082.4	c.410G>A	ENSP00000371514.3	p.Ser137Asn	NM_133497.4	c.410G>A	NP_598004.1	p.Ser137Asn	89	0	5	0	94	5.8e-05	17.96	Strong_VUS
chr9-2718150-C-A		rs932944724	exonic	missense	ENST00000382082.4	c.411C>A	ENSP00000371514.3	p.Ser137Arg	NM_133497.4	c.411C>A	NP_598004.1	p.Ser137Arg	1	0	0	0	1	1e-06	16.64	Strong_VUS
chr9-2718152-T-C		chr9-2718152-T-C	exonic	missense	ENST00000382082.4	c.413T>C	ENSP00000371514.3	p.Leu138Pro	NM_133497.4	c.413T>C	NP_598004.1	p.Leu138Pro	1	0	0	0	1	1e-06	26.2	Strong_VUS
chr9-2718152-T-G		chr9-2718152-T-G	exonic	missense	ENST00000382082.4	c.413T>G	ENSP00000371514.3	p.Leu138Arg	NM_133497.4	c.413T>G	NP_598004.1	p.Leu138Arg	1	0	0	0	1	1e-06	25.5	Strong_VUS
chr9-2718155-G-A		rs1362037820	exonic	missense	ENST00000382082.4	c.416G>A	ENSP00000371514.3	p.Cys139Tyr	NM_133497.4	c.416G>A	NP_598004.1	p.Cys139Tyr	3	0	1	0	4	2e-06	25.9	Strong_VUS
chr9-2718155-GCGA-G		chr9-2718156-CGA-	exonic	inframe	ENST00000382082.4	c.421_423del	ENSP00000371514.3	p.Asp141del	NM_133497.4	c.421_423del	NP_598004.1	p.Asp141del	4	0	0	0	4	2e-06	17.95	Strong_VUS
chr9-2718156-C-A	[39792073, 36124685]	rs748280472	exonic	stop	ENST00000382082.4	c.417C>A	ENSP00000371514.3	p.Cys139Ter	NM_133497.4	c.417C>A	NP_598004.1	p.Cys139Ter	11	0	0	0	11	7e-06	34	Core_Pat
chr9-2718157-G-A		rs778345203	exonic	missense	ENST00000382082.4	c.418G>A	ENSP00000371514.3	p.Asp140Asn	NM_133497.4	c.418G>A	NP_598004.1	p.Asp140Asn	40	1	1	0	41	2.5e-05	29	Probably_Pat
chr9-2718157-G-T		rs778345203	exonic	missense	ENST00000382082.4	c.418G>T	ENSP00000371514.3	p.Asp140Tyr	NM_133497.4	c.418G>T	NP_598004.1	p.Asp140Tyr	4	0	0	0	4	2e-06	27.9	Strong_VUS
chr9-2718158-A-C		chr9-2718158-A-C	exonic	missense	ENST00000382082.4	c.419A>C	ENSP00000371514.3	p.Asp140Ala	NM_133497.4	c.419A>C	NP_598004.1	p.Asp140Ala	1	0	0	0	1	1e-06	26	Strong_VUS
chr9-2718159-CGACTACGAG-C		rs1489354543	exonic	inframe	ENST00000382082.4	c.423_431del	ENSP00000371514.3	p.Asp141_Glu143del	NM_133497.4	c.423_431del	NP_598004.1	p.Asp141_Glu143del	0	0	2	0	2	1e-06	17.79	Strong_VUS
chr9-2718160-G-A		rs1397652158	exonic	missense	ENST00000382082.4	c.421G>A	ENSP00000371514.3	p.Asp141Asn	NM_133497.4	c.421G>A	NP_598004.1	p.Asp141Asn	3	0	1	0	4	2e-06	28.7	Strong_VUS
chr9-2718160-G-C		rs1397652158	exonic	missense	ENST00000382082.4	c.421G>C	ENSP00000371514.3	p.Asp141His	NM_133497.4	c.421G>C	NP_598004.1	p.Asp141His	0	0	1	0	1	1e-06	27.4	Strong_VUS
chr9-2718160-GACT-G		rs1191612503	exonic	inframe	ENST00000382082.4	c.424_426del	ENSP00000371514.3	p.Tyr142del	NM_133497.4	c.424_426del	NP_598004.1	p.Tyr142del	1	0	0	0	1	1e-06	17.17	Strong_VUS
chr9-2718161-A-G	[33546218]	rs1004802068	exonic	missense	ENST00000382082.4	c.422A>G	ENSP00000371514.3	p.Asp141Gly	NM_133497.4	c.422A>G	NP_598004.1	p.Asp141Gly	1	0	0	0	1	1e-06	25.3	Strong_VUS
chr9-2718163-T-C		chr9-2718163-T-C	exonic	missense	ENST00000382082.4	c.424T>C	ENSP00000371514.3	p.Tyr142His	NM_133497.4	c.424T>C	NP_598004.1	p.Tyr142His	1	0	0	0	1	1e-06	26.4	Strong_VUS
chr9-2718164-A-G		rs747275875	exonic	missense	ENST00000382082.4	c.425A>G	ENSP00000371514.3	p.Tyr142Cys	NM_133497.4	c.425A>G	NP_598004.1	p.Tyr142Cys	1	0	0	0	1	1e-06	25.1	Strong_VUS
chr9-2718165-C-G		COSV66056527	exonic	stop	ENST00000382082.4	c.426C>G	ENSP00000371514.3	p.Tyr142Ter	NM_133497.4	c.426C>G	NP_598004.1	p.Tyr142Ter	1	0	0	0	1	1e-06	35	Probably_Pat
chr9-2718165-CGAG-C		chr9-2718166-GAG-	exonic	inframe	ENST00000382082.4	c.430_432del	ENSP00000371514.3	p.Glu144del	NM_133497.4	c.430_432del	NP_598004.1	p.Glu144del	1	0	0	0	1	1e-06	15.62	Strong_VUS
chr9-2718166-G-A		rs104894113	exonic	missense	ENST00000382082.4	c.427G>A	ENSP00000371514.3	p.Glu143Lys	NM_133497.4	c.427G>A	NP_598004.1	p.Glu143Lys	14	0	0	0	14	9e-06	21.2	Strong_VUS
chr9-2718166-G-C		CM062789	exonic	missense	ENST00000382082.4	c.427G>C	ENSP00000371514.3	p.Glu143Gln	NM_133497.4	c.427G>C	NP_598004.1	p.Glu143Gln	1	0	0	0	1	1e-06	19.97	Strong_VUS
chr9-2718166-G-T	[32967234, 21900228, 37852740, 36278409, 31960170, 32783370, 39792073, 32441199, 26112015, 24367280, 37510321, 33309813, 26147798, 26755771, 37127645]	rs104894113	exonic	stop	ENST00000382082.4	c.427G>T	ENSP00000371514.3	p.Glu143Ter	NM_133497.4	c.427G>T	NP_598004.1	p.Glu143Ter	9	0	0	0	9	6e-06	42	Core_Pat
chr9-2718167-A-G		rs771269109	exonic	missense	ENST00000382082.4	c.428A>G	ENSP00000371514.3	p.Glu143Gly	NM_133497.4	c.428A>G	NP_598004.1	p.Glu143Gly	3	0	0	0	3	2e-06	21	Strong_VUS
chr9-2718169-G-A		rs777051584	exonic	missense	ENST00000382082.4	c.430G>A	ENSP00000371514.3	p.Glu144Lys	NM_133497.4	c.430G>A	NP_598004.1	p.Glu144Lys	58	0	10	0	68	4.2e-05	20.6	Strong_VUS
chr9-2718169-G-C		rs777051584	exonic	missense	ENST00000382082.4	c.430G>C	ENSP00000371514.3	p.Glu144Gln	NM_133497.4	c.430G>C	NP_598004.1	p.Glu144Gln	3	0	0	0	3	2e-06	19.31	Strong_VUS
chr9-2718169-G-T		rs777051584	exonic	stop	ENST00000382082.4	c.430G>T	ENSP00000371514.3	p.Glu144Ter	NM_133497.4	c.430G>T	NP_598004.1	p.Glu144Ter							38	Core_Pat
chr9-2718171-GCAGA-G		chr9-2718172-CAGA-	exonic	frame	ENST00000382082.4	c.438_441del	ENSP00000371514.3	p.Asp147AsnfsTer63	NM_133497.4	c.438_441del	NP_598004.1	p.Asp147AsnfsTer63	1	0	0	0	1	1e-06	21.7	Core_Pat	variant found in RCMG patient
chr9-2718172-C-CTCTGTGTTGTGTGAAACATCTGACCTTCTCA		chr9-2718173--TCTGTGTTGTGTGAAACATCTGACCTTCTCA	exonic	stop	ENST00000382082.4	c.433_434insTCTGTGTTGTGTGAAACATCTGACCTTCTCA	ENSP00000371514.3	p.Gln145LeufsTer5	NM_133497.4	c.433_434insTCTGTGTTGTGTGAAACATCTGACCTTCTCA	NP_598004.1	p.Gln145LeufsTer5	1	0	0	0	1	1e-06	20.1	Strong_VUS
chr9-2718172-C-T	[39792073, 32967234, 26755771]	rs774816084	exonic	stop	ENST00000382082.4	c.433C>T	ENSP00000371514.3	p.Gln145Ter	NM_133497.4	c.433C>T	NP_598004.1	p.Gln145Ter	34	0	1	0	35	2.2e-05	34	Core_Pat
chr9-2718178-G-A		rs751529297	exonic	missense	ENST00000382082.4	c.439G>A	ENSP00000371514.3	p.Asp147Asn	NM_133497.4	c.439G>A	NP_598004.1	p.Asp147Asn	3	0	0	0	3	2e-06	16.4	Strong_VUS
chr9-2718178-G-T		rs751529297	exonic	missense	ENST00000382082.4	c.439G>T	ENSP00000371514.3	p.Asp147Tyr	NM_133497.4	c.439G>T	NP_598004.1	p.Asp147Tyr	34	0	1	0	35	2.2e-05	23.9	Strong_VUS
chr9-2718179-A-G		chr9-2718179-A-G	exonic	missense	ENST00000382082.4	c.440A>G	ENSP00000371514.3	p.Asp147Gly	NM_133497.4	c.440A>G	NP_598004.1	p.Asp147Gly	1	0	0	0	1	1e-06	20.8	Strong_VUS
chr9-2718179-A-T		rs761713749	exonic	missense	ENST00000382082.4	c.440A>T	ENSP00000371514.3	p.Asp147Val	NM_133497.4	c.440A>T	NP_598004.1	p.Asp147Val	34	0	1	0	35	2.2e-05	21.4	Strong_VUS
chr9-2718181-G-A		rs140256288	exonic	missense	ENST00000382082.4	c.442G>A	ENSP00000371514.3	p.Glu148Lys	NM_133497.4	c.442G>A	NP_598004.1	p.Glu148Lys	12	0	5	0	17	1.1e-05	25.8	Core_Pat
chr9-2718181-G-T	[32967234, 28749477, 39792073, 18400204, 28704108, 32055024, 23077521, 26147798, 25133751, 26755771, 32579932]	rs140256288	exonic	stop	ENST00000382082.4	c.442G>T	ENSP00000371514.3	p.Glu148Ter	NM_133497.4	c.442G>T	NP_598004.1	p.Glu148Ter	39	0	2	0	41	2.5e-05	41	Core_Pat
chr9-2718182-A-G		chr9-2718182-A-G	exonic	missense	ENST00000382082.4	c.443A>G	ENSP00000371514.3	p.Glu148Gly	NM_133497.4	c.443A>G	NP_598004.1	p.Glu148Gly							25.2	Strong_VUS
chr9-2718182-AAT-A		rs1247025764	exonic	frame	ENST00000382082.4	c.445_446del	ENSP00000371514.3	p.Tyr149LeufsTer222	NM_133497.4	c.445_446del	NP_598004.1	p.Tyr149LeufsTer222	0	0	1	0	1	1e-06	28.6	Core_Pat
chr9-2718183-A-C		chr9-2718183-A-C	exonic	missense	ENST00000382082.4	c.444A>C	ENSP00000371514.3	p.Glu148Asp	NM_133497.4	c.444A>C	NP_598004.1	p.Glu148Asp	1	0	0	0	1	1e-06	16.38	Strong_VUS
chr9-2718184-T-C		chr9-2718184-T-C	exonic	missense	ENST00000382082.4	c.445T>C	ENSP00000371514.3	p.Tyr149His	NM_133497.4	c.445T>C	NP_598004.1	p.Tyr149His	1	0	0	0	1	1e-06	25	Strong_VUS
chr9-2718185-ACTT-A	[23077521, 26755771]	rs766549271	exonic	inframe	ENST00000382082.4	c.451_453del	ENSP00000371514.3	p.Phe151del	NM_133497.4	c.451_453del	NP_598004.1	p.Phe151del	2	0	1	0	3	2e-06	17.31	Core_Pat
chr9-2718186-C-A		chr9-2718186-C-A	exonic	stop	ENST00000382082.4	c.447C>A	ENSP00000371514.3	p.Tyr149Ter	NM_133497.4	c.447C>A	NP_598004.1	p.Tyr149Ter							40	Probably_Pat
chr9-2718187-T-A		rs1819776082	exonic	missense	ENST00000382082.4	c.448T>A	ENSP00000371514.3	p.Phe150Ile	NM_133497.4	c.448T>A	NP_598004.1	p.Phe150Ile	1	0	0	0	1	1e-06	26.8	Strong_VUS
chr9-2718188-T-A		rs1419285928	exonic	missense	ENST00000382082.4	c.449T>A	ENSP00000371514.3	p.Phe150Tyr	NM_133497.4	c.449T>A	NP_598004.1	p.Phe150Tyr	2	0	0	0	2	1e-06	25.6	Strong_VUS
chr9-2718188-T-C		chr9-2718188-T-C	exonic	missense	ENST00000382082.4	c.449T>C	ENSP00000371514.3	p.Phe150Ser	NM_133497.4	c.449T>C	NP_598004.1	p.Phe150Ser	7	0	0	0	7	4e-06	28	Strong_VUS
chr9-2718190-T-C		rs752649092	exonic	missense	ENST00000382082.4	c.451T>C	ENSP00000371514.3	p.Phe151Leu	NM_133497.4	c.451T>C	NP_598004.1	p.Phe151Leu	19	0	1	0	20	1.2e-05	26.7	Core_Pat
chr9-2718190-T-G	[26755771]	CD129437	exonic	missense	ENST00000382082.4	c.451T>G	ENSP00000371514.3	p.Phe151Val	NM_133497.4	c.451T>G	NP_598004.1	p.Phe151Val	15	0	0	0	15	9e-06	26.9	Core_Pat
chr9-2718191-T-C		chr9-2718191-T-C	exonic	missense	ENST00000382082.4	c.452T>C	ENSP00000371514.3	p.Phe151Ser	NM_133497.4	c.452T>C	NP_598004.1	p.Phe151Ser							28.4	Strong_VUS
chr9-2718193-G-A	[28224992, 27397505, 26957898, 35870892, 25326804, 26689913]	rs377667539	exonic	missense	ENST00000382082.4	c.454G>A	ENSP00000371514.3	p.Asp152Asn	NM_133497.4	c.454G>A	NP_598004.1	p.Asp152Asn	5	0	0	0	5	3e-06	29.9	Core_Pat
chr9-2718193-G-C		rs377667539	exonic	missense	ENST00000382082.4	c.454G>C	ENSP00000371514.3	p.Asp152His	NM_133497.4	c.454G>C	NP_598004.1	p.Asp152His	1	0	0	0	1	1e-06	28.6	Strong_VUS
chr9-2718193-G-T		rs377667539	exonic	missense	ENST00000382082.4	c.454G>T	ENSP00000371514.3	p.Asp152Tyr	NM_133497.4	c.454G>T	NP_598004.1	p.Asp152Tyr							28.9	Probably_Pat
chr9-2718194-A-G		rs1586686896	exonic	missense	ENST00000382082.4	c.455A>G	ENSP00000371514.3	p.Asp152Gly	NM_133497.4	c.455A>G	NP_598004.1	p.Asp152Gly	1	0	0	0	1	1e-06	26.3	Core_Pat
chr9-2718195-C-CCG	[26755771]	chr9-2718196--CG	exonic	frame	ENST00000382082.4	c.459_460dup	ENSP00000371514.3	p.Asp154AlafsTer58	NM_133497.4	c.459_460dup	NP_598004.1	p.Asp154AlafsTer58							29.6	Core_Pat
chr9-2718195-C-G		rs747542620	exonic	missense	ENST00000382082.4	c.456C>G	ENSP00000371514.3	p.Asp152Glu	NM_133497.4	c.456C>G	NP_598004.1	p.Asp152Glu	2	0	0	0	2	1e-06	20.5	Strong_VUS
chr9-2718196-C-G		rs771471592	exonic	missense	ENST00000382082.4	c.457C>G	ENSP00000371514.3	p.Arg153Gly	NM_133497.4	c.457C>G	NP_598004.1	p.Arg153Gly	1	0	0	0	1	1e-06	25.7	Core_Pat
chr9-2718196-C-T		rs771471592	exonic	missense	ENST00000382082.4	c.457C>T	ENSP00000371514.3	p.Arg153Cys	NM_133497.4	c.457C>T	NP_598004.1	p.Arg153Cys	2	0	0	0	2	1e-06	28.6	Strong_VUS
chr9-2718197-G-A	[27397505, 25794154, 28852847, 28539123, 25326804, 26689913, 35457050, 32579932]	rs746257061	exonic	missense	ENST00000382082.4	c.458G>A	ENSP00000371514.3	p.Arg153His	NM_133497.4	c.458G>A	NP_598004.1	p.Arg153His	32	0	5	0	37	2.3e-05	32	Core_Pat
chr9-2718197-GC-TT		chr9-2718197-GC-TT	exonic	missense	ENST00000382082.4	c.458_459delinsTT	ENSP00000371514.3	p.Arg153Leu	NM_133497.4	c.458_459delinsTT	NP_598004.1	p.Arg153Leu							29.8	Probably_Pat
chr9-2718199-G-A		rs769400306	exonic	missense	ENST00000382082.4	c.460G>A	ENSP00000371514.3	p.Asp154Asn	NM_133497.4	c.460G>A	NP_598004.1	p.Asp154Asn	1	0	0	0	1	1e-06	26.6	Strong_VUS
chr9-2718199-G-C		rs769400306	exonic	missense	ENST00000382082.4	c.460G>C	ENSP00000371514.3	p.Asp154His	NM_133497.4	c.460G>C	NP_598004.1	p.Asp154His	4	0	0	0	4	2e-06	25.7	Strong_VUS
chr9-2718200-A-C	[32967234]	chr9-2718200-A-C	exonic	missense	ENST00000382082.4	c.461A>C	ENSP00000371514.3	p.Asp154Ala	NM_133497.4	c.461A>C	NP_598004.1	p.Asp154Ala							25.9	Strong_VUS
chr9-2718203-C-A		rs200711754	exonic	missense	ENST00000382082.4	c.464C>A	ENSP00000371514.3	p.Pro155Gln	NM_133497.4	c.464C>A	NP_598004.1	p.Pro155Gln	0	0	1	0	1	1e-06	26.5	Strong_VUS
chr9-2718203-C-T		chr9-2718203-C-T	exonic	missense	ENST00000382082.4	c.464C>T	ENSP00000371514.3	p.Pro155Leu	NM_133497.4	c.464C>T	NP_598004.1	p.Pro155Leu	3	0	0	0	3	2e-06	29.2	Probably_Pat
chr9-2718205-G-A		rs762314332	exonic	missense	ENST00000382082.4	c.466G>A	ENSP00000371514.3	p.Ala156Thr	NM_133497.4	c.466G>A	NP_598004.1	p.Ala156Thr	10	0	0	0	10	6e-06	20.4	Strong_VUS
chr9-2718205-G-C		COSV66056303	exonic	missense	ENST00000382082.4	c.466G>C	ENSP00000371514.3	p.Ala156Pro	NM_133497.4	c.466G>C	NP_598004.1	p.Ala156Pro	1	0	0	0	1	1e-06	23.4	Strong_VUS
chr9-2718206-C-G		chr9-2718206-C-G	exonic	missense	ENST00000382082.4	c.467C>G	ENSP00000371514.3	p.Ala156Gly	NM_133497.4	c.467C>G	NP_598004.1	p.Ala156Gly	1	0	0	0	1	1e-06	15.2	Strong_VUS
chr9-2718206-C-T		rs766337592	exonic	missense	ENST00000382082.4	c.467C>T	ENSP00000371514.3	p.Ala156Val	NM_133497.4	c.467C>T	NP_598004.1	p.Ala156Val	21	0	0	0	21	1.3e-05	15.48	Strong_VUS
chr9-2718208-G-A		rs773801117	exonic	missense	ENST00000382082.4	c.469G>A	ENSP00000371514.3	p.Val157Ile	NM_133497.4	c.469G>A	NP_598004.1	p.Val157Ile	4	0	0	0	4	2e-06	19.26	Strong_VUS
chr9-2718208-G-T		rs773801117	exonic	missense	ENST00000382082.4	c.469G>T	ENSP00000371514.3	p.Val157Phe	NM_133497.4	c.469G>T	NP_598004.1	p.Val157Phe	0	0	1	0	1	1e-06	19.19	Strong_VUS
chr9-2718209-T-A		chr9-2718209-T-A	exonic	missense	ENST00000382082.4	c.470T>A	ENSP00000371514.3	p.Val157Asp	NM_133497.4	c.470T>A	NP_598004.1	p.Val157Asp	1	0	0	0	1	1e-06	27.9	Strong_VUS
chr9-2718209-T-C		rs563575183	exonic	missense	ENST00000382082.4	c.470T>C	ENSP00000371514.3	p.Val157Ala	NM_133497.4	c.470T>C	NP_598004.1	p.Val157Ala	4	0	0	0	4	2e-06	25.7	Strong_VUS
chr9-2718211-T-C		rs1325387882	exonic	missense	ENST00000382082.4	c.472T>C	ENSP00000371514.3	p.Phe158Leu	NM_133497.4	c.472T>C	NP_598004.1	p.Phe158Leu	0	0	1	0	1	1e-06	26.8	Strong_VUS
chr9-2718212-T-G		CM074305	exonic	missense	ENST00000382082.4	c.473T>G	ENSP00000371514.3	p.Phe158Cys	NM_133497.4	c.473T>G	NP_598004.1	p.Phe158Cys	2	0	0	0	2	1e-06	29.3	Core_Pat
chr9-2718218-T-G		chr9-2718218-T-G	exonic	missense	ENST00000382082.4	c.479T>G	ENSP00000371514.3	p.Leu160Arg	NM_133497.4	c.479T>G	NP_598004.1	p.Leu160Arg	3	0	0	0	3	2e-06	21.3	Strong_VUS
chr9-2718220-G-C		rs760548669	exonic	missense	ENST00000382082.4	c.481G>C	ENSP00000371514.3	p.Val161Leu	NM_133497.4	c.481G>C	NP_598004.1	p.Val161Leu	0	0	1	0	1	1e-06	16.2	Strong_VUS
chr9-2718220-G-T		rs760548669	exonic	missense	ENST00000382082.4	c.481G>T	ENSP00000371514.3	p.Val161Phe	NM_133497.4	c.481G>T	NP_598004.1	p.Val161Phe	6	0	0	0	6	4e-06	20.1	Strong_VUS
chr9-2718220-GTCTACAATT-G		rs2130860666	exonic	inframe	ENST00000382082.4	c.487_495del	ENSP00000371514.3	p.Asn163_Tyr165del	NM_133497.4	c.487_495del	NP_598004.1	p.Asn163_Tyr165del	1	0	0	0	1	1e-06	20.4	Strong_VUS
chr9-2718223-T-A		chr9-2718223-T-A	exonic	missense	ENST00000382082.4	c.484T>A	ENSP00000371514.3	p.Tyr162Asn	NM_133497.4	c.484T>A	NP_598004.1	p.Tyr162Asn							24.7	Core_Pat
chr9-2718223-T-G		chr9-2718223-T-G	exonic	missense	ENST00000382082.4	c.484T>G	ENSP00000371514.3	p.Tyr162Asp	NM_133497.4	c.484T>G	NP_598004.1	p.Tyr162Asp	1	0	0	0	1	1e-06	25.1	Strong_VUS
chr9-2718224-A-G		chr9-2718224-A-G	exonic	missense	ENST00000382082.4	c.485A>G	ENSP00000371514.3	p.Tyr162Cys	NM_133497.4	c.485A>G	NP_598004.1	p.Tyr162Cys	1	0	0	0	1	1e-06	18.54	Strong_VUS
chr9-2718226-A-G		chr9-2718226-A-G	exonic	missense	ENST00000382082.4	c.487A>G	ENSP00000371514.3	p.Asn163Asp	NM_133497.4	c.487A>G	NP_598004.1	p.Asn163Asp	10	0	0	0	10	6e-06	23.6	Strong_VUS
chr9-2718227-A-G		rs1176228022	exonic	missense	ENST00000382082.4	c.488A>G	ENSP00000371514.3	p.Asn163Ser	NM_133497.4	c.488A>G	NP_598004.1	p.Asn163Ser	1	0	0	0	1	1e-06	19.86	Strong_VUS
chr9-2718227-AT-A		rs2130860673	exonic	frame	ENST00000382082.4	c.491del	ENSP00000371514.3	p.Phe164SerfsTer47	NM_133497.4	c.491del	NP_598004.1	p.Phe164SerfsTer47							23.3	Core_Pat
chr9-2718230-T-C	[26755771, 26147798]	rs397514604	exonic	missense	ENST00000382082.4	c.491T>C	ENSP00000371514.3	p.Phe164Ser	NM_133497.4	c.491T>C	NP_598004.1	p.Phe164Ser	35	0	0	0	35	2.2e-05	27.4	Core_Pat
chr9-2718231-C-G		chr9-2718231-C-G	exonic	missense	ENST00000382082.4	c.492C>G	ENSP00000371514.3	p.Phe164Leu	NM_133497.4	c.492C>G	NP_598004.1	p.Phe164Leu	5	0	0	0	5	3e-06	24.4	Strong_VUS
chr9-2718233-A-C		rs751644579	exonic	missense	ENST00000382082.4	c.494A>C	ENSP00000371514.3	p.Tyr165Ser	NM_133497.4	c.494A>C	NP_598004.1	p.Tyr165Ser	2	0	0	0	2	1e-06	26.8	Strong_VUS
chr9-2718233-A-G		rs751644579	exonic	missense	ENST00000382082.4	c.494A>G	ENSP00000371514.3	p.Tyr165Cys	NM_133497.4	c.494A>G	NP_598004.1	p.Tyr165Cys	48	0	1	0	49	3e-05	26.9	Core_Pat
chr9-2718238-TC-T		chr9-2718239-C-	exonic	frame	ENST00000382082.4	c.501del	ENSP00000371514.3	p.Val169CysfsTer42	NM_133497.4	c.501del	NP_598004.1	p.Val169CysfsTer42	1	0	0	0	1	1e-06	27.8	Strong_VUS
chr9-2718239-C-G		rs746165503	exonic	missense	ENST00000382082.4	c.500C>G	ENSP00000371514.3	p.Ser167Cys	NM_133497.4	c.500C>G	NP_598004.1	p.Ser167Cys	1	0	0	0	1	1e-06	20.6	Strong_VUS
chr9-2718239-C-T		chr9-2718239-C-T	exonic	missense	ENST00000382082.4	c.500C>T	ENSP00000371514.3	p.Ser167Phe	NM_133497.4	c.500C>T	NP_598004.1	p.Ser167Phe							24.7	Strong_VUS
chr9-2718241-G-A		rs780340984	exonic	missense	ENST00000382082.4	c.502G>A	ENSP00000371514.3	p.Gly168Arg	NM_133497.4	c.502G>A	NP_598004.1	p.Gly168Arg	71	0	0	0	71	4.4e-05	29.9	Probably_Pat
chr9-2718241-G-T		COSV66055866	exonic	missense	ENST00000382082.4	c.502G>T	ENSP00000371514.3	p.Gly168Trp	NM_133497.4	c.502G>T	NP_598004.1	p.Gly168Trp	2	0	0	0	2	1e-06	32	Probably_Pat
chr9-2718242-G-C		rs748966973	exonic	missense	ENST00000382082.4	c.503G>C	ENSP00000371514.3	p.Gly168Ala	NM_133497.4	c.503G>C	NP_598004.1	p.Gly168Ala	1	0	1	0	2	1e-06	27.8	Strong_VUS
chr9-2718243-GGTGCTGCT-G		chr9-2718244-GTGCTGCT-	exonic	frame	ENST00000382082.4	c.506_513del	ENSP00000371514.3	p.Val169GlyfsTer200	NM_133497.4	c.506_513del	NP_598004.1	p.Val169GlyfsTer200							33	Core_Pat
chr9-2718244-G-A		rs768242305	exonic	missense	ENST00000382082.4	c.505G>A	ENSP00000371514.3	p.Val169Met	NM_133497.4	c.505G>A	NP_598004.1	p.Val169Met	45	0	1	0	46	2.9e-05	24.5	Strong_VUS
chr9-2718244-G-T		rs768242305	exonic	missense	ENST00000382082.4	c.505G>T	ENSP00000371514.3	p.Val169Leu	NM_133497.4	c.505G>T	NP_598004.1	p.Val169Leu	1	0	0	0	1	1e-06	23.9	Strong_VUS
chr9-2718247-C-A		rs1284306486	exonic	missense	ENST00000382082.4	c.508C>A	ENSP00000371514.3	p.Leu170Met	NM_133497.4	c.508C>A	NP_598004.1	p.Leu170Met	8	0	0	0	8	5e-06	23.9	Strong_VUS
chr9-2718253-G-A		rs773293657	exonic	missense	ENST00000382082.4	c.514G>A	ENSP00000371514.3	p.Val172Met	NM_133497.4	c.514G>A	NP_598004.1	p.Val172Met							23.7	Strong_VUS
chr9-2718253-G-C		rs773293657	exonic	missense	ENST00000382082.4	c.514G>C	ENSP00000371514.3	p.Val172Leu	NM_133497.4	c.514G>C	NP_598004.1	p.Val172Leu	28	0	1	0	29	1.8e-05	23.1	Strong_VUS
chr9-2718258-C-CG	[30877594]	chr9-2718259--G	exonic	frame	ENST00000382082.4	c.520dup	ENSP00000371514.3	p.Asp174GlyfsTer198	NM_133497.4	c.520dup	NP_598004.1	p.Asp174GlyfsTer198							25.7	Core_Pat
chr9-2718259-G-A		rs201520619	exonic	missense	ENST00000382082.4	c.520G>A	ENSP00000371514.3	p.Asp174Asn	NM_133497.4	c.520G>A	NP_598004.1	p.Asp174Asn	10	0	1	0	11	7e-06	21.9	Strong_VUS
chr9-2718259-G-T		rs201520619	exonic	missense	ENST00000382082.4	c.520G>T	ENSP00000371514.3	p.Asp174Tyr	NM_133497.4	c.520G>T	NP_598004.1	p.Asp174Tyr	1	0	0	0	1	1e-06	23.2	Strong_VUS
chr9-2718261-CG-C		COSV101172463	exonic	frame	ENST00000382082.4	c.525del	ENSP00000371514.3	p.Leu176CysfsTer35	NM_133497.4	c.525del	NP_598004.1	p.Leu176CysfsTer35	2	0	0	0	2	1e-06	29.6	Probably_Pat
chr9-2718262-G-A		rs766187569	exonic	missense	ENST00000382082.4	c.523G>A	ENSP00000371514.3	p.Gly175Arg	NM_133497.4	c.523G>A	NP_598004.1	p.Gly175Arg	15	0	4	0	19	1.2e-05	23.3	Strong_VUS
chr9-2718262-G-C		rs766187569	exonic	missense	ENST00000382082.4	c.523G>C	ENSP00000371514.3	p.Gly175Arg	NM_133497.4	c.523G>C	NP_598004.1	p.Gly175Arg	2	0	1	0	3	2e-06	22.4	Strong_VUS
chr9-2718262-G-T		COSV101172463	exonic	missense	ENST00000382082.4	c.523G>T	ENSP00000371514.3	p.Gly175Trp	NM_133497.4	c.523G>T	NP_598004.1	p.Gly175Trp							23.7	Strong_VUS
chr9-2718263-G-T		rs1199956233	exonic	missense	ENST00000382082.4	c.524G>T	ENSP00000371514.3	p.Gly175Val	NM_133497.4	c.524G>T	NP_598004.1	p.Gly175Val	1	0	0	0	1	1e-06	15.5	Strong_VUS
chr9-2718266-T-C		chr9-2718266-T-C	exonic	missense	ENST00000382082.4	c.527T>C	ENSP00000371514.3	p.Leu176Pro	NM_133497.4	c.527T>C	NP_598004.1	p.Leu176Pro	2	0	0	0	2	1e-06	23.2	Strong_VUS
chr9-2718266-T-G		chr9-2718266-T-G	exonic	missense	ENST00000382082.4	c.527T>G	ENSP00000371514.3	p.Leu176Arg	NM_133497.4	c.527T>G	NP_598004.1	p.Leu176Arg	1	0	0	0	1	1e-06	23	Strong_VUS
chr9-2718266-TG-T		chr9-2718267-G-	exonic	frame	ENST00000382082.4	c.528del	ENSP00000371514.3	p.Cys177ValfsTer34	NM_133497.4	c.528del	NP_598004.1	p.Cys177ValfsTer34							25.8	Strong_VUS
chr9-2718266-TGTGTCCG-T		rs753795579	exonic	frame	ENST00000382082.4	c.528_534del	ENSP00000371514.3	p.Cys177AlafsTer32	NM_133497.4	c.528_534del	NP_598004.1	p.Cys177AlafsTer32	5	0	0	0	5	3e-06	33	Core_Pat
chr9-2718267-GTGTCCGCG-CA		rs1819778559	exonic	frame	ENST00000382082.4	c.528_536delinsCA	ENSP00000371514.3	p.Cys177ThrfsTer32	NM_133497.4	c.528_536delinsCA	NP_598004.1	p.Cys177ThrfsTer32							34	Core_Pat
chr9-2718268-T-C	[38630375, 39792073, 26957898, 23885164, 36922483, 26755771]	rs751600925	exonic	missense	ENST00000382082.4	c.529T>C	ENSP00000371514.3	p.Cys177Arg	NM_133497.4	c.529T>C	NP_598004.1	p.Cys177Arg	6	0	1	0	7	4e-06	25.6	Core_Pat
chr9-2718269-G-A		chr9-2718269-G-A	exonic	missense	ENST00000382082.4	c.530G>A	ENSP00000371514.3	p.Cys177Tyr	NM_133497.4	c.530G>A	NP_598004.1	p.Cys177Tyr	1	0	0	0	1	1e-06	26.6	Strong_VUS
chr9-2718269-G-C	[31960170]	rs1819778622	exonic	missense	ENST00000382082.4	c.530G>C	ENSP00000371514.3	p.Cys177Ser	NM_133497.4	c.530G>C	NP_598004.1	p.Cys177Ser	1	0	0	0	1	1e-06	25.8	Core_Pat
chr9-2718270-T-A	[24029832]	rs1282433030	exonic	stop	ENST00000382082.4	c.531T>A	ENSP00000371514.3	p.Cys177Ter	NM_133497.4	c.531T>A	NP_598004.1	p.Cys177Ter	2	0	4	0	6	4e-06	36	Core_Pat
chr9-2718270-T-G		CM1312049	exonic	missense	ENST00000382082.4	c.531T>G	ENSP00000371514.3	p.Cys177Trp	NM_133497.4	c.531T>G	NP_598004.1	p.Cys177Trp	1	0	0	0	1	1e-06	21.9	Strong_VUS
chr9-2718271-C-T		chr9-2718271-C-T	exonic	missense	ENST00000382082.4	c.532C>T	ENSP00000371514.3	p.Pro178Ser	NM_133497.4	c.532C>T	NP_598004.1	p.Pro178Ser	1	0	0	0	1	1e-06	24.4	Strong_VUS
chr9-2718272-C-G		CM074299	exonic	missense	ENST00000382082.4	c.533C>G	ENSP00000371514.3	p.Pro178Arg	NM_133497.4	c.533C>G	NP_598004.1	p.Pro178Arg	1	0	0	0	1	1e-06	25.2	Strong_VUS
chr9-2718272-C-T	[26755771]	rs144949136	exonic	missense	ENST00000382082.4	c.533C>T	ENSP00000371514.3	p.Pro178Leu	NM_133497.4	c.533C>T	NP_598004.1	p.Pro178Leu	24	0	2	0	26	1.6e-05	27	Core_Pat
chr9-2718274-C-G		chr9-2718274-C-G	exonic	missense	ENST00000382082.4	c.535C>G	ENSP00000371514.3	p.Arg179Gly	NM_133497.4	c.535C>G	NP_598004.1	p.Arg179Gly	2	0	0	0	2	1e-06	22.7	Strong_VUS
chr9-2718274-C-T		rs200662596	exonic	missense	ENST00000382082.4	c.535C>T	ENSP00000371514.3	p.Arg179Cys	NM_133497.4	c.535C>T	NP_598004.1	p.Arg179Cys	0	0	3	0	3	2e-06	24.4	Strong_VUS
chr9-2718275-G-A		rs767955052	exonic	missense	ENST00000382082.4	c.536G>A	ENSP00000371514.3	p.Arg179His	NM_133497.4	c.536G>A	NP_598004.1	p.Arg179His	5	0	1	0	6	4e-06	18.64	Strong_VUS
chr9-2718275-G-C		COSV66056603	exonic	missense	ENST00000382082.4	c.536G>C	ENSP00000371514.3	p.Arg179Pro	NM_133497.4	c.536G>C	NP_598004.1	p.Arg179Pro	5	0	0	0	5	3e-06	21.8	Strong_VUS
chr9-2718278-G-A		rs750918937	exonic	missense	ENST00000382082.4	c.539G>A	ENSP00000371514.3	p.Arg180His	NM_133497.4	c.539G>A	NP_598004.1	p.Arg180His	9	0	8	0	17	1.1e-05	16.45	Strong_VUS
chr9-2718280-T-C		rs534069865	exonic	missense	ENST00000382082.4	c.541T>C	ENSP00000371514.3	p.Phe181Leu	NM_133497.4	c.541T>C	NP_598004.1	p.Phe181Leu	2	0	1	0	3	2e-06	26	Strong_VUS
chr9-2718280-T-G		rs534069865	exonic	missense	ENST00000382082.4	c.541T>G	ENSP00000371514.3	p.Phe181Val	NM_133497.4	c.541T>G	NP_598004.1	p.Phe181Val	0	0	1	0	1	1e-06	26.4	Strong_VUS
chr9-2718281-T-C		rs915176607	exonic	missense	ENST00000382082.4	c.542T>C	ENSP00000371514.3	p.Phe181Ser	NM_133497.4	c.542T>C	NP_598004.1	p.Phe181Ser	2	0	0	0	2	1e-06	25.8	Strong_VUS
chr9-2718281-TC-CT		rs2130860769	exonic	missense	ENST00000382082.4	c.542_543delinsCT	ENSP00000371514.3	p.Phe181Ser	NM_133497.4	c.542_543delinsCT	NP_598004.1	p.Phe181Ser							25.7	Strong_VUS
chr9-2718282-C-G		COSV66057068	exonic	missense	ENST00000382082.4	c.543C>G	ENSP00000371514.3	p.Phe181Leu	NM_133497.4	c.543C>G	NP_598004.1	p.Phe181Leu	1	0	0	0	1	1e-06	24	Strong_VUS
chr9-2718283-C-A		chr9-2718283-C-A	exonic	missense	ENST00000382082.4	c.544C>A	ENSP00000371514.3	p.Leu182Met	NM_133497.4	c.544C>A	NP_598004.1	p.Leu182Met							22	Strong_VUS
chr9-2718284-T-A		COSV66057143	exonic	missense	ENST00000382082.4	c.545T>A	ENSP00000371514.3	p.Leu182Gln	NM_133497.4	c.545T>A	NP_598004.1	p.Leu182Gln	1	0	0	0	1	1e-06	26.2	Strong_VUS
chr9-2718284-T-C		rs1403662737	exonic	missense	ENST00000382082.4	c.545T>C	ENSP00000371514.3	p.Leu182Pro	NM_133497.4	c.545T>C	NP_598004.1	p.Leu182Pro	0	0	1	0	1	1e-06	27.8	Strong_VUS
chr9-2718284-T-G		COSV66057143	exonic	missense	ENST00000382082.4	c.545T>G	ENSP00000371514.3	p.Leu182Arg	NM_133497.4	c.545T>G	NP_598004.1	p.Leu182Arg							26.7	Strong_VUS
chr9-2718286-G-A		chr9-2718286-G-A	exonic	missense	ENST00000382082.4	c.547G>A	ENSP00000371514.3	p.Glu183Lys	NM_133497.4	c.547G>A	NP_598004.1	p.Glu183Lys	2	0	0	0	2	1e-06	27.3	Strong_VUS
chr9-2718286-G-C		rs1272477167	exonic	missense	ENST00000382082.4	c.547G>C	ENSP00000371514.3	p.Glu183Gln	NM_133497.4	c.547G>C	NP_598004.1	p.Glu183Gln	2	0	0	0	2	1e-06	25.7	Strong_VUS
chr9-2718286-G-T		rs1272477167	exonic	stop	ENST00000382082.4	c.547G>T	ENSP00000371514.3	p.Glu183Ter	NM_133497.4	c.547G>T	NP_598004.1	p.Glu183Ter							46	Core_Pat
chr9-2718288-G-C		rs1363233940	exonic	missense	ENST00000382082.4	c.549G>C	ENSP00000371514.3	p.Glu183Asp	NM_133497.4	c.549G>C	NP_598004.1	p.Glu183Asp	0	0	1	0	1	1e-06	25.5	Strong_VUS
chr9-2718289-G-A		CM080428	exonic	missense	ENST00000382082.4	c.550G>A	ENSP00000371514.3	p.Glu184Lys	NM_133497.4	c.550G>A	NP_598004.1	p.Glu184Lys	3	0	0	0	3	2e-06	32	Core_Pat
chr9-2718289-G-C		rs1012003891	exonic	missense	ENST00000382082.4	c.550G>C	ENSP00000371514.3	p.Glu184Gln	NM_133497.4	c.550G>C	NP_598004.1	p.Glu184Gln	2	0	0	0	2	1e-06	28.5	Strong_VUS
chr9-2718289-G-T		CM080428	exonic	stop	ENST00000382082.4	c.550G>T	ENSP00000371514.3	p.Glu184Ter	NM_133497.4	c.550G>T	NP_598004.1	p.Glu184Ter	1	0	0	0	1	1e-06	50	Probably_Pat
chr9-2718290-A-AGCTGGG		chr9-2718291--GCTGGG	exonic	inframe	ENST00000382082.4	c.552_557dup	ENSP00000371514.3	p.Leu185_Gly186dup	NM_133497.4	c.552_557dup	NP_598004.1	p.Leu185_Gly186dup							18.79	Strong_VUS
chr9-2718290-A-G		rs1023410136	exonic	missense	ENST00000382082.4	c.551A>G	ENSP00000371514.3	p.Glu184Gly	NM_133497.4	c.551A>G	NP_598004.1	p.Glu184Gly	1	0	1	0	2	1e-06	29.2	Probably_Pat
chr9-2718290-A-T	[26755771]	CM080426	exonic	missense	ENST00000382082.4	c.551A>T	ENSP00000371514.3	p.Glu184Val	NM_133497.4	c.551A>T	NP_598004.1	p.Glu184Val							28.5	Core_Pat
chr9-2718292-C-A		rs780435673	exonic	missense	ENST00000382082.4	c.553C>A	ENSP00000371514.3	p.Leu185Met	NM_133497.4	c.553C>A	NP_598004.1	p.Leu185Met	25	0	3	0	28	1.7e-05	21.5	Strong_VUS
chr9-2718292-C-G		rs780435673	exonic	missense	ENST00000382082.4	c.553C>G	ENSP00000371514.3	p.Leu185Val	NM_133497.4	c.553C>G	NP_598004.1	p.Leu185Val	43	0	3	0	46	2.9e-05	23.4	Core_Pat
chr9-2718293-T-G		chr9-2718293-T-G	exonic	missense	ENST00000382082.4	c.554T>G	ENSP00000371514.3	p.Leu185Arg	NM_133497.4	c.554T>G	NP_598004.1	p.Leu185Arg							29.2	Core_Pat
chr9-2718294-GGGCTACTGGGGCGTGC-G		rs1563795094	exonic	frame	ENST00000382082.4	c.560_575del	ENSP00000371514.3	p.Tyr187SerfsTer19	NM_133497.4	c.560_575del	NP_598004.1	p.Tyr187SerfsTer19	8	0	1	0	9	6e-06	34	Core_Pat
chr9-2718295-G-A		rs778432513	exonic	missense	ENST00000382082.4	c.556G>A	ENSP00000371514.3	p.Gly186Ser	NM_133497.4	c.556G>A	NP_598004.1	p.Gly186Ser	2	0	0	0	2	1e-06	21.5	Strong_VUS
chr9-2718295-G-C		rs778432513	exonic	missense	ENST00000382082.4	c.556G>C	ENSP00000371514.3	p.Gly186Arg	NM_133497.4	c.556G>C	NP_598004.1	p.Gly186Arg	0	0	1	0	1	1e-06	24.7	Strong_VUS
chr9-2718295-G-T		chr9-2718295-G-T	exonic	missense	ENST00000382082.4	c.556G>T	ENSP00000371514.3	p.Gly186Cys	NM_133497.4	c.556G>T	NP_598004.1	p.Gly186Cys	4	0	0	0	4	2e-06	28.2	Strong_VUS
chr9-2718296-G-A		rs1323159938	exonic	missense	ENST00000382082.4	c.557G>A	ENSP00000371514.3	p.Gly186Asp	NM_133497.4	c.557G>A	NP_598004.1	p.Gly186Asp	2	0	0	0	2	1e-06	21.5	Strong_VUS
chr9-2718296-G-GCTA		chr9-2718297--CTA	exonic	inframe	ENST00000382082.4	c.560_562dup	ENSP00000371514.3	p.Tyr187dup	NM_133497.4	c.560_562dup	NP_598004.1	p.Tyr187dup	1	0	0	0	1	1e-06	19	Strong_VUS
chr9-2718298-T-C		rs771691876	exonic	missense	ENST00000382082.4	c.559T>C	ENSP00000371514.3	p.Tyr187His	NM_133497.4	c.559T>C	NP_598004.1	p.Tyr187His	2	0	0	0	2	1e-06	28.2	Strong_VUS
chr9-2718301-T-A	[39792073, 32154435]	rs977790637	exonic	missense	ENST00000382082.4	c.562T>A	ENSP00000371514.3	p.Trp188Arg	NM_133497.4	c.562T>A	NP_598004.1	p.Trp188Arg							29	Core_Pat
chr9-2718301-T-C		rs977790637	exonic	missense	ENST00000382082.4	c.562T>C	ENSP00000371514.3	p.Trp188Arg	NM_133497.4	c.562T>C	NP_598004.1	p.Trp188Arg	2	0	0	0	2	1e-06	29.2	Core_Pat
chr9-2718301-T-G		rs977790637	exonic	missense	ENST00000382082.4	c.562T>G	ENSP00000371514.3	p.Trp188Gly	NM_133497.4	c.562T>G	NP_598004.1	p.Trp188Gly	5	0	1	0	6	4e-06	31	Probably_Pat
chr9-2718301-TG-T		CM122523	exonic	frame	ENST00000382082.4	c.566del	ENSP00000371514.3	p.Gly189AlafsTer22	NM_133497.4	c.566del	NP_598004.1	p.Gly189AlafsTer22							34	Core_Pat
chr9-2718302-G-A		rs1252195949	exonic	stop	ENST00000382082.4	c.563G>A	ENSP00000371514.3	p.Trp188Ter	NM_133497.4	c.563G>A	NP_598004.1	p.Trp188Ter	7	0	1	0	8	5e-06	51	Core_Pat
chr9-2718302-G-T		CM122523	exonic	missense	ENST00000382082.4	c.563G>T	ENSP00000371514.3	p.Trp188Leu	NM_133497.4	c.563G>T	NP_598004.1	p.Trp188Leu	1	0	0	0	1	1e-06	31	Probably_Pat
chr9-2718303-G-A		rs772921412	exonic	stop	ENST00000382082.4	c.564G>A	ENSP00000371514.3	p.Trp188Ter	NM_133497.4	c.564G>A	NP_598004.1	p.Trp188Ter	1	0	0	0	1	1e-06	51	Core_Pat
chr9-2718303-G-C	[26755771, 26986070, 26659599]	rs772921412	exonic	missense	ENST00000382082.4	c.564G>C	ENSP00000371514.3	p.Trp188Cys	NM_133497.4	c.564G>C	NP_598004.1	p.Trp188Cys	2	0	1	0	3	2e-06	32	Core_Pat
chr9-2718304-G-A		rs770819821	exonic	missense	ENST00000382082.4	c.565G>A	ENSP00000371514.3	p.Gly189Ser	NM_133497.4	c.565G>A	NP_598004.1	p.Gly189Ser	1	0	2	0	3	2e-06	29.8	Probably_Pat
chr9-2718304-G-C		COSV105934457	exonic	missense	ENST00000382082.4	c.565G>C	ENSP00000371514.3	p.Gly189Arg	NM_133497.4	c.565G>C	NP_598004.1	p.Gly189Arg	1	0	0	0	1	1e-06	29.9	Probably_Pat
chr9-2718305-G-A		rs1242677661	exonic	missense	ENST00000382082.4	c.566G>A	ENSP00000371514.3	p.Gly189Asp	NM_133497.4	c.566G>A	NP_598004.1	p.Gly189Asp	3	0	0	0	3	2e-06	29.5	Probably_Pat
chr9-2718305-G-T		chr9-2718305-G-T	exonic	missense	ENST00000382082.4	c.566G>T	ENSP00000371514.3	p.Gly189Val	NM_133497.4	c.566G>T	NP_598004.1	p.Gly189Val	1	0	0	0	1	1e-06	31	Probably_Pat
chr9-2718306-CG-C	[26755771]	CD120243	exonic	frame	ENST00000382082.4	c.568del	ENSP00000371514.3	p.Val190CysfsTer21	NM_133497.4	c.568del	NP_598004.1	p.Val190CysfsTer21							34	Core_Pat
chr9-2718307-G-A		rs1186015215	exonic	missense	ENST00000382082.4	c.568G>A	ENSP00000371514.3	p.Val190Met	NM_133497.4	c.568G>A	NP_598004.1	p.Val190Met	5	0	0	0	5	3e-06	27.5	Strong_VUS
chr9-2718307-G-C		rs1186015215	exonic	missense	ENST00000382082.4	c.568G>C	ENSP00000371514.3	p.Val190Leu	NM_133497.4	c.568G>C	NP_598004.1	p.Val190Leu	7	0	0	0	7	4e-06	21.3	Strong_VUS
chr9-2718307-G-T		CD120243	exonic	missense	ENST00000382082.4	c.568G>T	ENSP00000371514.3	p.Val190Leu	NM_133497.4	c.568G>T	NP_598004.1	p.Val190Leu	2	0	0	0	2	1e-06	21.2	Strong_VUS
chr9-2718308-T-C		rs759283660	exonic	missense	ENST00000382082.4	c.569T>C	ENSP00000371514.3	p.Val190Ala	NM_133497.4	c.569T>C	NP_598004.1	p.Val190Ala	2	0	0	0	2	1e-06	27.4	Strong_VUS
chr9-2718309-GCGGCTCAAGTA-G		rs1563795120	exonic	frame	ENST00000382082.4	c.572_582del	ENSP00000371514.3	p.Arg191HisfsTer177	NM_133497.4	c.572_582del	NP_598004.1	p.Arg191HisfsTer177							34	Core_Pat
chr9-2718310-C-T		rs1446704513	exonic	missense	ENST00000382082.4	c.571C>T	ENSP00000371514.3	p.Arg191Trp	NM_133497.4	c.571C>T	NP_598004.1	p.Arg191Trp							25.5	Strong_VUS
chr9-2718311-G-A		rs1164395600	exonic	missense	ENST00000382082.4	c.572G>A	ENSP00000371514.3	p.Arg191Gln	NM_133497.4	c.572G>A	NP_598004.1	p.Arg191Gln	4	0	0	0	4	2e-06	31	Probably_Pat
chr9-2718311-G-C		rs1164395600	exonic	missense	ENST00000382082.4	c.572G>C	ENSP00000371514.3	p.Arg191Pro	NM_133497.4	c.572G>C	NP_598004.1	p.Arg191Pro	1	0	0	0	1	1e-06	26.2	Strong_VUS
chr9-2718311-G-T		rs1164395600	exonic	missense	ENST00000382082.4	c.572G>T	ENSP00000371514.3	p.Arg191Leu	NM_133497.4	c.572G>T	NP_598004.1	p.Arg191Leu	8	0	0	0	8	5e-06	28.6	Strong_VUS
chr9-2718313-C-A		rs1423174083	exonic	missense	ENST00000382082.4	c.574C>A	ENSP00000371514.3	p.Leu192Ile	NM_133497.4	c.574C>A	NP_598004.1	p.Leu192Ile	4	0	0	0	4	2e-06	21.5	Strong_VUS
chr9-2718313-C-T		rs1423174083	exonic	missense	ENST00000382082.4	c.574C>T	ENSP00000371514.3	p.Leu192Phe	NM_133497.4	c.574C>T	NP_598004.1	p.Leu192Phe	10	0	0	0	10	6e-06	25.5	Strong_VUS
chr9-2718314-T-C		rs755140477	exonic	missense	ENST00000382082.4	c.575T>C	ENSP00000371514.3	p.Leu192Pro	NM_133497.4	c.575T>C	NP_598004.1	p.Leu192Pro	38	1	1	0	39	2.4e-05	27.8	Strong_VUS
chr9-2718317-A-G		COSV66056847	exonic	missense	ENST00000382082.4	c.578A>G	ENSP00000371514.3	p.Lys193Arg	NM_133497.4	c.578A>G	NP_598004.1	p.Lys193Arg	1	0	0	0	1	1e-06	19.13	Strong_VUS
chr9-2718318-G-C		chr9-2718318-G-C	exonic	missense	ENST00000382082.4	c.579G>C	ENSP00000371514.3	p.Lys193Asn	NM_133497.4	c.579G>C	NP_598004.1	p.Lys193Asn	4	0	0	0	4	2e-06	23.6	Strong_VUS
chr9-2718318-G-T		chr9-2718318-G-T	exonic	missense	ENST00000382082.4	c.579G>T	ENSP00000371514.3	p.Lys193Asn	NM_133497.4	c.579G>T	NP_598004.1	p.Lys193Asn	1	0	0	0	1	1e-06	23.6	Strong_VUS
chr9-2718319-T-C		rs373342305	exonic	missense	ENST00000382082.4	c.580T>C	ENSP00000371514.3	p.Tyr194His	NM_133497.4	c.580T>C	NP_598004.1	p.Tyr194His	68	0	5	0	73	4.5e-05	17.11	Strong_VUS
chr9-2718319-T-G		rs373342305	exonic	missense	ENST00000382082.4	c.580T>G	ENSP00000371514.3	p.Tyr194Asp	NM_133497.4	c.580T>G	NP_598004.1	p.Tyr194Asp	5	0	0	0	5	3e-06	18.52	Strong_VUS
chr9-2718320-A-G		rs1384318414	exonic	missense	ENST00000382082.4	c.581A>G	ENSP00000371514.3	p.Tyr194Cys	NM_133497.4	c.581A>G	NP_598004.1	p.Tyr194Cys	6	0	0	0	6	4e-06	24.8	Strong_VUS
chr9-2718322-A-C		rs1246290521	exonic	missense	ENST00000382082.4	c.583A>C	ENSP00000371514.3	p.Thr195Pro	NM_133497.4	c.583A>C	NP_598004.1	p.Thr195Pro	4	0	1	0	5	3e-06	22.7	Strong_VUS
chr9-2718323-C-T	[33546218]	rs750543416	exonic	missense	ENST00000382082.4	c.584C>T	ENSP00000371514.3	p.Thr195Met	NM_133497.4	c.584C>T	NP_598004.1	p.Thr195Met	3	0	0	0	3	2e-06	25.7	Strong_VUS
chr9-2718325-C-A		rs779996918	exonic	missense	ENST00000382082.4	c.586C>A	ENSP00000371514.3	p.Pro196Thr	NM_133497.4	c.586C>A	NP_598004.1	p.Pro196Thr	1	0	0	0	1	1e-06	22.5	Strong_VUS
chr9-2718326-C-A		rs1299169126	exonic	missense	ENST00000382082.4	c.587C>A	ENSP00000371514.3	p.Pro196Gln	NM_133497.4	c.587C>A	NP_598004.1	p.Pro196Gln	0	0	1	0	1	1e-06	18.57	Strong_VUS
chr9-2718326-C-T		chr9-2718326-C-T	exonic	missense	ENST00000382082.4	c.587C>T	ENSP00000371514.3	p.Pro196Leu	NM_133497.4	c.587C>T	NP_598004.1	p.Pro196Leu	1	0	0	0	1	1e-06	23.7	Strong_VUS
chr9-2718328-C-CGCT		chr9-2718329--GCT	exonic	inframe	ENST00000382082.4	c.595_597dup	ENSP00000371514.3	p.Cys199dup	NM_133497.4	c.595_597dup	NP_598004.1	p.Cys199dup	1	0	0	0	1	1e-06	20.5	Strong_VUS
chr9-2718328-C-G		chr9-2718328-C-G	exonic	missense	ENST00000382082.4	c.589C>G	ENSP00000371514.3	p.Arg197Gly	NM_133497.4	c.589C>G	NP_598004.1	p.Arg197Gly	1	0	0	0	1	1e-06	27.1	Strong_VUS
chr9-2718328-C-T		rs1284617120	exonic	missense	ENST00000382082.4	c.589C>T	ENSP00000371514.3	p.Arg197Cys	NM_133497.4	c.589C>T	NP_598004.1	p.Arg197Cys	4	1	1	0	5	3e-06	32	Probably_Pat
chr9-2718329-G-A		rs754162112	exonic	missense	ENST00000382082.4	c.590G>A	ENSP00000371514.3	p.Arg197His	NM_133497.4	c.590G>A	NP_598004.1	p.Arg197His	2	0	0	0	2	1e-06	32	Probably_Pat
chr9-2718329-G-C		rs754162112	exonic	missense	ENST00000382082.4	c.590G>C	ENSP00000371514.3	p.Arg197Pro	NM_133497.4	c.590G>C	NP_598004.1	p.Arg197Pro	4	0	0	0	4	2e-06	31	Probably_Pat
chr9-2718329-G-T		rs754162112	exonic	missense	ENST00000382082.4	c.590G>T	ENSP00000371514.3	p.Arg197Leu	NM_133497.4	c.590G>T	NP_598004.1	p.Arg197Leu	12	0	0	0	12	7e-06	29.2	Probably_Pat
chr9-2718331-T-A	[26755771, 32579932]	rs779474861	exonic	missense	ENST00000382082.4	c.592T>A	ENSP00000371514.3	p.Cys198Ser	NM_133497.4	c.592T>A	NP_598004.1	p.Cys198Ser	2	0	0	0	2	1e-06	27.3	Core_Pat
chr9-2718331-T-C		rs779474861	exonic	missense	ENST00000382082.4	c.592T>C	ENSP00000371514.3	p.Cys198Arg	NM_133497.4	c.592T>C	NP_598004.1	p.Cys198Arg	4	0	0	0	4	2e-06	29	Probably_Pat
chr9-2718331-T-G		rs779474861	exonic	missense	ENST00000382082.4	c.592T>G	ENSP00000371514.3	p.Cys198Gly	NM_133497.4	c.592T>G	NP_598004.1	p.Cys198Gly	0	0	3	0	3	2e-06	28.6	Strong_VUS
chr9-2718332-G-A		rs767845584	exonic	missense	ENST00000382082.4	c.593G>A	ENSP00000371514.3	p.Cys198Tyr	NM_133497.4	c.593G>A	NP_598004.1	p.Cys198Tyr	6	0	0	0	6	4e-06	29.9	Probably_Pat
chr9-2718333-C-A		rs1049754393	exonic	stop	ENST00000382082.4	c.594C>A	ENSP00000371514.3	p.Cys198Ter	NM_133497.4	c.594C>A	NP_598004.1	p.Cys198Ter	1	0	0	0	1	1e-06	41	Probably_Pat
chr9-2718334-T-C		rs777392338	exonic	missense	ENST00000382082.4	c.595T>C	ENSP00000371514.3	p.Cys199Arg	NM_133497.4	c.595T>C	NP_598004.1	p.Cys199Arg	14	0	4	0	18	1.1e-05	28	Strong_VUS
chr9-2718334-T-G		rs777392338	exonic	missense	ENST00000382082.4	c.595T>G	ENSP00000371514.3	p.Cys199Gly	NM_133497.4	c.595T>G	NP_598004.1	p.Cys199Gly	1	0	1	0	2	1e-06	28.1	Strong_VUS
chr9-2718335-G-A		rs770865610	exonic	missense	ENST00000382082.4	c.596G>A	ENSP00000371514.3	p.Cys199Tyr	NM_133497.4	c.596G>A	NP_598004.1	p.Cys199Tyr	2	0	0	0	2	1e-06	29.9	Core_Pat
chr9-2718335-G-T		rs770865610	exonic	missense	ENST00000382082.4	c.596G>T	ENSP00000371514.3	p.Cys199Phe	NM_133497.4	c.596G>T	NP_598004.1	p.Cys199Phe	0	0	1	0	1	1e-06	31	Probably_Pat
chr9-2718335-GC-G		rs1563795169	exonic	frame	ENST00000382082.4	c.598del	ENSP00000371514.3	p.Arg200AlafsTer11	NM_133497.4	c.598del	NP_598004.1	p.Arg200AlafsTer11	1	0	0	0	1	1e-06	29	Core_Pat
chr9-2718336-C-A		chr9-2718336-C-A	exonic	stop	ENST00000382082.4	c.597C>A	ENSP00000371514.3	p.Cys199Ter	NM_133497.4	c.597C>A	NP_598004.1	p.Cys199Ter	1	0	0	0	1	1e-06	42	Probably_Pat
chr9-2718337-C-A		COSV66055935	exonic	missense	ENST00000382082.4	c.598C>A	ENSP00000371514.3	p.Arg200Ser	NM_133497.4	c.598C>A	NP_598004.1	p.Arg200Ser	3	0	0	0	3	2e-06	26.1	Strong_VUS
chr9-2718337-C-T		rs1040408269	exonic	missense	ENST00000382082.4	c.598C>T	ENSP00000371514.3	p.Arg200Cys	NM_133497.4	c.598C>T	NP_598004.1	p.Arg200Cys	4	0	1	0	5	3e-06	29.1	Probably_Pat
chr9-2718338-G-A		rs745621260	exonic	missense	ENST00000382082.4	c.599G>A	ENSP00000371514.3	p.Arg200His	NM_133497.4	c.599G>A	NP_598004.1	p.Arg200His	46	0	3	0	49	3.1e-05	24.8	Strong_VUS
chr9-2718338-G-C		rs745621260	exonic	missense	ENST00000382082.4	c.599G>C	ENSP00000371514.3	p.Arg200Pro	NM_133497.4	c.599G>C	NP_598004.1	p.Arg200Pro	1	0	3	0	4	2e-06	27.3	Strong_VUS
chr9-2718340-A-C		rs775332723	exonic	missense	ENST00000382082.4	c.601A>C	ENSP00000371514.3	p.Ile201Leu	NM_133497.4	c.601A>C	NP_598004.1	p.Ile201Leu	5	0	1	0	6	4e-06	23.9	Strong_VUS
chr9-2718340-A-G		rs775332723	exonic	missense	ENST00000382082.4	c.601A>G	ENSP00000371514.3	p.Ile201Val	NM_133497.4	c.601A>G	NP_598004.1	p.Ile201Val	2	0	2	0	4	2e-06	23.4	Strong_VUS
chr9-2718341-T-A		rs761992453	exonic	missense	ENST00000382082.4	c.602T>A	ENSP00000371514.3	p.Ile201Asn	NM_133497.4	c.602T>A	NP_598004.1	p.Ile201Asn	40	0	3	0	43	2.7e-05	26.4	Strong_VUS
chr9-2718341-T-C		rs761992453	exonic	missense	ENST00000382082.4	c.602T>C	ENSP00000371514.3	p.Ile201Thr	NM_133497.4	c.602T>C	NP_598004.1	p.Ile201Thr	2	0	0	0	2	1e-06	23.7	Strong_VUS
chr9-2718341-T-G		rs761992453	exonic	missense	ENST00000382082.4	c.602T>G	ENSP00000371514.3	p.Ile201Ser	NM_133497.4	c.602T>G	NP_598004.1	p.Ile201Ser	5	0	0	0	5	3e-06	26.3	Strong_VUS
chr9-2718343-T-C		chr9-2718343-T-C	exonic	missense	ENST00000382082.4	c.604T>C	ENSP00000371514.3	p.Cys202Arg	NM_133497.4	c.604T>C	NP_598004.1	p.Cys202Arg	2	0	0	0	2	1e-06	19.17	Strong_VUS
chr9-2718343-T-G		rs773235461	exonic	missense	ENST00000382082.4	c.604T>G	ENSP00000371514.3	p.Cys202Gly	NM_133497.4	c.604T>G	NP_598004.1	p.Cys202Gly	1	0	0	0	1	1e-06	17.73	Strong_VUS
chr9-2718344-G-A		rs760675536	exonic	missense	ENST00000382082.4	c.605G>A	ENSP00000371514.3	p.Cys202Tyr	NM_133497.4	c.605G>A	NP_598004.1	p.Cys202Tyr	5	0	1	0	6	4e-06	22.7	Strong_VUS
chr9-2718344-G-C		rs760675536	exonic	missense	ENST00000382082.4	c.605G>C	ENSP00000371514.3	p.Cys202Ser	NM_133497.4	c.605G>C	NP_598004.1	p.Cys202Ser	2	0	1	0	3	2e-06	19.26	Strong_VUS
chr9-2718346-T-TTCGAGGAGCGGC		rs1819781541	exonic	inframe	ENST00000382082.4	c.608_619dup	ENSP00000371514.3	p.Arg206_Arg207insLeuGluGluArg	NM_133497.4	c.608_619dup	NP_598004.1	p.Arg206_Arg207insLeuGluGluArg	1	0	0	0	1	1e-06	18.28	Strong_VUS
chr9-2718347-T-C		chr9-2718347-T-C	exonic	missense	ENST00000382082.4	c.608T>C	ENSP00000371514.3	p.Phe203Ser	NM_133497.4	c.608T>C	NP_598004.1	p.Phe203Ser	1	0	0	0	1	1e-06	29.4	Probably_Pat
chr9-2718348-C-G		rs766849652	exonic	missense	ENST00000382082.4	c.609C>G	ENSP00000371514.3	p.Phe203Leu	NM_133497.4	c.609C>G	NP_598004.1	p.Phe203Leu	9	0	0	0	9	6e-06	18.72	Strong_VUS
chr9-2718348-CGAG-C		chr9-2718349-GAG-	exonic	inframe	ENST00000382082.4	c.613_615del	ENSP00000371514.3	p.Glu205del	NM_133497.4	c.613_615del	NP_598004.1	p.Glu205del	1	0	0	0	1	1e-06	18.87	Strong_VUS
chr9-2718349-G-C		rs200983782	exonic	missense	ENST00000382082.4	c.610G>C	ENSP00000371514.3	p.Glu204Gln	NM_133497.4	c.610G>C	NP_598004.1	p.Glu204Gln	1	0	0	0	1	1e-06	25.9	Strong_VUS
chr9-2718350-A-C		rs1819781709	exonic	missense	ENST00000382082.4	c.611A>C	ENSP00000371514.3	p.Glu204Ala	NM_133497.4	c.611A>C	NP_598004.1	p.Glu204Ala	1	0	1	0	2	1e-06	27.1	Strong_VUS
chr9-2718350-A-G		chr9-2718350-A-G	exonic	missense	ENST00000382082.4	c.611A>G	ENSP00000371514.3	p.Glu204Gly	NM_133497.4	c.611A>G	NP_598004.1	p.Glu204Gly							28.1	Strong_VUS
chr9-2718351-G-C		chr9-2718351-G-C	exonic	missense	ENST00000382082.4	c.612G>C	ENSP00000371514.3	p.Glu204Asp	NM_133497.4	c.612G>C	NP_598004.1	p.Glu204Asp	1	0	0	0	1	1e-06	24.3	Strong_VUS
chr9-2718351-G-GGAGC	[38454848, 39792073]	chr9-2718352--GAGC	exonic	frame	ENST00000382082.4	c.614_617dup	ENSP00000371514.3	p.Arg207AlafsTer166	NM_133497.4	c.614_617dup	NP_598004.1	p.Arg207AlafsTer166							34	Core_Pat
chr9-2718352-G-C		rs753157401	exonic	missense	ENST00000382082.4	c.613G>C	ENSP00000371514.3	p.Glu205Gln	NM_133497.4	c.613G>C	NP_598004.1	p.Glu205Gln	2	0	0	0	2	1e-06	27.8	Strong_VUS
chr9-2718352-G-T		rs753157401	exonic	stop	ENST00000382082.4	c.613G>T	ENSP00000371514.3	p.Glu205Ter	NM_133497.4	c.613G>T	NP_598004.1	p.Glu205Ter	2	0	0	0	2	1e-06	52	Core_Pat
chr9-2718353-A-G		rs1819781859	exonic	missense	ENST00000382082.4	c.614A>G	ENSP00000371514.3	p.Glu205Gly	NM_133497.4	c.614A>G	NP_598004.1	p.Glu205Gly	2	0	0	0	2	1e-06	27.5	Strong_VUS
chr9-2718354-G-C		rs777604386	exonic	missense	ENST00000382082.4	c.615G>C	ENSP00000371514.3	p.Glu205Asp	NM_133497.4	c.615G>C	NP_598004.1	p.Glu205Asp	2	0	0	0	2	1e-06	24.2	Strong_VUS
chr9-2718355-C-T		rs377471498	exonic	missense	ENST00000382082.4	c.616C>T	ENSP00000371514.3	p.Arg206Trp	NM_133497.4	c.616C>T	NP_598004.1	p.Arg206Trp	4	0	0	0	4	3e-06	26.4	Strong_VUS
chr9-2718356-G-A		rs780813722	exonic	missense	ENST00000382082.4	c.617G>A	ENSP00000371514.3	p.Arg206Gln	NM_133497.4	c.617G>A	NP_598004.1	p.Arg206Gln	19	0	17	0	36	2.3e-05	28.9	Probably_Pat
chr9-2718356-G-C	[26755771, 23885164]	rs780813722	exonic	missense	ENST00000382082.4	c.617G>C	ENSP00000371514.3	p.Arg206Pro	NM_133497.4	c.617G>C	NP_598004.1	p.Arg206Pro	2	0	0	0	2	1e-06	29.2	Core_Pat	variant found in RCMG patient
chr9-2718356-G-T		rs780813722	exonic	missense	ENST00000382082.4	c.617G>T	ENSP00000371514.3	p.Arg206Leu	NM_133497.4	c.617G>T	NP_598004.1	p.Arg206Leu	3	0	1	0	4	3e-06	27.8	Strong_VUS
chr9-2718358-C-G		rs1242550633	exonic	missense	ENST00000382082.4	c.619C>G	ENSP00000371514.3	p.Arg207Gly	NM_133497.4	c.619C>G	NP_598004.1	p.Arg207Gly	20	0	0	0	20	1.3e-05	20.3	Strong_VUS
chr9-2718358-C-T		rs1242550633	exonic	missense	ENST00000382082.4	c.619C>T	ENSP00000371514.3	p.Arg207Cys	NM_133497.4	c.619C>T	NP_598004.1	p.Arg207Cys	2	0	0	0	2	1e-06	23.8	Strong_VUS
chr9-2718359-G-A		rs769810672	exonic	missense	ENST00000382082.4	c.620G>A	ENSP00000371514.3	p.Arg207His	NM_133497.4	c.620G>A	NP_598004.1	p.Arg207His	6	0	0	0	6	4e-06	26.2	Strong_VUS
chr9-2718359-G-C		COSV101172661	exonic	missense	ENST00000382082.4	c.620G>C	ENSP00000371514.3	p.Arg207Pro	NM_133497.4	c.620G>C	NP_598004.1	p.Arg207Pro							29	Core_Pat	variant found in RCMG patient
chr9-2718359-G-T		rs769810672	exonic	missense	ENST00000382082.4	c.620G>T	ENSP00000371514.3	p.Arg207Leu	NM_133497.4	c.620G>T	NP_598004.1	p.Arg207Leu	2	0	1	0	3	2e-06	23.3	Strong_VUS
chr9-2718361-G-A		rs1184204509	exonic	missense	ENST00000382082.4	c.622G>A	ENSP00000371514.3	p.Asp208Asn	NM_133497.4	c.622G>A	NP_598004.1	p.Asp208Asn	9	0	1	0	10	6e-06	31	Probably_Pat
chr9-2718361-G-C		chr9-2718361-G-C	exonic	missense	ENST00000382082.4	c.622G>C	ENSP00000371514.3	p.Asp208His	NM_133497.4	c.622G>C	NP_598004.1	p.Asp208His	1	0	0	0	1	1e-06	29	Probably_Pat
chr9-2718361-G-T		chr9-2718361-G-T	exonic	missense	ENST00000382082.4	c.622G>T	ENSP00000371514.3	p.Asp208Tyr	NM_133497.4	c.622G>T	NP_598004.1	p.Asp208Tyr	2	0	0	0	2	1e-06	29.7	Probably_Pat
chr9-2718362-A-G		rs1233843071	exonic	missense	ENST00000382082.4	c.623A>G	ENSP00000371514.3	p.Asp208Gly	NM_133497.4	c.623A>G	NP_598004.1	p.Asp208Gly	11	0	0	0	11	7e-06	25.9	Strong_VUS
chr9-2718362-A-T		chr9-2718362-A-T	exonic	missense	ENST00000382082.4	c.623A>T	ENSP00000371514.3	p.Asp208Val	NM_133497.4	c.623A>T	NP_598004.1	p.Asp208Val	1	0	0	0	1	1e-06	25.8	Strong_VUS
chr9-2718363-C-A		rs907617598	exonic	missense	ENST00000382082.4	c.624C>A	ENSP00000371514.3	p.Asp208Glu	NM_133497.4	c.624C>A	NP_598004.1	p.Asp208Glu	1	0	0	0	1	1e-06	17.5	Strong_VUS
chr9-2718363-C-CGAGCT		chr9-2718364--GAGCT	exonic	frame	ENST00000382082.4	c.629_633dup	ENSP00000371514.3	p.Glu212Ter	NM_133497.4	c.629_633dup	NP_598004.1	p.Glu212Ter	1	0	0	0	1	1e-06	34	Probably_Pat
chr9-2718363-C-G		rs907617598	exonic	missense	ENST00000382082.4	c.624C>G	ENSP00000371514.3	p.Asp208Glu	NM_133497.4	c.624C>G	NP_598004.1	p.Asp208Glu	9	0	2	0	11	7e-06	17.61	Strong_VUS
chr9-2718364-G-A		rs200148749	exonic	missense	ENST00000382082.4	c.625G>A	ENSP00000371514.3	p.Glu209Lys	NM_133497.4	c.625G>A	NP_598004.1	p.Glu209Lys	259	0	9	0	268	0.000168	28.6	Strong_VUS
chr9-2718364-G-C		rs200148749	exonic	missense	ENST00000382082.4	c.625G>C	ENSP00000371514.3	p.Glu209Gln	NM_133497.4	c.625G>C	NP_598004.1	p.Glu209Gln	2	0	1	0	3	2e-06	26.1	Strong_VUS
chr9-2718364-G-T	[33706576, 26362251]	rs200148749	exonic	stop	ENST00000382082.4	c.625G>T	ENSP00000371514.3	p.Glu209Ter	NM_133497.4	c.625G>T	NP_598004.1	p.Glu209Ter	2	0	2	0	4	3e-06	50	Core_Pat
chr9-2718365-A-C		chr9-2718365-A-C	exonic	missense	ENST00000382082.4	c.626A>C	ENSP00000371514.3	p.Glu209Ala	NM_133497.4	c.626A>C	NP_598004.1	p.Glu209Ala	6	0	0	0	6	4e-06	24.1	Strong_VUS
chr9-2718365-A-G		chr9-2718365-A-G	exonic	missense	ENST00000382082.4	c.626A>G	ENSP00000371514.3	p.Glu209Gly	NM_133497.4	c.626A>G	NP_598004.1	p.Glu209Gly	1	0	0	0	1	1e-06	27.2	Strong_VUS
chr9-2718365-A-T		rs1819782547	exonic	missense	ENST00000382082.4	c.626A>T	ENSP00000371514.3	p.Glu209Val	NM_133497.4	c.626A>T	NP_598004.1	p.Glu209Val	0	0	1	0	1	1e-06	26.9	Strong_VUS
chr9-2718366-G-C		rs1383777570	exonic	missense	ENST00000382082.4	c.627G>C	ENSP00000371514.3	p.Glu209Asp	NM_133497.4	c.627G>C	NP_598004.1	p.Glu209Asp							16.5	Strong_VUS
chr9-2718367-C-A		chr9-2718367-C-A	exonic	missense	ENST00000382082.4	c.628C>A	ENSP00000371514.3	p.Leu210Met	NM_133497.4	c.628C>A	NP_598004.1	p.Leu210Met	1	0	0	0	1	1e-06	22.8	Strong_VUS
chr9-2718367-C-G		rs1206962425	exonic	missense	ENST00000382082.4	c.628C>G	ENSP00000371514.3	p.Leu210Val	NM_133497.4	c.628C>G	NP_598004.1	p.Leu210Val							21.2	Strong_VUS
chr9-2718368-T-A		rs772215476	exonic	missense	ENST00000382082.4	c.629T>A	ENSP00000371514.3	p.Leu210Gln	NM_133497.4	c.629T>A	NP_598004.1	p.Leu210Gln	12	0	1	0	13	8e-06	26.8	Strong_VUS
chr9-2718368-T-C		rs772215476	exonic	missense	ENST00000382082.4	c.629T>C	ENSP00000371514.3	p.Leu210Pro	NM_133497.4	c.629T>C	NP_598004.1	p.Leu210Pro	0	0	1	0	1	1e-06	28.1	Strong_VUS
chr9-2718368-T-G		chr9-2718368-T-G	exonic	missense	ENST00000382082.4	c.629T>G	ENSP00000371514.3	p.Leu210Arg	NM_133497.4	c.629T>G	NP_598004.1	p.Leu210Arg	5	0	0	0	5	3e-06	27.1	Strong_VUS
chr9-2718371-G-A		rs1175089913	exonic	missense	ENST00000382082.4	c.632G>A	ENSP00000371514.3	p.Ser211Asn	NM_133497.4	c.632G>A	NP_598004.1	p.Ser211Asn	2	0	0	0	2	1e-06	15.12	Strong_VUS
chr9-2718371-G-C		rs1175089913	exonic	missense	ENST00000382082.4	c.632G>C	ENSP00000371514.3	p.Ser211Thr	NM_133497.4	c.632G>C	NP_598004.1	p.Ser211Thr	1	0	0	0	1	1e-06	17.96	Strong_VUS
chr9-2718371-G-T		rs1175089913	exonic	missense	ENST00000382082.4	c.632G>T	ENSP00000371514.3	p.Ser211Ile	NM_133497.4	c.632G>T	NP_598004.1	p.Ser211Ile	1	0	1	0	2	1e-06	21.7	Strong_VUS
chr9-2718373-G-A		rs773434277	exonic	missense	ENST00000382082.4	c.634G>A	ENSP00000371514.3	p.Glu212Lys	NM_133497.4	c.634G>A	NP_598004.1	p.Glu212Lys	22	0	2	0	24	1.5e-05	31	Probably_Pat
chr9-2718373-G-C		chr9-2718373-G-C	exonic	missense	ENST00000382082.4	c.634G>C	ENSP00000371514.3	p.Glu212Gln	NM_133497.4	c.634G>C	NP_598004.1	p.Glu212Gln	3	0	0	0	3	2e-06	26.9	Strong_VUS
chr9-2718373-G-GA		chr9-2718374--A	exonic	frame	ENST00000382082.4	c.636dup	ENSP00000371514.3	p.Arg213ThrfsTer159	NM_133497.4	c.636dup	NP_598004.1	p.Arg213ThrfsTer159	1	0	0	0	1	1e-06	34	Probably_Pat
chr9-2718373-G-T		chr9-2718373-G-T	exonic	stop	ENST00000382082.4	c.634G>T	ENSP00000371514.3	p.Glu212Ter	NM_133497.4	c.634G>T	NP_598004.1	p.Glu212Ter	4	0	1	0	5	3e-06	52	Probably_Pat
chr9-2718376-C-G		chr9-2718376-C-G	exonic	missense	ENST00000382082.4	c.637C>G	ENSP00000371514.3	p.Arg213Gly	NM_133497.4	c.637C>G	NP_598004.1	p.Arg213Gly	1	0	0	0	1	1e-06	23.9	Strong_VUS
chr9-2718376-C-T		rs747313869	exonic	missense	ENST00000382082.4	c.637C>T	ENSP00000371514.3	p.Arg213Trp	NM_133497.4	c.637C>T	NP_598004.1	p.Arg213Trp	11	1	2	0	13	8e-06	26	Strong_VUS
chr9-2718377-G-A		rs776807664	exonic	missense	ENST00000382082.4	c.638G>A	ENSP00000371514.3	p.Arg213Gln	NM_133497.4	c.638G>A	NP_598004.1	p.Arg213Gln	8	0	2	0	10	6e-06	16.45	Strong_VUS
chr9-2718377-G-C	[27397505, 26755771, 26362251]	rs776807664	exonic	missense	ENST00000382082.4	c.638G>C	ENSP00000371514.3	p.Arg213Pro	NM_133497.4	c.638G>C	NP_598004.1	p.Arg213Pro	175	0	10	0	185	0.000116	22.2	Core_Pat
chr9-2718377-G-T		rs776807664	exonic	missense	ENST00000382082.4	c.638G>T	ENSP00000371514.3	p.Arg213Leu	NM_133497.4	c.638G>T	NP_598004.1	p.Arg213Leu	4	0	1	0	5	3e-06	21.2	Strong_VUS
chr9-2718379-C-G		rs576345571	exonic	missense	ENST00000382082.4	c.640C>G	ENSP00000371514.3	p.Leu214Val	NM_133497.4	c.640C>G	NP_598004.1	p.Leu214Val	4	0	1	0	5	3e-06	25.6	Strong_VUS
chr9-2718379-C-T		rs576345571	exonic	missense	ENST00000382082.4	c.640C>T	ENSP00000371514.3	p.Leu214Phe	NM_133497.4	c.640C>T	NP_598004.1	p.Leu214Phe	1	0	1	0	2	1e-06	26.9	Strong_VUS
chr9-2718380-T-C		rs775959822	exonic	missense	ENST00000382082.4	c.641T>C	ENSP00000371514.3	p.Leu214Pro	NM_133497.4	c.641T>C	NP_598004.1	p.Leu214Pro	5	0	1	0	6	4e-06	28.4	Strong_VUS
chr9-2718382-A-C		chr9-2718382-A-C	exonic	missense	ENST00000382082.4	c.643A>C	ENSP00000371514.3	p.Lys215Gln	NM_133497.4	c.643A>C	NP_598004.1	p.Lys215Gln							25.4	Strong_VUS
chr9-2718382-A-G		chr9-2718382-A-G	exonic	missense	ENST00000382082.4	c.643A>G	ENSP00000371514.3	p.Lys215Glu	NM_133497.4	c.643A>G	NP_598004.1	p.Lys215Glu	1	0	0	0	1	1e-06	26.1	Strong_VUS
chr9-2718382-A-T		rs763785730	exonic	stop	ENST00000382082.4	c.643A>T	ENSP00000371514.3	p.Lys215Ter	NM_133497.4	c.643A>T	NP_598004.1	p.Lys215Ter	4	0	0	0	4	2e-06	50	Core_Pat
chr9-2718383-A-G		chr9-2718383-A-G	exonic	missense	ENST00000382082.4	c.644A>G	ENSP00000371514.3	p.Lys215Arg	NM_133497.4	c.644A>G	NP_598004.1	p.Lys215Arg	1	0	0	0	1	1e-06	24.8	Strong_VUS
chr9-2718384-G-T		rs201327014	exonic	missense	ENST00000382082.4	c.645G>T	ENSP00000371514.3	p.Lys215Asn	NM_133497.4	c.645G>T	NP_598004.1	p.Lys215Asn							25.1	Strong_VUS
chr9-2718385-A-T		chr9-2718385-A-T	exonic	missense	ENST00000382082.4	c.646A>T	ENSP00000371514.3	p.Ile216Phe	NM_133497.4	c.646A>T	NP_598004.1	p.Ile216Phe							23.8	Strong_VUS
chr9-2718386-T-A		CM122526	exonic	missense	ENST00000382082.4	c.647T>A	ENSP00000371514.3	p.Ile216Asn	NM_133497.4	c.647T>A	NP_598004.1	p.Ile216Asn							26.3	Strong_VUS
chr9-2718386-T-G		rs558295858	exonic	missense	ENST00000382082.4	c.647T>G	ENSP00000371514.3	p.Ile216Ser	NM_133497.4	c.647T>G	NP_598004.1	p.Ile216Ser	11	0	0	0	11	7e-06	26	Strong_VUS
chr9-2718388-C-T		rs2130860955	exonic	stop	ENST00000382082.4	c.649C>T	ENSP00000371514.3	p.Gln217Ter	NM_133497.4	c.649C>T	NP_598004.1	p.Gln217Ter	1	0	0	0	1	1e-06	50	Core_Pat
chr9-2718389-A-AGCACGAGCT		rs1819783828	exonic	inframe	ENST00000382082.4	c.653_661dup	ENSP00000371514.3	p.His218_Leu220dup	NM_133497.4	c.653_661dup	NP_598004.1	p.His218_Leu220dup	3	0	1	0	4	2e-06	17.27	Strong_VUS
chr9-2718389-A-C		rs1819783731	exonic	missense	ENST00000382082.4	c.650A>C	ENSP00000371514.3	p.Gln217Pro	NM_133497.4	c.650A>C	NP_598004.1	p.Gln217Pro	1	0	0	0	1	1e-06	25	Strong_VUS
chr9-2718389-A-G		chr9-2718389-A-G	exonic	missense	ENST00000382082.4	c.650A>G	ENSP00000371514.3	p.Gln217Arg	NM_133497.4	c.650A>G	NP_598004.1	p.Gln217Arg	4	0	0	0	4	2e-06	24.2	Strong_VUS
chr9-2718390-G-C		rs572091494	exonic	missense	ENST00000382082.4	c.651G>C	ENSP00000371514.3	p.Gln217His	NM_133497.4	c.651G>C	NP_598004.1	p.Gln217His	0	0	3	0	3	2e-06	23	Strong_VUS
chr9-2718391-C-G		rs755998410	exonic	missense	ENST00000382082.4	c.652C>G	ENSP00000371514.3	p.His218Asp	NM_133497.4	c.652C>G	NP_598004.1	p.His218Asp	11	0	1	0	12	7e-06	18.35	Strong_VUS
chr9-2718391-C-T		rs755998410	exonic	missense	ENST00000382082.4	c.652C>T	ENSP00000371514.3	p.His218Tyr	NM_133497.4	c.652C>T	NP_598004.1	p.His218Tyr	9	0	4	0	13	8e-06	18.48	Strong_VUS
chr9-2718393-CGA-C		rs2130860973	exonic	frame	ENST00000382082.4	c.656_657del	ENSP00000371514.3	p.Glu219AlafsTer152	NM_133497.4	c.656_657del	NP_598004.1	p.Glu219AlafsTer152							32	Core_Pat
chr9-2718394-G-A		rs754754580	exonic	missense	ENST00000382082.4	c.655G>A	ENSP00000371514.3	p.Glu219Lys	NM_133497.4	c.655G>A	NP_598004.1	p.Glu219Lys	0	0	1	0	1	1e-06	25.6	Strong_VUS
chr9-2718394-G-C		rs754754580	exonic	missense	ENST00000382082.4	c.655G>C	ENSP00000371514.3	p.Glu219Gln	NM_133497.4	c.655G>C	NP_598004.1	p.Glu219Gln	22	0	0	0	22	1.4e-05	22.3	Strong_VUS
chr9-2718394-G-T	[30927187]	rs754754580	exonic	stop	ENST00000382082.4	c.655G>T	ENSP00000371514.3	p.Glu219Ter	NM_133497.4	c.655G>T	NP_598004.1	p.Glu219Ter	1	0	1	0	2	1e-06	45	Core_Pat
chr9-2718395-A-G		rs778833627	exonic	missense	ENST00000382082.4	c.656A>G	ENSP00000371514.3	p.Glu219Gly	NM_133497.4	c.656A>G	NP_598004.1	p.Glu219Gly	17	0	4	0	21	1.3e-05	25.5	Strong_VUS
chr9-2718395-A-T		rs778833627	exonic	missense	ENST00000382082.4	c.656A>T	ENSP00000371514.3	p.Glu219Val	NM_133497.4	c.656A>T	NP_598004.1	p.Glu219Val	1	0	0	0	1	1e-06	25.3	Strong_VUS
chr9-2718397-C-G		chr9-2718397-C-G	exonic	missense	ENST00000382082.4	c.658C>G	ENSP00000371514.3	p.Leu220Val	NM_133497.4	c.658C>G	NP_598004.1	p.Leu220Val	3	0	0	0	3	2e-06	17.52	Strong_VUS
chr9-2718398-T-A		rs1199262407	exonic	missense	ENST00000382082.4	c.659T>A	ENSP00000371514.3	p.Leu220Gln	NM_133497.4	c.659T>A	NP_598004.1	p.Leu220Gln	1	0	0	0	1	1e-06	24.3	Strong_VUS
chr9-2718398-T-C		rs1199262407	exonic	missense	ENST00000382082.4	c.659T>C	ENSP00000371514.3	p.Leu220Pro	NM_133497.4	c.659T>C	NP_598004.1	p.Leu220Pro	1	0	0	0	1	1e-06	25	Strong_VUS
chr9-2718400-C-A		chr9-2718400-C-A	exonic	missense	ENST00000382082.4	c.661C>A	ENSP00000371514.3	p.Arg221Ser	NM_133497.4	c.661C>A	NP_598004.1	p.Arg221Ser							17.63	Strong_VUS
chr9-2718400-C-T		rs373963150	exonic	missense	ENST00000382082.4	c.661C>T	ENSP00000371514.3	p.Arg221Cys	NM_133497.4	c.661C>T	NP_598004.1	p.Arg221Cys	12	0	2	0	14	9e-06	24.3	Strong_VUS
chr9-2718401-G-A		rs1476130174	exonic	missense	ENST00000382082.4	c.662G>A	ENSP00000371514.3	p.Arg221His	NM_133497.4	c.662G>A	NP_598004.1	p.Arg221His	1	0	0	0	1	1e-06	23.9	Strong_VUS
chr9-2718401-G-C		COSV101172642	exonic	missense	ENST00000382082.4	c.662G>C	ENSP00000371514.3	p.Arg221Pro	NM_133497.4	c.662G>C	NP_598004.1	p.Arg221Pro	2	0	0	0	2	1e-06	23.6	Strong_VUS
chr9-2718402-CGCGCAG-C		rs759818370	exonic	inframe	ENST00000382082.4	c.671_676del	ENSP00000371514.3	p.Ala224_Gln225del	NM_133497.4	c.671_676del	NP_598004.1	p.Ala224_Gln225del	0	0	2	0	2	1e-06	16.05	Strong_VUS
chr9-2718403-G-A		rs776522169	exonic	missense	ENST00000382082.4	c.664G>A	ENSP00000371514.3	p.Ala222Thr	NM_133497.4	c.664G>A	NP_598004.1	p.Ala222Thr	16	0	10	0	26	1.6e-05	22.4	Strong_VUS
chr9-2718403-G-C		chr9-2718403-G-C	exonic	missense	ENST00000382082.4	c.664G>C	ENSP00000371514.3	p.Ala222Pro	NM_133497.4	c.664G>C	NP_598004.1	p.Ala222Pro	1	0	0	0	1	1e-06	23.8	Strong_VUS
chr9-2718404-C-A		COSV66057646	exonic	missense	ENST00000382082.4	c.665C>A	ENSP00000371514.3	p.Ala222Glu	NM_133497.4	c.665C>A	NP_598004.1	p.Ala222Glu	1	0	0	0	1	1e-06	21.7	Strong_VUS
chr9-2718404-C-G		COSV66057646	exonic	missense	ENST00000382082.4	c.665C>G	ENSP00000371514.3	p.Ala222Gly	NM_133497.4	c.665C>G	NP_598004.1	p.Ala222Gly	2	0	0	0	2	1e-06	23.6	Strong_VUS
chr9-2718404-C-T		rs745988476	exonic	missense	ENST00000382082.4	c.665C>T	ENSP00000371514.3	p.Ala222Val	NM_133497.4	c.665C>T	NP_598004.1	p.Ala222Val	3	0	1	0	4	2e-06	24.6	Strong_VUS
chr9-2718406-C-T	[32967234, 26755771]	rs1350461029	exonic	stop	ENST00000382082.4	c.667C>T	ENSP00000371514.3	p.Gln223Ter	NM_133497.4	c.667C>T	NP_598004.1	p.Gln223Ter	1	0	1	0	2	1e-06	42	Core_Pat
chr9-2718407-A-C		rs1365922460	exonic	missense	ENST00000382082.4	c.668A>C	ENSP00000371514.3	p.Gln223Pro	NM_133497.4	c.668A>C	NP_598004.1	p.Gln223Pro	1	0	0	0	1	1e-06	23.7	Strong_VUS
chr9-2718407-A-G		chr9-2718407-A-G	exonic	missense	ENST00000382082.4	c.668A>G	ENSP00000371514.3	p.Gln223Arg	NM_133497.4	c.668A>G	NP_598004.1	p.Gln223Arg	1	0	0	0	1	1e-06	21.7	Strong_VUS
chr9-2718408-G-C		chr9-2718408-G-C	exonic	missense	ENST00000382082.4	c.669G>C	ENSP00000371514.3	p.Gln223His	NM_133497.4	c.669G>C	NP_598004.1	p.Gln223His	2	0	0	0	2	1e-06	23.3	Strong_VUS
chr9-2718408-GGCGCAGGTCGAGGAGGCGGAGGAACTCTTCCGCGACAT-G		rs1404284001	exonic	frame	ENST00000382082.4	c.674_711del	ENSP00000371514.3	p.Gln225LeufsTer134	NM_133497.4	c.674_711del	NP_598004.1	p.Gln225LeufsTer134	1	0	0	0	1	1e-06	34	Probably_Pat
chr9-2718410-C-A		rs776156112	exonic	missense	ENST00000382082.4	c.671C>A	ENSP00000371514.3	p.Ala224Glu	NM_133497.4	c.671C>A	NP_598004.1	p.Ala224Glu	31	0	0	0	31	1.9e-05	17.47	Strong_VUS
chr9-2718410-C-T		rs776156112	exonic	missense	ENST00000382082.4	c.671C>T	ENSP00000371514.3	p.Ala224Val	NM_133497.4	c.671C>T	NP_598004.1	p.Ala224Val	0	0	1	0	1	1e-06	16.59	Strong_VUS
chr9-2718413-A-C		chr9-2718413-A-C	exonic	missense	ENST00000382082.4	c.674A>C	ENSP00000371514.3	p.Gln225Pro	NM_133497.4	c.674A>C	NP_598004.1	p.Gln225Pro							17.67	Strong_VUS
chr9-2718414-G-C		chr9-2718414-G-C	exonic	missense	ENST00000382082.4	c.675G>C	ENSP00000371514.3	p.Gln225His	NM_133497.4	c.675G>C	NP_598004.1	p.Gln225His	4	0	0	0	4	2e-06	18.79	Strong_VUS
chr9-2718418-G-A		rs749834841	exonic	missense	ENST00000382082.4	c.679G>A	ENSP00000371514.3	p.Glu227Lys	NM_133497.4	c.679G>A	NP_598004.1	p.Glu227Lys	5	0	6	0	11	7e-06	21.5	Strong_VUS
chr9-2718419-A-C		rs1294428392	exonic	missense	ENST00000382082.4	c.680A>C	ENSP00000371514.3	p.Glu227Ala	NM_133497.4	c.680A>C	NP_598004.1	p.Glu227Ala	5	0	1	0	6	4e-06	20.8	Strong_VUS
chr9-2718419-A-T		chr9-2718419-A-T	exonic	missense	ENST00000382082.4	c.680A>T	ENSP00000371514.3	p.Glu227Val	NM_133497.4	c.680A>T	NP_598004.1	p.Glu227Val							19.23	Strong_VUS
chr9-2718420-G-C		rs755632260	exonic	missense	ENST00000382082.4	c.681G>C	ENSP00000371514.3	p.Glu227Asp	NM_133497.4	c.681G>C	NP_598004.1	p.Glu227Asp	1	0	0	0	1	1e-06	15.2	Strong_VUS
chr9-2718420-G-T		chr9-2718420-G-T	exonic	missense	ENST00000382082.4	c.681G>T	ENSP00000371514.3	p.Glu227Asp	NM_133497.4	c.681G>T	NP_598004.1	p.Glu227Asp	1	0	0	0	1	1e-06	15.13	Strong_VUS
chr9-2718421-G-A		rs1222172850	exonic	missense	ENST00000382082.4	c.682G>A	ENSP00000371514.3	p.Glu228Lys	NM_133497.4	c.682G>A	NP_598004.1	p.Glu228Lys							25.4	Strong_VUS
chr9-2718422-A-C		rs765931716	exonic	missense	ENST00000382082.4	c.683A>C	ENSP00000371514.3	p.Glu228Ala	NM_133497.4	c.683A>C	NP_598004.1	p.Glu228Ala	1	0	0	0	1	1e-06	19.34	Strong_VUS
chr9-2718422-A-T		chr9-2718422-A-T	exonic	missense	ENST00000382082.4	c.683A>T	ENSP00000371514.3	p.Glu228Val	NM_133497.4	c.683A>T	NP_598004.1	p.Glu228Val							22.3	Strong_VUS
chr9-2718424-G-A		rs753769991	exonic	missense	ENST00000382082.4	c.685G>A	ENSP00000371514.3	p.Ala229Thr	NM_133497.4	c.685G>A	NP_598004.1	p.Ala229Thr	5	0	0	0	5	3e-06	19.18	Strong_VUS
chr9-2718425-C-T		rs754945632	exonic	missense	ENST00000382082.4	c.686C>T	ENSP00000371514.3	p.Ala229Val	NM_133497.4	c.686C>T	NP_598004.1	p.Ala229Val	2	0	0	0	2	1e-06	21.4	Strong_VUS
chr9-2718427-G-A		rs1179391128	exonic	missense	ENST00000382082.4	c.688G>A	ENSP00000371514.3	p.Glu230Lys	NM_133497.4	c.688G>A	NP_598004.1	p.Glu230Lys	1	0	1	0	2	1e-06	24	Strong_VUS
chr9-2718427-G-C		rs1179391128	exonic	missense	ENST00000382082.4	c.688G>C	ENSP00000371514.3	p.Glu230Gln	NM_133497.4	c.688G>C	NP_598004.1	p.Glu230Gln	0	0	1	0	1	1e-06	23.1	Strong_VUS
chr9-2718430-G-C		rs1165035663	exonic	missense	ENST00000382082.4	c.691G>C	ENSP00000371514.3	p.Glu231Gln	NM_133497.4	c.691G>C	NP_598004.1	p.Glu231Gln	5	0	0	0	5	3e-06	18.67	Strong_VUS
chr9-2718431-A-C		rs1385450373	exonic	missense	ENST00000382082.4	c.692A>C	ENSP00000371514.3	p.Glu231Ala	NM_133497.4	c.692A>C	NP_598004.1	p.Glu231Ala	3	0	2	0	5	3e-06	16.81	Strong_VUS
chr9-2718432-ACT-A		chr9-2718433-CT-	exonic	frame	ENST00000382082.4	c.696_697del	ENSP00000371514.3	p.Phe233ProfsTer138	NM_133497.4	c.696_697del	NP_598004.1	p.Phe233ProfsTer138	1	0	0	0	1	1e-06	32	Probably_Pat
chr9-2718433-C-A		rs375426599	exonic	missense	ENST00000382082.4	c.694C>A	ENSP00000371514.3	p.Leu232Ile	NM_133497.4	c.694C>A	NP_598004.1	p.Leu232Ile	9	0	11	0	20	1.2e-05	19.99	Strong_VUS
chr9-2718433-C-G		chr9-2718433-C-G	exonic	missense	ENST00000382082.4	c.694C>G	ENSP00000371514.3	p.Leu232Val	NM_133497.4	c.694C>G	NP_598004.1	p.Leu232Val	4	0	0	0	4	2e-06	18.95	Strong_VUS
chr9-2718434-T-G		rs745887568	exonic	missense	ENST00000382082.4	c.695T>G	ENSP00000371514.3	p.Leu232Arg	NM_133497.4	c.695T>G	NP_598004.1	p.Leu232Arg	3	0	0	0	3	2e-06	19.82	Strong_VUS
chr9-2718437-T-C		rs1257478211	exonic	missense	ENST00000382082.4	c.698T>C	ENSP00000371514.3	p.Phe233Ser	NM_133497.4	c.698T>C	NP_598004.1	p.Phe233Ser	2	0	1	0	3	2e-06	24.3	Strong_VUS
chr9-2718437-T-TC		chr9-2718438--C	exonic	frame	ENST00000382082.4	c.700dup	ENSP00000371514.3	p.Arg234ProfsTer138	NM_133497.4	c.700dup	NP_598004.1	p.Arg234ProfsTer138							27.9	Core_Pat
chr9-2718437-T-TCCGCGACATGCGCTTCTACGGC		chr9-2718438--CCGCGACATGCGCTTCTACGGC	exonic	frame	ENST00000382082.4	c.703_724dup	ENSP00000371514.3	p.Gln242ArgfsTer137	NM_133497.4	c.703_724dup	NP_598004.1	p.Gln242ArgfsTer137							27.3	Strong_VUS
chr9-2718437-TC-T		COSV101172626	exonic	frame	ENST00000382082.4	c.700del	ENSP00000371514.3	p.Arg234AlafsTer88	NM_133497.4	c.700del	NP_598004.1	p.Arg234AlafsTer88	1	0	0	0	1	1e-06	25.5	Strong_VUS
chr9-2718438-C-A		COSV101172626	exonic	missense	ENST00000382082.4	c.699C>A	ENSP00000371514.3	p.Phe233Leu	NM_133497.4	c.699C>A	NP_598004.1	p.Phe233Leu	1	0	0	0	1	1e-06	22.5	Strong_VUS
chr9-2718438-C-G		COSV101172626	exonic	missense	ENST00000382082.4	c.699C>G	ENSP00000371514.3	p.Phe233Leu	NM_133497.4	c.699C>G	NP_598004.1	p.Phe233Leu							22.5	Strong_VUS
chr9-2718439-C-T		rs769985957	exonic	missense	ENST00000382082.4	c.700C>T	ENSP00000371514.3	p.Arg234Cys	NM_133497.4	c.700C>T	NP_598004.1	p.Arg234Cys	9	0	2	0	11	7e-06	19.99	Strong_VUS
chr9-2718442-G-A		rs371445689	exonic	missense	ENST00000382082.4	c.703G>A	ENSP00000371514.3	p.Asp235Asn	NM_133497.4	c.703G>A	NP_598004.1	p.Asp235Asn	0	0	1	0	1	1e-06	19.27	Strong_VUS
chr9-2718442-G-C		COSV66057510	exonic	missense	ENST00000382082.4	c.703G>C	ENSP00000371514.3	p.Asp235His	NM_133497.4	c.703G>C	NP_598004.1	p.Asp235His	1	0	0	0	1	1e-06	18.09	Strong_VUS
chr9-2718442-G-GAC		chr9-2718443--AC	exonic	frame	ENST00000382082.4	c.705_706dup	ENSP00000371514.3	p.Met236ThrfsTer87	NM_133497.4	c.705_706dup	NP_598004.1	p.Met236ThrfsTer87	1	0	0	0	1	1e-06	29.5	Core_Pat
chr9-2718442-G-T		rs371445689	exonic	missense	ENST00000382082.4	c.703G>T	ENSP00000371514.3	p.Asp235Tyr	NM_133497.4	c.703G>T	NP_598004.1	p.Asp235Tyr	15	0	2	0	17	1.1e-05	21.9	Strong_VUS
chr9-2718443-A-C		chr9-2718443-A-C	exonic	missense	ENST00000382082.4	c.704A>C	ENSP00000371514.3	p.Asp235Ala	NM_133497.4	c.704A>C	NP_598004.1	p.Asp235Ala	7	0	0	0	7	4e-06	20.6	Strong_VUS
chr9-2718445-A-G		rs375765488	exonic	missense	ENST00000382082.4	c.706A>G	ENSP00000371514.3	p.Met236Val	NM_133497.4	c.706A>G	NP_598004.1	p.Met236Val	4	0	10	0	14	9e-06	17.56	Strong_VUS
chr9-2718445-A-T		rs375765488	exonic	missense	ENST00000382082.4	c.706A>T	ENSP00000371514.3	p.Met236Leu	NM_133497.4	c.706A>T	NP_598004.1	p.Met236Leu	7	0	0	0	7	4e-06	15.25	Strong_VUS
chr9-2718446-T-C		chr9-2718446-T-C	exonic	missense	ENST00000382082.4	c.707T>C	ENSP00000371514.3	p.Met236Thr	NM_133497.4	c.707T>C	NP_598004.1	p.Met236Thr							21.8	Strong_VUS
chr9-2718446-T-G		rs1819786525	exonic	missense	ENST00000382082.4	c.707T>G	ENSP00000371514.3	p.Met236Arg	NM_133497.4	c.707T>G	NP_598004.1	p.Met236Arg	22	0	0	0	22	1.4e-05	22.7	Strong_VUS
chr9-2718448-C-A		rs962085824	exonic	missense	ENST00000382082.4	c.709C>A	ENSP00000371514.3	p.Arg237Ser	NM_133497.4	c.709C>A	NP_598004.1	p.Arg237Ser	1	0	0	0	1	1e-06	22.1	Strong_VUS
chr9-2718448-C-G		rs962085824	exonic	missense	ENST00000382082.4	c.709C>G	ENSP00000371514.3	p.Arg237Gly	NM_133497.4	c.709C>G	NP_598004.1	p.Arg237Gly	17	0	1	0	18	1.1e-05	22.4	Strong_VUS
chr9-2718448-C-T		rs962085824	exonic	missense	ENST00000382082.4	c.709C>T	ENSP00000371514.3	p.Arg237Cys	NM_133497.4	c.709C>T	NP_598004.1	p.Arg237Cys	9	0	0	0	9	6e-06	25.8	Strong_VUS
chr9-2718449-G-A		rs1348397263	exonic	missense	ENST00000382082.4	c.710G>A	ENSP00000371514.3	p.Arg237His	NM_133497.4	c.710G>A	NP_598004.1	p.Arg237His	1	0	1	0	2	1e-06	24.9	Strong_VUS
chr9-2718449-G-C		chr9-2718449-G-C	exonic	missense	ENST00000382082.4	c.710G>C	ENSP00000371514.3	p.Arg237Pro	NM_133497.4	c.710G>C	NP_598004.1	p.Arg237Pro							24.8	Strong_VUS
chr9-2718452-T-C		chr9-2718452-T-C	exonic	missense	ENST00000382082.4	c.713T>C	ENSP00000371514.3	p.Phe238Ser	NM_133497.4	c.713T>C	NP_598004.1	p.Phe238Ser							21.4	Strong_VUS
chr9-2718453-C-A		rs574636120	exonic	missense	ENST00000382082.4	c.714C>A	ENSP00000371514.3	p.Phe238Leu	NM_133497.4	c.714C>A	NP_598004.1	p.Phe238Leu	1	0	0	0	1	1e-06	18.19	Strong_VUS
chr9-2718454-T-C		rs973199066	exonic	missense	ENST00000382082.4	c.715T>C	ENSP00000371514.3	p.Tyr239His	NM_133497.4	c.715T>C	NP_598004.1	p.Tyr239His	44	0	1	0	45	2.8e-05	20.4	Strong_VUS
chr9-2718457-G-A		rs760387745	exonic	missense	ENST00000382082.4	c.718G>A	ENSP00000371514.3	p.Gly240Ser	NM_133497.4	c.718G>A	NP_598004.1	p.Gly240Ser	12	0	1	0	13	8e-06	22.3	Strong_VUS
chr9-2718457-G-C		rs760387745	exonic	missense	ENST00000382082.4	c.718G>C	ENSP00000371514.3	p.Gly240Arg	NM_133497.4	c.718G>C	NP_598004.1	p.Gly240Arg	5	0	0	0	5	3e-06	21.4	Strong_VUS
chr9-2718457-G-T		rs760387745	exonic	missense	ENST00000382082.4	c.718G>T	ENSP00000371514.3	p.Gly240Cys	NM_133497.4	c.718G>T	NP_598004.1	p.Gly240Cys	23	0	3	0	26	1.6e-05	24	Strong_VUS
chr9-2718458-G-A		rs759416842	exonic	missense	ENST00000382082.4	c.719G>A	ENSP00000371514.3	p.Gly240Asp	NM_133497.4	c.719G>A	NP_598004.1	p.Gly240Asp	13	0	3	0	16	1e-05	23.1	Strong_VUS
chr9-2718460-CC-TA	[26755771]	rs1819787095	exonic	stop	ENST00000382082.4	c.721_722delinsTA	ENSP00000371514.3	p.Pro241Ter	NM_133497.4	c.721_722delinsTA	NP_598004.1	p.Pro241Ter							37	Core_Pat
chr9-2718461-C-T		rs765249083	exonic	missense	ENST00000382082.4	c.722C>T	ENSP00000371514.3	p.Pro241Leu	NM_133497.4	c.722C>T	NP_598004.1	p.Pro241Leu	6	0	0	0	6	4e-06	16.83	Strong_VUS
chr9-2718461-CGCAGCG-C		rs1586687216	exonic	inframe	ENST00000382082.4	c.725_730del	ENSP00000371514.3	p.Gln242_Arg243del	NM_133497.4	c.725_730del	NP_598004.1	p.Gln242_Arg243del							19.47	Core_Pat
chr9-2718466-C-T	[26755771]	rs143138491	exonic	missense	ENST00000382082.4	c.727C>T	ENSP00000371514.3	p.Arg243Trp	NM_133497.4	c.727C>T	NP_598004.1	p.Arg243Trp	9	0	2	0	11	7e-06	26.3	Core_Pat
chr9-2718466-CG-C		COSV66057534	exonic	frame	ENST00000382082.4	c.729del	ENSP00000371514.3	p.Arg244AlafsTer78	NM_133497.4	c.729del	NP_598004.1	p.Arg244AlafsTer78	1	0	0	0	1	1e-06	33	Probably_Pat
chr9-2718467-G-A		COSV66057534	exonic	missense	ENST00000382082.4	c.728G>A	ENSP00000371514.3	p.Arg243Gln	NM_133497.4	c.728G>A	NP_598004.1	p.Arg243Gln	18	0	0	0	18	1.1e-05	24.5	Core_Pat
chr9-2718467-G-C		COSV66057534	exonic	missense	ENST00000382082.4	c.728G>C	ENSP00000371514.3	p.Arg243Pro	NM_133497.4	c.728G>C	NP_598004.1	p.Arg243Pro	1	0	0	0	1	1e-06	28	Strong_VUS
chr9-2718467-G-T		COSV66057534	exonic	missense	ENST00000382082.4	c.728G>T	ENSP00000371514.3	p.Arg243Leu	NM_133497.4	c.728G>T	NP_598004.1	p.Arg243Leu	1	0	0	0	1	1e-06	26.4	Strong_VUS
chr9-2718468-G-GCGC		chr9-2718469--CGC	exonic	inframe	ENST00000382082.4	c.734_736dup	ENSP00000371514.3	p.Arg245dup	NM_133497.4	c.734_736dup	NP_598004.1	p.Arg245dup	7	0	0	0	7	4e-06	15.76	Strong_VUS
chr9-2718468-GC-G		rs1819787583	exonic	frame	ENST00000382082.4	c.730del	ENSP00000371514.3	p.Arg244AlafsTer78	NM_133497.4	c.730del	NP_598004.1	p.Arg244AlafsTer78	1	0	1	0	2	1e-06	28.8	Probably_Pat
chr9-2718469-C-A		chr9-2718469-C-A	exonic	missense	ENST00000382082.4	c.730C>A	ENSP00000371514.3	p.Arg244Ser	NM_133497.4	c.730C>A	NP_598004.1	p.Arg244Ser	1	0	0	0	1	1e-06	22.4	Strong_VUS
chr9-2718470-G-A	[31597922, 34535971, 36471740]	rs1023306854	exonic	missense	ENST00000382082.4	c.731G>A	ENSP00000371514.3	p.Arg244His	NM_133497.4	c.731G>A	NP_598004.1	p.Arg244His	33	0	8	0	41	2.5e-05	18.51	Strong_VUS
chr9-2718470-G-C		rs1023306854	exonic	missense	ENST00000382082.4	c.731G>C	ENSP00000371514.3	p.Arg244Pro	NM_133497.4	c.731G>C	NP_598004.1	p.Arg244Pro	5	0	0	0	5	3e-06	20.9	Core_Pat
chr9-2718470-G-T		COSV101172535	exonic	missense	ENST00000382082.4	c.731G>T	ENSP00000371514.3	p.Arg244Leu	NM_133497.4	c.731G>T	NP_598004.1	p.Arg244Leu	2	0	0	0	2	1e-06	17.39	Strong_VUS
chr9-2718472-C-A		rs750673505	exonic	missense	ENST00000382082.4	c.733C>A	ENSP00000371514.3	p.Arg245Ser	NM_133497.4	c.733C>A	NP_598004.1	p.Arg245Ser	1	0	0	0	1	1e-06	18.4	Strong_VUS
chr9-2718472-C-G		COSV105314085	exonic	missense	ENST00000382082.4	c.733C>G	ENSP00000371514.3	p.Arg245Gly	NM_133497.4	c.733C>G	NP_598004.1	p.Arg245Gly	2	0	0	0	2	1e-06	19.71	Strong_VUS
chr9-2718472-C-T		rs750673505	exonic	missense	ENST00000382082.4	c.733C>T	ENSP00000371514.3	p.Arg245Cys	NM_133497.4	c.733C>T	NP_598004.1	p.Arg245Cys	0	0	1	0	1	1e-06	21.4	Strong_VUS
chr9-2718473-G-A		rs756448671	exonic	missense	ENST00000382082.4	c.734G>A	ENSP00000371514.3	p.Arg245His	NM_133497.4	c.734G>A	NP_598004.1	p.Arg245His	5	0	1	0	6	4e-06	23.5	Strong_VUS
chr9-2718475-C-A		rs780258945	exonic	missense	ENST00000382082.4	c.736C>A	ENSP00000371514.3	p.Leu246Ile	NM_133497.4	c.736C>A	NP_598004.1	p.Leu246Ile							18.42	Strong_VUS
chr9-2718475-C-G		rs780258945	exonic	missense	ENST00000382082.4	c.736C>G	ENSP00000371514.3	p.Leu246Val	NM_133497.4	c.736C>G	NP_598004.1	p.Leu246Val	1	0	0	0	1	1e-06	19.77	Strong_VUS
chr9-2718476-T-C		rs1433071774	exonic	missense	ENST00000382082.4	c.737T>C	ENSP00000371514.3	p.Leu246Pro	NM_133497.4	c.737T>C	NP_598004.1	p.Leu246Pro	4	0	0	0	4	2e-06	29.3	Probably_Pat
chr9-2718477-CTGGAACCTCATGGAGAAGCCATTCTCCTCGGTGGCCGCCAA-C		chr9-2718478-TGGAACCTCATGGAGAAGCCATTCTCCTCGGTGGCCGCCAA-	exonic	frame	ENST00000382082.4	c.739_779del	ENSP00000371514.3	p.Trp247GlyfsTer111	NM_133497.4	c.739_779del	NP_598004.1	p.Trp247GlyfsTer111							35	Probably_Pat
chr9-2718478-T-C		COSV66057480	exonic	missense	ENST00000382082.4	c.739T>C	ENSP00000371514.3	p.Trp247Arg	NM_133497.4	c.739T>C	NP_598004.1	p.Trp247Arg	2	0	0	0	2	1e-06	28.5	Strong_VUS
chr9-2718480-G-A		rs2130861136	exonic	stop	ENST00000382082.4	c.741G>A	ENSP00000371514.3	p.Trp247Ter	NM_133497.4	c.741G>A	NP_598004.1	p.Trp247Ter							51	Core_Pat
chr9-2718480-GA-AC		chr9-2718480-GA-AC	exonic	stop	ENST00000382082.4	c.741_742delinsAC	ENSP00000371514.3	p.Trp247_Asn248delinsTer	NM_133497.4	c.741_742delinsAC	NP_598004.1	p.Trp247_Asn248delinsTer							47	Core_Pat
chr9-2718481-A-C		chr9-2718481-A-C	exonic	missense	ENST00000382082.4	c.742A>C	ENSP00000371514.3	p.Asn248His	NM_133497.4	c.742A>C	NP_598004.1	p.Asn248His							24.9	Strong_VUS
chr9-2718481-A-T		rs368923394	exonic	missense	ENST00000382082.4	c.742A>T	ENSP00000371514.3	p.Asn248Tyr	NM_133497.4	c.742A>T	NP_598004.1	p.Asn248Tyr	10	0	1	0	11	7e-06	25.9	Strong_VUS
chr9-2718482-A-T		chr9-2718482-A-T	exonic	missense	ENST00000382082.4	c.743A>T	ENSP00000371514.3	p.Asn248Ile	NM_133497.4	c.743A>T	NP_598004.1	p.Asn248Ile							26.5	Strong_VUS
chr9-2718483-C-A		rs769005041	exonic	missense	ENST00000382082.4	c.744C>A	ENSP00000371514.3	p.Asn248Lys	NM_133497.4	c.744C>A	NP_598004.1	p.Asn248Lys	1	0	0	0	1	1e-06	24.7	Strong_VUS
chr9-2718483-C-G		rs769005041	exonic	missense	ENST00000382082.4	c.744C>G	ENSP00000371514.3	p.Asn248Lys	NM_133497.4	c.744C>G	NP_598004.1	p.Asn248Lys	2	0	0	0	2	1e-06	24.6	Strong_VUS
chr9-2718484-C-G		chr9-2718484-C-G	exonic	missense	ENST00000382082.4	c.745C>G	ENSP00000371514.3	p.Leu249Val	NM_133497.4	c.745C>G	NP_598004.1	p.Leu249Val	1	0	0	0	1	1e-06	23.6	Strong_VUS
chr9-2718484-C-T		rs1234585050	exonic	missense	ENST00000382082.4	c.745C>T	ENSP00000371514.3	p.Leu249Phe	NM_133497.4	c.745C>T	NP_598004.1	p.Leu249Phe	1	0	1	0	2	1e-06	20.6	Strong_VUS
chr9-2718485-T-A		chr9-2718485-T-A	exonic	missense	ENST00000382082.4	c.746T>A	ENSP00000371514.3	p.Leu249His	NM_133497.4	c.746T>A	NP_598004.1	p.Leu249His							26.7	Strong_VUS
chr9-2718485-T-G		chr9-2718485-T-G	exonic	missense	ENST00000382082.4	c.746T>G	ENSP00000371514.3	p.Leu249Arg	NM_133497.4	c.746T>G	NP_598004.1	p.Leu249Arg							26.8	Strong_VUS
chr9-2718488-T-C		rs779485812	exonic	missense	ENST00000382082.4	c.749T>C	ENSP00000371514.3	p.Met250Thr	NM_133497.4	c.749T>C	NP_598004.1	p.Met250Thr	2	0	3	0	5	3e-06	23.5	Strong_VUS
chr9-2718488-T-G		chr9-2718488-T-G	exonic	missense	ENST00000382082.4	c.749T>G	ENSP00000371514.3	p.Met250Arg	NM_133497.4	c.749T>G	NP_598004.1	p.Met250Arg							24.9	Strong_VUS
chr9-2718489-G-A		chr9-2718489-G-A	exonic	missense	ENST00000382082.4	c.750G>A	ENSP00000371514.3	p.Met250Ile	NM_133497.4	c.750G>A	NP_598004.1	p.Met250Ile	2	0	0	0	2	1e-06	21.3	Strong_VUS
chr9-2718489-G-T		rs1240181986	exonic	missense	ENST00000382082.4	c.750G>T	ENSP00000371514.3	p.Met250Ile	NM_133497.4	c.750G>T	NP_598004.1	p.Met250Ile	4	0	2	0	6	4e-06	21.1	Strong_VUS
chr9-2718490-G-A		chr9-2718490-G-A	exonic	missense	ENST00000382082.4	c.751G>A	ENSP00000371514.3	p.Glu251Lys	NM_133497.4	c.751G>A	NP_598004.1	p.Glu251Lys	1	0	0	0	1	1e-06	29.9	Probably_Pat
chr9-2718490-G-T		rs748659440	exonic	stop	ENST00000382082.4	c.751G>T	ENSP00000371514.3	p.Glu251Ter	NM_133497.4	c.751G>T	NP_598004.1	p.Glu251Ter	9	0	0	0	9	6e-06	51	Core_Pat
chr9-2718491-A-T		rs865812782	exonic	missense	ENST00000382082.4	c.752A>T	ENSP00000371514.3	p.Glu251Val	NM_133497.4	c.752A>T	NP_598004.1	p.Glu251Val	0	0	1	0	1	1e-06	28.4	Strong_VUS
chr9-2718492-G-C		rs563538395	exonic	missense	ENST00000382082.4	c.753G>C	ENSP00000371514.3	p.Glu251Asp	NM_133497.4	c.753G>C	NP_598004.1	p.Glu251Asp	11	0	2	0	13	8e-06	22.9	Strong_VUS
chr9-2718493-A-C		rs772479912	exonic	missense	ENST00000382082.4	c.754A>C	ENSP00000371514.3	p.Lys252Gln	NM_133497.4	c.754A>C	NP_598004.1	p.Lys252Gln	9	0	0	0	9	6e-06	25.3	Strong_VUS
chr9-2718493-A-G		chr9-2718493-A-G	exonic	missense	ENST00000382082.4	c.754A>G	ENSP00000371514.3	p.Lys252Glu	NM_133497.4	c.754A>G	NP_598004.1	p.Lys252Glu	2	0	0	0	2	1e-06	24	Strong_VUS
chr9-2718493-A-T		chr9-2718493-A-T	exonic	stop	ENST00000382082.4	c.754A>T	ENSP00000371514.3	p.Lys252Ter	NM_133497.4	c.754A>T	NP_598004.1	p.Lys252Ter	2	0	0	0	2	1e-06	48	Core_Pat	variant found in RCMG patient
chr9-2718494-A-C		chr9-2718494-A-C	exonic	missense	ENST00000382082.4	c.755A>C	ENSP00000371514.3	p.Lys252Thr	NM_133497.4	c.755A>C	NP_598004.1	p.Lys252Thr	1	0	0	0	1	1e-06	25.3	Strong_VUS
chr9-2718494-A-G	[39792073]	chr9-2718494-A-G	exonic	missense	ENST00000382082.4	c.755A>G	ENSP00000371514.3	p.Lys252Arg	NM_133497.4	c.755A>G	NP_598004.1	p.Lys252Arg	1	0	0	0	1	1e-06	24.8	Strong_VUS
chr9-2718495-GC-G		rs1586687247	exonic	frame	ENST00000382082.4	c.758del	ENSP00000371514.3	p.Pro253HisfsTer69	NM_133497.4	c.758del	NP_598004.1	p.Pro253HisfsTer69	2	0	0	0	2	1e-06	33	Core_Pat
chr9-2718496-C-G		rs1819788466	exonic	missense	ENST00000382082.4	c.757C>G	ENSP00000371514.3	p.Pro253Ala	NM_133497.4	c.757C>G	NP_598004.1	p.Pro253Ala							25	Strong_VUS
chr9-2718497-C-A		rs760295753	exonic	missense	ENST00000382082.4	c.758C>A	ENSP00000371514.3	p.Pro253Gln	NM_133497.4	c.758C>A	NP_598004.1	p.Pro253Gln	0	0	1	0	1	1e-06	26.3	Strong_VUS
chr9-2718497-C-T		rs760295753	exonic	missense	ENST00000382082.4	c.758C>T	ENSP00000371514.3	p.Pro253Leu	NM_133497.4	c.758C>T	NP_598004.1	p.Pro253Leu	8	0	0	0	8	5e-06	26.7	Strong_VUS
chr9-2718498-AT-A		chr9-2718499-T-	exonic	frame	ENST00000382082.4	c.761del	ENSP00000371514.3	p.Phe254SerfsTer68	NM_133497.4	c.761del	NP_598004.1	p.Phe254SerfsTer68	1	0	0	0	1	1e-06	29.9	Probably_Pat
chr9-2718499-T-A		chr9-2718499-T-A	exonic	missense	ENST00000382082.4	c.760T>A	ENSP00000371514.3	p.Phe254Ile	NM_133497.4	c.760T>A	NP_598004.1	p.Phe254Ile	2	0	0	0	2	1e-06	24.7	Strong_VUS
chr9-2718499-T-C		rs1419492836	exonic	missense	ENST00000382082.4	c.760T>C	ENSP00000371514.3	p.Phe254Leu	NM_133497.4	c.760T>C	NP_598004.1	p.Phe254Leu	1	0	0	0	1	1e-06	23	Strong_VUS
chr9-2718500-TCTC-T		rs765328422	exonic	inframe	ENST00000382082.4	c.765_767del	ENSP00000371514.3	p.Ser256del	NM_133497.4	c.765_767del	NP_598004.1	p.Ser256del	3	0	0	0	3	2e-06	17.51	Strong_VUS
chr9-2718503-C-G		chr9-2718503-C-G	exonic	missense	ENST00000382082.4	c.764C>G	ENSP00000371514.3	p.Ser255Cys	NM_133497.4	c.764C>G	NP_598004.1	p.Ser255Cys							25	Strong_VUS
chr9-2718503-C-T		rs899801446	exonic	missense	ENST00000382082.4	c.764C>T	ENSP00000371514.3	p.Ser255Phe	NM_133497.4	c.764C>T	NP_598004.1	p.Ser255Phe	1	0	0	0	1	1e-06	25.8	Strong_VUS
chr9-2718505-T-G		chr9-2718505-T-G	exonic	missense	ENST00000382082.4	c.766T>G	ENSP00000371514.3	p.Ser256Ala	NM_133497.4	c.766T>G	NP_598004.1	p.Ser256Ala							24.6	Core_Pat
chr9-2718506-C-CGGTGGCCGCCAAGGCCATCGG	[26755771]	chr9-2718507--GGTGGCCGCCAAGGCCATCGG	exonic	inframe	ENST00000382082.4	c.775_795dup	ENSP00000371514.3	p.Ala259_Ala265dup	NM_133497.4	c.775_795dup	NP_598004.1	p.Ala259_Ala265dup	4	0	0	0	4	2e-06	19.98	Core_Pat	variant found in RCMG patient
chr9-2718506-C-G		rs104894116	exonic	missense	ENST00000382082.4	c.767C>G	ENSP00000371514.3	p.Ser256Trp	NM_133497.4	c.767C>G	NP_598004.1	p.Ser256Trp	15	0	0	0	15	9e-06	27.3	Core_Pat
chr9-2718506-C-T		rs104894116	exonic	missense	ENST00000382082.4	c.767C>T	ENSP00000371514.3	p.Ser256Leu	NM_133497.4	c.767C>T	NP_598004.1	p.Ser256Leu	1	0	0	0	1	1e-06	28.1	Strong_VUS
chr9-2718506-CGGTGGCCGCCAAGGCCATCGG-C		rs1819789112	exonic	inframe	ENST00000382082.4	c.775_795del	ENSP00000371514.3	p.Ala259_Ala265del	NM_133497.4	c.775_795del	NP_598004.1	p.Ala259_Ala265del	1	0	1	0	2	1e-06	17.26	Strong_VUS
chr9-2718508-G-A		rs752669658	exonic	missense	ENST00000382082.4	c.769G>A	ENSP00000371514.3	p.Val257Met	NM_133497.4	c.769G>A	NP_598004.1	p.Val257Met	36	0	4	0	40	2.5e-05	20.6	Strong_VUS
chr9-2718510-GGCC-G		chr9-2718511-GCC-	exonic	inframe	ENST00000382082.4	c.775_777del	ENSP00000371514.3	p.Ala259del	NM_133497.4	c.775_777del	NP_598004.1	p.Ala259del							16.27	Strong_VUS
chr9-2718511-G-A		rs762870229	exonic	missense	ENST00000382082.4	c.772G>A	ENSP00000371514.3	p.Ala258Thr	NM_133497.4	c.772G>A	NP_598004.1	p.Ala258Thr	2	0	0	0	2	1e-06	19.17	Strong_VUS
chr9-2718511-GC-G		rs753147277	exonic	frame	ENST00000382082.4	c.774del	ENSP00000371514.3	p.Ala259ProfsTer63	NM_133497.4	c.774del	NP_598004.1	p.Ala259ProfsTer63	7	0	0	0	7	4e-06	32	Core_Pat
chr9-2718512-C-T		rs1301366734	exonic	missense	ENST00000382082.4	c.773C>T	ENSP00000371514.3	p.Ala258Val	NM_133497.4	c.773C>T	NP_598004.1	p.Ala258Val	7	0	2	0	9	6e-06	19.74	Strong_VUS
chr9-2718514-G-A	[39792073]	rs2130861197	exonic	missense	ENST00000382082.4	c.775G>A	ENSP00000371514.3	p.Ala259Thr	NM_133497.4	c.775G>A	NP_598004.1	p.Ala259Thr	3	0	1	0	4	2e-06	25.8	Core_Pat	variant found in RCMG patient
chr9-2718514-GCCAAGGCCATCGGGGTGGCCT-G		chr9-2718515-CCAAGGCCATCGGGGTGGCCT-	exonic	inframe	ENST00000382082.4	c.779_799del	ENSP00000371514.3	p.Lys260_Ser266del	NM_133497.4	c.779_799del	NP_598004.1	p.Lys260_Ser266del	1	0	0	0	1	1e-06	17.44	Strong_VUS	variant found in RCMG patient
chr9-2718515-C-A		rs1392404765	exonic	missense	ENST00000382082.4	c.776C>A	ENSP00000371514.3	p.Ala259Asp	NM_133497.4	c.776C>A	NP_598004.1	p.Ala259Asp	0	0	1	0	1	1e-06	26.9	Strong_VUS
chr9-2718515-C-G		rs1392404765	exonic	missense	ENST00000382082.4	c.776C>G	ENSP00000371514.3	p.Ala259Gly	NM_133497.4	c.776C>G	NP_598004.1	p.Ala259Gly	1	0	0	0	1	1e-06	25.3	Strong_VUS
chr9-2718515-C-T		CM062792	exonic	missense	ENST00000382082.4	c.776C>T	ENSP00000371514.3	p.Ala259Val	NM_133497.4	c.776C>T	NP_598004.1	p.Ala259Val							25.9	Core_Pat
chr9-2718517-A-G		rs139027297	exonic	missense	ENST00000382082.4	c.778A>G	ENSP00000371514.3	p.Lys260Glu	NM_133497.4	c.778A>G	NP_598004.1	p.Lys260Glu	22	0	2	0	24	1.5e-05	26.2	Strong_VUS
chr9-2718517-A-T	[28749477, 39792073, 31589614, 33309813, 26755771]	rs139027297	exonic	stop	ENST00000382082.4	c.778A>T	ENSP00000371514.3	p.Lys260Ter	NM_133497.4	c.778A>T	NP_598004.1	p.Lys260Ter	86	1	18	0	104	6.5e-05	46	Core_Pat
chr9-2718518-AG-A		rs2130861209	exonic	frame	ENST00000382082.4	c.781del	ENSP00000371514.3	p.Ala261ProfsTer61	NM_133497.4	c.781del	NP_598004.1	p.Ala261ProfsTer61							31	Core_Pat
chr9-2718520-G-A		rs753904404	exonic	missense	ENST00000382082.4	c.781G>A	ENSP00000371514.3	p.Ala261Thr	NM_133497.4	c.781G>A	NP_598004.1	p.Ala261Thr	7	0	1	0	8	5e-06	16.44	Strong_VUS
chr9-2718521-C-A	[39792073, 26755771, 23143909]	rs755071813	exonic	missense	ENST00000382082.4	c.782C>A	ENSP00000371514.3	p.Ala261Asp	NM_133497.4	c.782C>A	NP_598004.1	p.Ala261Asp	9	0	1	0	10	6e-06	18.03	Core_Pat
chr9-2718524-T-C		rs758877052	exonic	missense	ENST00000382082.4	c.785T>C	ENSP00000371514.3	p.Ile262Thr	NM_133497.4	c.785T>C	NP_598004.1	p.Ile262Thr	1	0	0	0	1	1e-06	21.1	Strong_VUS
chr9-2718526-G-A		rs747401501	exonic	missense	ENST00000382082.4	c.787G>A	ENSP00000371514.3	p.Gly263Arg	NM_133497.4	c.787G>A	NP_598004.1	p.Gly263Arg	4	0	0	0	4	2e-06	24.6	Strong_VUS
chr9-2718526-G-C		chr9-2718526-G-C	exonic	missense	ENST00000382082.4	c.787G>C	ENSP00000371514.3	p.Gly263Arg	NM_133497.4	c.787G>C	NP_598004.1	p.Gly263Arg	1	0	0	0	1	1e-06	23.8	Strong_VUS
chr9-2718529-G-A		COSV66055792	exonic	missense	ENST00000382082.4	c.790G>A	ENSP00000371514.3	p.Val264Met	NM_133497.4	c.790G>A	NP_598004.1	p.Val264Met							25.8	Strong_VUS
chr9-2718532-G-A		chr9-2718532-G-A	exonic	missense	ENST00000382082.4	c.793G>A	ENSP00000371514.3	p.Ala265Thr	NM_133497.4	c.793G>A	NP_598004.1	p.Ala265Thr	2	0	0	0	2	1e-06	20.3	Strong_VUS
chr9-2718532-G-C		chr9-2718532-G-C	exonic	missense	ENST00000382082.4	c.793G>C	ENSP00000371514.3	p.Ala265Pro	NM_133497.4	c.793G>C	NP_598004.1	p.Ala265Pro	2	0	0	0	2	1e-06	23.6	Strong_VUS
chr9-2718532-G-GCC	[26755771]	chr9-2718533--CC	exonic	frame	ENST00000382082.4	c.794_795dup	ENSP00000371514.3	p.Ser266ProfsTer57	NM_133497.4	c.794_795dup	NP_598004.1	p.Ser266ProfsTer57							33	Core_Pat
chr9-2718533-C-T		rs1200000834	exonic	missense	ENST00000382082.4	c.794C>T	ENSP00000371514.3	p.Ala265Val	NM_133497.4	c.794C>T	NP_598004.1	p.Ala265Val	2	0	1	0	3	2e-06	21.4	Strong_VUS
chr9-2718535-T-C		COSV105314090	exonic	missense	ENST00000382082.4	c.796T>C	ENSP00000371514.3	p.Ser266Pro	NM_133497.4	c.796T>C	NP_598004.1	p.Ser266Pro	2	0	0	0	2	1e-06	25.5	Strong_VUS
chr9-2718535-T-G		rs745567670	exonic	missense	ENST00000382082.4	c.796T>G	ENSP00000371514.3	p.Ser266Ala	NM_133497.4	c.796T>G	NP_598004.1	p.Ser266Ala	6	0	0	0	6	4e-06	22.4	Strong_VUS
chr9-2718536-C-G		chr9-2718536-C-G	exonic	missense	ENST00000382082.4	c.797C>G	ENSP00000371514.3	p.Ser266Cys	NM_133497.4	c.797C>G	NP_598004.1	p.Ser266Cys	1	0	0	0	1	1e-06	26.2	Strong_VUS
chr9-2718536-C-T		chr9-2718536-C-T	exonic	missense	ENST00000382082.4	c.797C>T	ENSP00000371514.3	p.Ser266Phe	NM_133497.4	c.797C>T	NP_598004.1	p.Ser266Phe	1	0	0	0	1	1e-06	26.8	Strong_VUS
chr9-2718538-AGCACCTTC-A		chr9-2718539-GCACCTTC-	exonic	frame	ENST00000382082.4	c.801_808del	ENSP00000371514.3	p.Thr268AlafsTer101	NM_133497.4	c.801_808del	NP_598004.1	p.Thr268AlafsTer101	1	0	0	0	1	1e-06	32	Probably_Pat
chr9-2718539-G-A		rs2130861259	exonic	missense	ENST00000382082.4	c.800G>A	ENSP00000371514.3	p.Ser267Asn	NM_133497.4	c.800G>A	NP_598004.1	p.Ser267Asn							16.45	Strong_VUS
chr9-2718540-C-G		chr9-2718540-C-G	exonic	missense	ENST00000382082.4	c.801C>G	ENSP00000371514.3	p.Ser267Arg	NM_133497.4	c.801C>G	NP_598004.1	p.Ser267Arg	2	0	0	0	2	1e-06	21.6	Strong_VUS
chr9-2718540-CA-C		COSV66055626	exonic	frame	ENST00000382082.4	c.802del	ENSP00000371514.3	p.Thr268ProfsTer54	NM_133497.4	c.802del	NP_598004.1	p.Thr268ProfsTer54							25.7	Strong_VUS
chr9-2718541-A-G		COSV66055626	exonic	missense	ENST00000382082.4	c.802A>G	ENSP00000371514.3	p.Thr268Ala	NM_133497.4	c.802A>G	NP_598004.1	p.Thr268Ala	1	0	0	0	1	1e-06	18.29	Strong_VUS
chr9-2718542-C-T		rs1586687305	exonic	missense	ENST00000382082.4	c.803C>T	ENSP00000371514.3	p.Thr268Ile	NM_133497.4	c.803C>T	NP_598004.1	p.Thr268Ile	1	0	0	0	1	1e-06	16.71	Strong_VUS
chr9-2718544-T-G		rs138231426	exonic	missense	ENST00000382082.4	c.805T>G	ENSP00000371514.3	p.Phe269Val	NM_133497.4	c.805T>G	NP_598004.1	p.Phe269Val	2	0	4	0	6	4e-06	24.1	Strong_VUS
chr9-2718545-T-C		rs774907955	exonic	missense	ENST00000382082.4	c.806T>C	ENSP00000371514.3	p.Phe269Ser	NM_133497.4	c.806T>C	NP_598004.1	p.Phe269Ser	1	0	0	0	1	1e-06	25.6	Strong_VUS
chr9-2718546-C-A		rs373932533	exonic	missense	ENST00000382082.4	c.807C>A	ENSP00000371514.3	p.Phe269Leu	NM_133497.4	c.807C>A	NP_598004.1	p.Phe269Leu							20.8	Strong_VUS
chr9-2718546-C-G		rs373932533	exonic	missense	ENST00000382082.4	c.807C>G	ENSP00000371514.3	p.Phe269Leu	NM_133497.4	c.807C>G	NP_598004.1	p.Phe269Leu	3	0	9	0	12	7e-06	20.8	Strong_VUS
chr9-2718547-G-A		rs764150150	exonic	missense	ENST00000382082.4	c.808G>A	ENSP00000371514.3	p.Val270Met	NM_133497.4	c.808G>A	NP_598004.1	p.Val270Met	10	0	1	0	11	7e-06	27.2	Strong_VUS
chr9-2718547-G-T		chr9-2718547-G-T	exonic	missense	ENST00000382082.4	c.808G>T	ENSP00000371514.3	p.Val270Leu	NM_133497.4	c.808G>T	NP_598004.1	p.Val270Leu	2	0	0	0	2	1e-06	25.3	Strong_VUS
chr9-2718548-T-C		rs774250227	exonic	missense	ENST00000382082.4	c.809T>C	ENSP00000371514.3	p.Val270Ala	NM_133497.4	c.809T>C	NP_598004.1	p.Val270Ala	1	0	2	0	3	2e-06	24.8	Strong_VUS
chr9-2718550-C-A		COSV101172459	exonic	missense	ENST00000382082.4	c.811C>A	ENSP00000371514.3	p.Leu271Ile	NM_133497.4	c.811C>A	NP_598004.1	p.Leu271Ile	2	0	0	0	2	1e-06	24.1	Strong_VUS
chr9-2718550-C-G		rs1284525833	exonic	missense	ENST00000382082.4	c.811C>G	ENSP00000371514.3	p.Leu271Val	NM_133497.4	c.811C>G	NP_598004.1	p.Leu271Val	1	0	3	0	4	2e-06	23.9	Strong_VUS
chr9-2718551-T-C		chr9-2718551-T-C	exonic	missense	ENST00000382082.4	c.812T>C	ENSP00000371514.3	p.Leu271Pro	NM_133497.4	c.812T>C	NP_598004.1	p.Leu271Pro	7	0	0	0	7	4e-06	26.2	Strong_VUS
chr9-2718551-T-TCGTCTC		chr9-2718552--CGTCTC	exonic	inframe	ENST00000382082.4	c.816_821dup	ENSP00000371514.3	p.Ser273_Val274dup	NM_133497.4	c.816_821dup	NP_598004.1	p.Ser273_Val274dup							16.26	Strong_VUS
chr9-2718552-CG-C		COSV66055797	exonic	frame	ENST00000382082.4	c.814del	ENSP00000371514.3	p.Val272SerfsTer50	NM_133497.4	c.814del	NP_598004.1	p.Val272SerfsTer50	1	0	0	0	1	1e-06	18.07	Strong_VUS
chr9-2718556-T-A		chr9-2718556-T-A	exonic	missense	ENST00000382082.4	c.817T>A	ENSP00000371514.3	p.Ser273Thr	NM_133497.4	c.817T>A	NP_598004.1	p.Ser273Thr	1	0	0	0	1	1e-06	24.1	Strong_VUS
chr9-2718557-C-T		rs761705988	exonic	missense	ENST00000382082.4	c.818C>T	ENSP00000371514.3	p.Ser273Phe	NM_133497.4	c.818C>T	NP_598004.1	p.Ser273Phe	14	0	1	0	15	9e-06	26.4	Strong_VUS
chr9-2718559-G-A	[28224992, 29263839, 31287991]	rs754107665	exonic	missense	ENST00000382082.4	c.820G>A	ENSP00000371514.3	p.Val274Met	NM_133497.4	c.820G>A	NP_598004.1	p.Val274Met	115	0	5	0	120	7.4e-05	24	Core_Pat
chr9-2718560-T-TG		chr9-2718561--G	exonic	frame	ENST00000382082.4	c.823dup	ENSP00000371514.3	p.Val275GlyfsTer97	NM_133497.4	c.823dup	NP_598004.1	p.Val275GlyfsTer97	1	0	0	0	1	1e-06	32	Probably_Pat
chr9-2718562-G-A		chr9-2718562-G-A	exonic	missense	ENST00000382082.4	c.823G>A	ENSP00000371514.3	p.Val275Met	NM_133497.4	c.823G>A	NP_598004.1	p.Val275Met	4	0	0	0	4	2e-06	23.6	Strong_VUS
chr9-2718562-G-T		rs962948174	exonic	missense	ENST00000382082.4	c.823G>T	ENSP00000371514.3	p.Val275Leu	NM_133497.4	c.823G>T	NP_598004.1	p.Val275Leu	1	0	0	0	1	1e-06	23	Strong_VUS
chr9-2718565-G-A		rs765337150	exonic	missense	ENST00000382082.4	c.826G>A	ENSP00000371514.3	p.Ala276Thr	NM_133497.4	c.826G>A	NP_598004.1	p.Ala276Thr	1	0	0	0	1	1e-06	18.55	Strong_VUS
chr9-2718565-G-C		rs765337150	exonic	missense	ENST00000382082.4	c.826G>C	ENSP00000371514.3	p.Ala276Pro	NM_133497.4	c.826G>C	NP_598004.1	p.Ala276Pro	3	0	0	0	3	2e-06	23.9	Strong_VUS
chr9-2718566-C-A		rs199923365	exonic	missense	ENST00000382082.4	c.827C>A	ENSP00000371514.3	p.Ala276Glu	NM_133497.4	c.827C>A	NP_598004.1	p.Ala276Glu	0	0	1	0	1	1e-06	25	Strong_VUS
chr9-2718566-C-T		rs199923365	exonic	missense	ENST00000382082.4	c.827C>T	ENSP00000371514.3	p.Ala276Val	NM_133497.4	c.827C>T	NP_598004.1	p.Ala276Val	21	0	4	0	25	1.6e-05	25.3	Strong_VUS
chr9-2718568-C-G		rs1195065686	exonic	missense	ENST00000382082.4	c.829C>G	ENSP00000371514.3	p.Leu277Val	NM_133497.4	c.829C>G	NP_598004.1	p.Leu277Val	0	0	1	0	1	1e-06	21.2	Strong_VUS
chr9-2718571-G-A		rs747313664	exonic	missense	ENST00000382082.4	c.832G>A	ENSP00000371514.3	p.Ala278Thr	NM_133497.4	c.832G>A	NP_598004.1	p.Ala278Thr	2	0	2	0	4	2e-06	15	Strong_VUS
chr9-2718571-G-T		COSV66056133	exonic	missense	ENST00000382082.4	c.832G>T	ENSP00000371514.3	p.Ala278Ser	NM_133497.4	c.832G>T	NP_598004.1	p.Ala278Ser	2	0	0	0	2	1e-06	18	Strong_VUS
chr9-2718574-C-T		rs1193815401	exonic	missense	ENST00000382082.4	c.835C>T	ENSP00000371514.3	p.Leu279Phe	NM_133497.4	c.835C>T	NP_598004.1	p.Leu279Phe	0	0	1	0	1	1e-06	24.1	Strong_VUS
chr9-2718577-A-G		chr9-2718577-A-G	exonic	missense	ENST00000382082.4	c.838A>G	ENSP00000371514.3	p.Asn280Asp	NM_133497.4	c.838A>G	NP_598004.1	p.Asn280Asp	4	0	0	0	4	2e-06	24.3	Strong_VUS
chr9-2718578-A-G		chr9-2718578-A-G	exonic	missense	ENST00000382082.4	c.839A>G	ENSP00000371514.3	p.Asn280Ser	NM_133497.4	c.839A>G	NP_598004.1	p.Asn280Ser							17.59	Strong_VUS
chr9-2718581-C-T		COSV66056609	exonic	missense	ENST00000382082.4	c.842C>T	ENSP00000371514.3	p.Thr281Ile	NM_133497.4	c.842C>T	NP_598004.1	p.Thr281Ile							25.5	Strong_VUS
chr9-2718583-G-A		rs781606821	exonic	missense	ENST00000382082.4	c.844G>A	ENSP00000371514.3	p.Val282Met	NM_133497.4	c.844G>A	NP_598004.1	p.Val282Met	2	0	0	0	2	1e-06	26.8	Strong_VUS
chr9-2718584-T-C		chr9-2718584-T-C	exonic	missense	ENST00000382082.4	c.845T>C	ENSP00000371514.3	p.Val282Ala	NM_133497.4	c.845T>C	NP_598004.1	p.Val282Ala							24.7	Strong_VUS	variant found in RCMG patient
chr9-2718584-TGGA-T		chr9-2718585-GGA-	exonic	inframe	ENST00000382082.4	c.850_852del	ENSP00000371514.3	p.Glu284del	NM_133497.4	c.850_852del	NP_598004.1	p.Glu284del	1	0	0	0	1	1e-06	17.18	Strong_VUS
chr9-2718586-G-A		chr9-2718586-G-A	exonic	missense	ENST00000382082.4	c.847G>A	ENSP00000371514.3	p.Glu283Lys	NM_133497.4	c.847G>A	NP_598004.1	p.Glu283Lys							22.8	Strong_VUS
chr9-2718586-G-C		rs745506598	exonic	missense	ENST00000382082.4	c.847G>C	ENSP00000371514.3	p.Glu283Gln	NM_133497.4	c.847G>C	NP_598004.1	p.Glu283Gln	14	0	1	0	15	9e-06	24.7	Strong_VUS
chr9-2718586-G-T		chr9-2718586-G-T	exonic	stop	ENST00000382082.4	c.847G>T	ENSP00000371514.3	p.Glu283Ter	NM_133497.4	c.847G>T	NP_598004.1	p.Glu283Ter	1	0	0	0	1	1e-06	48	Probably_Pat
chr9-2718588-G-C		chr9-2718588-G-C	exonic	missense	ENST00000382082.4	c.849G>C	ENSP00000371514.3	p.Glu283Asp	NM_133497.4	c.849G>C	NP_598004.1	p.Glu283Asp	2	0	0	0	2	1e-06	19.16	Strong_VUS
chr9-2718588-G-T		rs17656693	exonic	missense	ENST00000382082.4	c.849G>T	ENSP00000371514.3	p.Glu283Asp	NM_133497.4	c.849G>T	NP_598004.1	p.Glu283Asp	2	0	0	0	2	1e-06	19.11	Strong_VUS
chr9-2718589-G-A		rs775016048	exonic	missense	ENST00000382082.4	c.850G>A	ENSP00000371514.3	p.Glu284Lys	NM_133497.4	c.850G>A	NP_598004.1	p.Glu284Lys	1	0	1	0	2	1e-06	27.3	Strong_VUS
chr9-2718591-G-C		chr9-2718591-G-C	exonic	missense	ENST00000382082.4	c.852G>C	ENSP00000371514.3	p.Glu284Asp	NM_133497.4	c.852G>C	NP_598004.1	p.Glu284Asp	6	0	0	0	6	4e-06	18.49	Strong_VUS
chr9-2718593-T-C		rs148050307	exonic	missense	ENST00000382082.4	c.854T>C	ENSP00000371514.3	p.Met285Thr	NM_133497.4	c.854T>C	NP_598004.1	p.Met285Thr	1	0	0	0	1	1e-06	18.87	Strong_VUS
chr9-2718593-T-G	[26236192, 26415585, 38454848, 39792073, 27064559, 24062639, 30385747, 30441785, 26755771, 28658141]	rs148050307	exonic	missense	ENST00000382082.4	c.854T>G	ENSP00000371514.3	p.Met285Arg	NM_133497.4	c.854T>G	NP_598004.1	p.Met285Arg	863	9	907	9	1770	0.001097	22.3	Strong_VUS
chr9-2718594-G-A		rs768649666	exonic	missense	ENST00000382082.4	c.855G>A	ENSP00000371514.3	p.Met285Ile	NM_133497.4	c.855G>A	NP_598004.1	p.Met285Ile	13	0	0	0	13	8e-06	19.39	Strong_VUS
chr9-2718594-G-T		rs768649666	exonic	missense	ENST00000382082.4	c.855G>T	ENSP00000371514.3	p.Met285Ile	NM_133497.4	c.855G>T	NP_598004.1	p.Met285Ile	1	0	0	0	1	1e-06	19.11	Strong_VUS
chr9-2718595-C-T		rs774446358	exonic	stop	ENST00000382082.4	c.856C>T	ENSP00000371514.3	p.Gln286Ter	NM_133497.4	c.856C>T	NP_598004.1	p.Gln286Ter	6	0	0	0	6	4e-06	40	Core_Pat
chr9-2718598-C-T		rs761906313	exonic	stop	ENST00000382082.4	c.859C>T	ENSP00000371514.3	p.Gln287Ter	NM_133497.4	c.859C>T	NP_598004.1	p.Gln287Ter	8	0	0	0	8	5e-06	41	Core_Pat	variant found in RCMG patient
chr9-2718604-TC-T	[26755771]	rs758877996	exonic	frame	ENST00000382082.4	c.866del	ENSP00000371514.3	p.Ser289TrpfsTer33	NM_133497.4	c.866del	NP_598004.1	p.Ser289TrpfsTer33	13	0	0	0	13	8e-06	21.9	Core_Pat
chr9-2718605-C-A		rs569992163	exonic	stop	ENST00000382082.4	c.866C>A	ENSP00000371514.3	p.Ser289Ter	NM_133497.4	c.866C>A	NP_598004.1	p.Ser289Ter	4	0	7	0	11	7e-06	36	Core_Pat
chr9-2718605-C-G		rs569992163	exonic	missense	ENST00000382082.4	c.866C>G	ENSP00000371514.3	p.Ser289Trp	NM_133497.4	c.866C>G	NP_598004.1	p.Ser289Trp	42	2	3	0	45	2.8e-05	16.02	Strong_VUS
chr9-2718605-CG-C	[26755771]	chr9-2718606-G-	exonic	frame	ENST00000382082.4	c.870del	ENSP00000371514.3	p.Gln291ArgfsTer31	NM_133497.4	c.870del	NP_598004.1	p.Gln291ArgfsTer31	1	0	0	0	1	1e-06	13.4	Core_Pat
chr9-2718606-GGGGCAGGGCGA-G		chr9-2718607-GGGCAGGGCGA-	exonic	frame	ENST00000382082.4	c.872_882del	ENSP00000371514.3	p.Gln291ArgfsTer77	NM_133497.4	c.872_882del	NP_598004.1	p.Gln291ArgfsTer77	2	0	0	0	2	1e-06	25.1	Strong_VUS
chr9-2718609-G-GCAGGGCGAGGGCGGCC		chr9-2718610--CAGGGCGAGGGCGGCC	exonic	frame	ENST00000382082.4	c.874_889dup	ENSP00000371514.3	p.Asp297GlyfsTer80	NM_133497.4	c.874_889dup	NP_598004.1	p.Asp297GlyfsTer80							22.9	Core_Pat
chr9-2718610-C-T		COSV101172469	exonic	stop	ENST00000382082.4	c.871C>T	ENSP00000371514.3	p.Gln291Ter	NM_133497.4	c.871C>T	NP_598004.1	p.Gln291Ter	4	0	0	0	4	2e-06	35	Probably_Pat
chr9-2718613-G-A	[26755771]	rs142521710	exonic	missense	ENST00000382082.4	c.874G>A	ENSP00000371514.3	p.Gly292Ser	NM_133497.4	c.874G>A	NP_598004.1	p.Gly292Ser	38	0	2	0	40	2.5e-05	20.7	Strong_VUS
chr9-2718619-G-GGCGGCCCAGACCT		rs1563795658	exonic	frame	ENST00000382082.4	c.889_901dup	ENSP00000371514.3	p.Ile301ArgfsTer75	NM_133497.4	c.889_901dup	NP_598004.1	p.Ile301ArgfsTer75	2	0	0	0	2	1e-06	24.5	Strong_VUS
chr9-2718619-GGCGGCCCAGACCT-G	[37217489]	rs1563795658	exonic	frame	ENST00000382082.4	c.889_901del	ENSP00000371514.3	p.Asp297SerfsTer21	NM_133497.4	c.889_901del	NP_598004.1	p.Asp297SerfsTer21	1	0	0	0	1	1e-06	29.5	Core_Pat
chr9-2718625-CCA-C	[30927187]	chr9-2718626-CA-	exonic	frame	ENST00000382082.4	c.887_888del	ENSP00000371514.3	p.Pro296ArgfsTer75	NM_133497.4	c.887_888del	NP_598004.1	p.Pro296ArgfsTer75							24.8	Core_Pat
chr9-2718626-C-T		rs947385331	exonic	missense	ENST00000382082.4	c.887C>T	ENSP00000371514.3	p.Pro296Leu	NM_133497.4	c.887C>T	NP_598004.1	p.Pro296Leu	2	0	0	0	2	1e-06	15.29	Strong_VUS
chr9-2718628-G-C		rs778605215	exonic	missense	ENST00000382082.4	c.889G>C	ENSP00000371514.3	p.Asp297His	NM_133497.4	c.889G>C	NP_598004.1	p.Asp297His	6	0	1	0	7	4e-06	17.37	Strong_VUS
chr9-2718629-A-T		chr9-2718629-A-T	exonic	missense	ENST00000382082.4	c.890A>T	ENSP00000371514.3	p.Asp297Val	NM_133497.4	c.890A>T	NP_598004.1	p.Asp297Val	2	0	0	0	2	1e-06	17.53	Strong_VUS
chr9-2718629-AC-A		chr9-2718630-C-	exonic	frame	ENST00000382082.4	c.892del	ENSP00000371514.3	p.Leu298CysfsTer24	NM_133497.4	c.892del	NP_598004.1	p.Leu298CysfsTer24							24.4	Strong_VUS
chr9-2718634-C-T		rs1452834739	exonic	missense	ENST00000382082.4	c.895C>T	ENSP00000371514.3	p.Arg299Trp	NM_133497.4	c.895C>T	NP_598004.1	p.Arg299Trp	2	0	0	0	2	1e-06	21.1	Strong_VUS
chr9-2718635-G-A		rs772157831	exonic	missense	ENST00000382082.4	c.896G>A	ENSP00000371514.3	p.Arg299Gln	NM_133497.4	c.896G>A	NP_598004.1	p.Arg299Gln	1	0	0	0	1	1e-06	19.14	Strong_VUS
chr9-2718638-C-T		rs760387623	exonic	missense	ENST00000382082.4	c.899C>T	ENSP00000371514.3	p.Pro300Leu	NM_133497.4	c.899C>T	NP_598004.1	p.Pro300Leu	1	0	0	0	1	1e-06	15.84	Strong_VUS
chr9-2718643-CT-C		chr9-2718644-T-	exonic	frame	ENST00000382082.4	c.905del	ENSP00000371514.3	p.Leu302ArgfsTer20	NM_133497.4	c.905del	NP_598004.1	p.Leu302ArgfsTer20	1	0	0	0	1	1e-06	34	Probably_Pat
chr9-2718644-T-C		rs779696666	exonic	missense	ENST00000382082.4	c.905T>C	ENSP00000371514.3	p.Leu302Pro	NM_133497.4	c.905T>C	NP_598004.1	p.Leu302Pro	12	0	1	0	13	8e-06	27	Strong_VUS
chr9-2718646-G-C		rs1266256987	exonic	missense	ENST00000382082.4	c.907G>C	ENSP00000371514.3	p.Glu303Gln	NM_133497.4	c.907G>C	NP_598004.1	p.Glu303Gln	2	0	0	0	2	1e-06	27.2	Strong_VUS
chr9-2718646-G-T		chr9-2718646-G-T	exonic	stop	ENST00000382082.4	c.907G>T	ENSP00000371514.3	p.Glu303Ter	NM_133497.4	c.907G>T	NP_598004.1	p.Glu303Ter	1	0	0	0	1	1e-06	51	Probably_Pat
chr9-2718647-A-C		rs775558767	exonic	missense	ENST00000382082.4	c.908A>C	ENSP00000371514.3	p.Glu303Ala	NM_133497.4	c.908A>C	NP_598004.1	p.Glu303Ala	1	0	0	0	1	1e-06	25.7	Strong_VUS
chr9-2718649-C-A		chr9-2718649-C-A	exonic	missense	ENST00000382082.4	c.910C>A	ENSP00000371514.3	p.His304Asn	NM_133497.4	c.910C>A	NP_598004.1	p.His304Asn	1	0	0	0	1	1e-06	19.74	Strong_VUS
chr9-2718649-C-T		rs764131102	exonic	missense	ENST00000382082.4	c.910C>T	ENSP00000371514.3	p.His304Tyr	NM_133497.4	c.910C>T	NP_598004.1	p.His304Tyr	1	0	0	0	1	1e-06	18.43	Strong_VUS
chr9-2718650-A-T		chr9-2718650-A-T	exonic	missense	ENST00000382082.4	c.911A>T	ENSP00000371514.3	p.His304Leu	NM_133497.4	c.911A>T	NP_598004.1	p.His304Leu							18.75	Strong_VUS
chr9-2718652-G-A		rs371248089	exonic	missense	ENST00000382082.4	c.913G>A	ENSP00000371514.3	p.Val305Met	NM_133497.4	c.913G>A	NP_598004.1	p.Val305Met	87	0	6	0	93	5.8e-05	24.6	Strong_VUS
chr9-2718652-G-C		COSV66056399	exonic	missense	ENST00000382082.4	c.913G>C	ENSP00000371514.3	p.Val305Leu	NM_133497.4	c.913G>C	NP_598004.1	p.Val305Leu	1	0	0	0	1	1e-06	19.78	Strong_VUS
chr9-2718652-G-T		rs371248089	exonic	missense	ENST00000382082.4	c.913G>T	ENSP00000371514.3	p.Val305Leu	NM_133497.4	c.913G>T	NP_598004.1	p.Val305Leu	1	0	0	0	1	1e-06	19.78	Strong_VUS
chr9-2718653-T-A		chr9-2718653-T-A	exonic	missense	ENST00000382082.4	c.914T>A	ENSP00000371514.3	p.Val305Glu	NM_133497.4	c.914T>A	NP_598004.1	p.Val305Glu							28	Strong_VUS
chr9-2718655-G-A		rs104894114	exonic	missense	ENST00000382082.4	c.916G>A	ENSP00000371514.3	p.Glu306Lys	NM_133497.4	c.916G>A	NP_598004.1	p.Glu306Lys	5	0	2	0	7	4e-06	32	Probably_Pat
chr9-2718655-G-C		rs104894114	exonic	missense	ENST00000382082.4	c.916G>C	ENSP00000371514.3	p.Glu306Gln	NM_133497.4	c.916G>C	NP_598004.1	p.Glu306Gln	1	0	0	0	1	1e-06	28.6	Strong_VUS
chr9-2718655-G-T		rs104894114	exonic	stop	ENST00000382082.4	c.916G>T	ENSP00000371514.3	p.Glu306Ter	NM_133497.4	c.916G>T	NP_598004.1	p.Glu306Ter	1	0	0	0	1	1e-06	52	Core_Pat
chr9-2718656-A-C		chr9-2718656-A-C	exonic	missense	ENST00000382082.4	c.917A>C	ENSP00000371514.3	p.Glu306Ala	NM_133497.4	c.917A>C	NP_598004.1	p.Glu306Ala	1	0	0	0	1	1e-06	27.8	Strong_VUS
chr9-2718659-T-A		rs201074293	exonic	missense	ENST00000382082.4	c.920T>A	ENSP00000371514.3	p.Met307Lys	NM_133497.4	c.920T>A	NP_598004.1	p.Met307Lys	0	0	1	0	1	1e-06	17.63	Strong_VUS
chr9-2718660-G-A		rs773605970	exonic	missense	ENST00000382082.4	c.921G>A	ENSP00000371514.3	p.Met307Ile	NM_133497.4	c.921G>A	NP_598004.1	p.Met307Ile	18	0	1	0	19	1.2e-05	15.29	Strong_VUS
chr9-2718662-T-C		rs747692514	exonic	missense	ENST00000382082.4	c.923T>C	ENSP00000371514.3	p.Leu308Pro	NM_133497.4	c.923T>C	NP_598004.1	p.Leu308Pro	3	0	1	0	4	2e-06	25.8	Strong_VUS
chr9-2718662-T-G		rs747692514	exonic	missense	ENST00000382082.4	c.923T>G	ENSP00000371514.3	p.Leu308Arg	NM_133497.4	c.923T>G	NP_598004.1	p.Leu308Arg	0	0	1	0	1	1e-06	25.6	Strong_VUS
chr9-2718664-T-G		rs772063937	exonic	missense	ENST00000382082.4	c.925T>G	ENSP00000371514.3	p.Cys309Gly	NM_133497.4	c.925T>G	NP_598004.1	p.Cys309Gly	2	0	0	0	2	1e-06	26.4	Strong_VUS
chr9-2718665-G-A		rs200556800	exonic	missense	ENST00000382082.4	c.926G>A	ENSP00000371514.3	p.Cys309Tyr	NM_133497.4	c.926G>A	NP_598004.1	p.Cys309Tyr	6	0	1	0	7	4e-06	29.8	Probably_Pat
chr9-2718665-G-T		COSV101172554	exonic	missense	ENST00000382082.4	c.926G>T	ENSP00000371514.3	p.Cys309Phe	NM_133497.4	c.926G>T	NP_598004.1	p.Cys309Phe	1	0	0	0	1	1e-06	28.4	Strong_VUS
chr9-2718667-A-C		rs1226448211	exonic	missense	ENST00000382082.4	c.928A>C	ENSP00000371514.3	p.Met310Leu	NM_133497.4	c.928A>C	NP_598004.1	p.Met310Leu	0	0	1	0	1	1e-06	18.7	Strong_VUS
chr9-2718668-T-A		rs747021960	exonic	missense	ENST00000382082.4	c.929T>A	ENSP00000371514.3	p.Met310Lys	NM_133497.4	c.929T>A	NP_598004.1	p.Met310Lys	1	0	0	0	1	1e-06	23.7	Strong_VUS
chr9-2718668-T-C		rs747021960	exonic	missense	ENST00000382082.4	c.929T>C	ENSP00000371514.3	p.Met310Thr	NM_133497.4	c.929T>C	NP_598004.1	p.Met310Thr	0	0	1	0	1	1e-06	22.4	Strong_VUS
chr9-2718668-T-G		rs747021960	exonic	missense	ENST00000382082.4	c.929T>G	ENSP00000371514.3	p.Met310Arg	NM_133497.4	c.929T>G	NP_598004.1	p.Met310Arg	4	0	0	0	4	2e-06	23.8	Strong_VUS
chr9-2718670-G-A		rs202200956	exonic	missense	ENST00000382082.4	c.931G>A	ENSP00000371514.3	p.Gly311Ser	NM_133497.4	c.931G>A	NP_598004.1	p.Gly311Ser	11	0	2	0	13	8e-06	22.1	Strong_VUS
chr9-2718670-G-C		rs202200956	exonic	missense	ENST00000382082.4	c.931G>C	ENSP00000371514.3	p.Gly311Arg	NM_133497.4	c.931G>C	NP_598004.1	p.Gly311Arg	21	0	1	0	22	1.4e-05	23.4	Core_Pat
chr9-2718670-G-T		chr9-2718670-G-T	exonic	missense	ENST00000382082.4	c.931G>T	ENSP00000371514.3	p.Gly311Cys	NM_133497.4	c.931G>T	NP_598004.1	p.Gly311Cys	1	0	0	0	1	1e-06	24.2	Strong_VUS
chr9-2718671-G-A		rs1015880443	exonic	missense	ENST00000382082.4	c.932G>A	ENSP00000371514.3	p.Gly311Asp	NM_133497.4	c.932G>A	NP_598004.1	p.Gly311Asp	1	0	0	0	1	1e-06	23.2	Strong_VUS
chr9-2718671-G-C		rs1015880443	exonic	missense	ENST00000382082.4	c.932G>C	ENSP00000371514.3	p.Gly311Ala	NM_133497.4	c.932G>C	NP_598004.1	p.Gly311Ala	2	0	1	0	3	2e-06	16.11	Strong_VUS
chr9-2718671-GCTT-G		chr9-2718672-CTT-	exonic	inframe	ENST00000382082.4	c.937_939del	ENSP00000371514.3	p.Phe313del	NM_133497.4	c.937_939del	NP_598004.1	p.Phe313del	1	0	0	0	1	1e-06	17.36	Strong_VUS
chr9-2718673-T-C		rs1819796174	exonic	missense	ENST00000382082.4	c.934T>C	ENSP00000371514.3	p.Phe312Leu	NM_133497.4	c.934T>C	NP_598004.1	p.Phe312Leu	0	0	1	0	1	1e-06	26	Strong_VUS
chr9-2718673-T-G		chr9-2718673-T-G	exonic	missense	ENST00000382082.4	c.934T>G	ENSP00000371514.3	p.Phe312Val	NM_133497.4	c.934T>G	NP_598004.1	p.Phe312Val	1	0	0	0	1	1e-06	26	Strong_VUS
chr9-2718674-T-C		chr9-2718674-T-C	exonic	missense	ENST00000382082.4	c.935T>C	ENSP00000371514.3	p.Phe312Ser	NM_133497.4	c.935T>C	NP_598004.1	p.Phe312Ser							26.1	Strong_VUS
chr9-2718676-T-C		chr9-2718676-T-C	exonic	missense	ENST00000382082.4	c.937T>C	ENSP00000371514.3	p.Phe313Leu	NM_133497.4	c.937T>C	NP_598004.1	p.Phe313Leu	2	0	0	0	2	1e-06	26.8	Strong_VUS
chr9-2718676-T-G		rs763427926	exonic	missense	ENST00000382082.4	c.937T>G	ENSP00000371514.3	p.Phe313Val	NM_133497.4	c.937T>G	NP_598004.1	p.Phe313Val	4	0	0	0	4	2e-06	27	Strong_VUS
chr9-2718677-TCACGCTCGAGTACCTGCTGCGCCTAGCCTC-T		rs1819796278	exonic	inframe	ENST00000382082.4	c.944_973del	ENSP00000371514.3	p.Leu315_Thr324del	NM_133497.4	c.944_973del	NP_598004.1	p.Leu315_Thr324del	1	0	0	0	1	1e-06	19.63	Strong_VUS
chr9-2718678-C-A		chr9-2718678-C-A	exonic	missense	ENST00000382082.4	c.939C>A	ENSP00000371514.3	p.Phe313Leu	NM_133497.4	c.939C>A	NP_598004.1	p.Phe313Leu	1	0	0	0	1	1e-06	24.4	Strong_VUS
chr9-2718678-C-CA		rs1179804775	exonic	frame	ENST00000382082.4	c.940dup	ENSP00000371514.3	p.Thr314AsnfsTer58	NM_133497.4	c.940dup	NP_598004.1	p.Thr314AsnfsTer58	1	0	1	0	2	1e-06	34	Probably_Pat
chr9-2718680-C-T		rs543611672	exonic	missense	ENST00000382082.4	c.941C>T	ENSP00000371514.3	p.Thr314Met	NM_133497.4	c.941C>T	NP_598004.1	p.Thr314Met	4	0	0	0	4	2e-06	26.5	Strong_VUS
chr9-2718680-CGCTCGAGTACCT-C		rs778263859	exonic	inframe	ENST00000382082.4	c.945_956del	ENSP00000371514.3	p.Glu316_Leu319del	NM_133497.4	c.945_956del	NP_598004.1	p.Glu316_Leu319del	1	0	0	0	1	1e-06	18.83	Strong_VUS
chr9-2718682-C-G		chr9-2718682-C-G	exonic	missense	ENST00000382082.4	c.943C>G	ENSP00000371514.3	p.Leu315Val	NM_133497.4	c.943C>G	NP_598004.1	p.Leu315Val							17.1	Strong_VUS
chr9-2718683-T-C		COSV66057571	exonic	missense	ENST00000382082.4	c.944T>C	ENSP00000371514.3	p.Leu315Pro	NM_133497.4	c.944T>C	NP_598004.1	p.Leu315Pro	1	0	0	0	1	1e-06	25.4	Strong_VUS
chr9-2718685-G-A		chr9-2718685-G-A	exonic	missense	ENST00000382082.4	c.946G>A	ENSP00000371514.3	p.Glu316Lys	NM_133497.4	c.946G>A	NP_598004.1	p.Glu316Lys							29.6	Probably_Pat
chr9-2718685-G-C		rs761886297	exonic	missense	ENST00000382082.4	c.946G>C	ENSP00000371514.3	p.Glu316Gln	NM_133497.4	c.946G>C	NP_598004.1	p.Glu316Gln	28	0	35	0	63	3.9e-05	27.1	Strong_VUS
chr9-2718685-G-T		chr9-2718685-G-T	exonic	stop	ENST00000382082.4	c.946G>T	ENSP00000371514.3	p.Glu316Ter	NM_133497.4	c.946G>T	NP_598004.1	p.Glu316Ter							51	Probably_Pat
chr9-2718686-A-T		chr9-2718686-A-T	exonic	missense	ENST00000382082.4	c.947A>T	ENSP00000371514.3	p.Glu316Val	NM_133497.4	c.947A>T	NP_598004.1	p.Glu316Val							26.9	Strong_VUS
chr9-2718687-G-C		rs147822789	exonic	missense	ENST00000382082.4	c.948G>C	ENSP00000371514.3	p.Glu316Asp	NM_133497.4	c.948G>C	NP_598004.1	p.Glu316Asp	5	0	0	0	5	3e-06	22.8	Strong_VUS
chr9-2718687-G-T		rs147822789	exonic	missense	ENST00000382082.4	c.948G>T	ENSP00000371514.3	p.Glu316Asp	NM_133497.4	c.948G>T	NP_598004.1	p.Glu316Asp	7	0	0	0	7	4e-06	22.7	Strong_VUS
chr9-2718689-A-T		rs1180596444	exonic	missense	ENST00000382082.4	c.950A>T	ENSP00000371514.3	p.Tyr317Phe	NM_133497.4	c.950A>T	NP_598004.1	p.Tyr317Phe	2	0	0	0	2	1e-06	15.59	Strong_VUS
chr9-2718689-AC-A		chr9-2718690-C-	exonic	frame	ENST00000382082.4	c.952del	ENSP00000371514.3	p.Leu318CysfsTer4	NM_133497.4	c.952del	NP_598004.1	p.Leu318CysfsTer4	2	0	0	0	2	1e-06	26.7	Strong_VUS
chr9-2718690-C-A		rs1432037634	exonic	stop	ENST00000382082.4	c.951C>A	ENSP00000371514.3	p.Tyr317Ter	NM_133497.4	c.951C>A	NP_598004.1	p.Tyr317Ter	1	0	0	0	1	1e-06	40	Core_Pat
chr9-2718690-C-G		rs1432037634	exonic	stop	ENST00000382082.4	c.951C>G	ENSP00000371514.3	p.Tyr317Ter	NM_133497.4	c.951C>G	NP_598004.1	p.Tyr317Ter	4	0	0	0	4	2e-06	40	Core_Pat
chr9-2718690-CCTGCTGCGCCTAGCCTCCACGCCCGACCTGAGGCG-C		chr9-2718691-CTGCTGCGCCTAGCCTCCACGCCCGACCTGAGGCG-	exonic	frame	ENST00000382082.4	c.954_988del	ENSP00000371514.3	p.Leu319ArgfsTer41	NM_133497.4	c.954_988del	NP_598004.1	p.Leu319ArgfsTer41	1	0	0	0	1	1e-06	35	Probably_Pat
chr9-2718691-C-G		COSV66056652	exonic	missense	ENST00000382082.4	c.952C>G	ENSP00000371514.3	p.Leu318Val	NM_133497.4	c.952C>G	NP_598004.1	p.Leu318Val	3	0	0	0	3	2e-06	15.23	Strong_VUS
chr9-2718695-T-A		rs761283518	exonic	missense	ENST00000382082.4	c.956T>A	ENSP00000371514.3	p.Leu319Gln	NM_133497.4	c.956T>A	NP_598004.1	p.Leu319Gln	1	0	0	0	1	1e-06	26.4	Strong_VUS
chr9-2718695-T-C		chr9-2718695-T-C	exonic	missense	ENST00000382082.4	c.956T>C	ENSP00000371514.3	p.Leu319Pro	NM_133497.4	c.956T>C	NP_598004.1	p.Leu319Pro	2	0	0	0	2	1e-06	27.1	Strong_VUS	variant found in RCMG patient
chr9-2718697-C-G		rs754275640	exonic	missense	ENST00000382082.4	c.958C>G	ENSP00000371514.3	p.Arg320Gly	NM_133497.4	c.958C>G	NP_598004.1	p.Arg320Gly							26.4	Core_Pat
chr9-2718697-C-T		rs754275640	exonic	missense	ENST00000382082.4	c.958C>T	ENSP00000371514.3	p.Arg320Cys	NM_133497.4	c.958C>T	NP_598004.1	p.Arg320Cys	16	0	2	0	18	1.1e-05	29.1	Core_Pat
chr9-2718698-G-A		rs1369674746	exonic	missense	ENST00000382082.4	c.959G>A	ENSP00000371514.3	p.Arg320His	NM_133497.4	c.959G>A	NP_598004.1	p.Arg320His	1	0	0	0	1	1e-06	29.8	Core_Pat
chr9-2718698-G-C		rs1369674746	exonic	missense	ENST00000382082.4	c.959G>C	ENSP00000371514.3	p.Arg320Pro	NM_133497.4	c.959G>C	NP_598004.1	p.Arg320Pro	1	0	0	0	1	1e-06	29.6	Probably_Pat
chr9-2718698-G-T		rs1369674746	exonic	missense	ENST00000382082.4	c.959G>T	ENSP00000371514.3	p.Arg320Leu	NM_133497.4	c.959G>T	NP_598004.1	p.Arg320Leu	0	0	1	0	1	1e-06	28.4	Strong_VUS
chr9-2718700-C-A		rs754637111	exonic	missense	ENST00000382082.4	c.961C>A	ENSP00000371514.3	p.Leu321Ile	NM_133497.4	c.961C>A	NP_598004.1	p.Leu321Ile	5	0	1	0	6	4e-06	21.6	Strong_VUS
chr9-2718701-T-G		chr9-2718701-T-G	exonic	missense	ENST00000382082.4	c.962T>G	ENSP00000371514.3	p.Leu321Arg	NM_133497.4	c.962T>G	NP_598004.1	p.Leu321Arg	1	0	0	0	1	1e-06	26	Strong_VUS
chr9-2718703-G-A		rs372668634	exonic	missense	ENST00000382082.4	c.964G>A	ENSP00000371514.3	p.Ala322Thr	NM_133497.4	c.964G>A	NP_598004.1	p.Ala322Thr	5	0	0	0	5	3e-06	15.08	Strong_VUS
chr9-2718703-G-C	[26755771]	rs372668634	exonic	missense	ENST00000382082.4	c.964G>C	ENSP00000371514.3	p.Ala322Pro	NM_133497.4	c.964G>C	NP_598004.1	p.Ala322Pro	8	0	0	0	8	5e-06	18.99	Core_Pat
chr9-2718704-C-A		rs777405471	exonic	missense	ENST00000382082.4	c.965C>A	ENSP00000371514.3	p.Ala322Asp	NM_133497.4	c.965C>A	NP_598004.1	p.Ala322Asp	2	0	0	0	2	1e-06	15.66	Strong_VUS	variant found in RCMG patient
chr9-2718706-T-C		chr9-2718706-T-C	exonic	missense	ENST00000382082.4	c.967T>C	ENSP00000371514.3	p.Ser323Pro	NM_133497.4	c.967T>C	NP_598004.1	p.Ser323Pro	1	0	0	0	1	1e-06	25.2	Strong_VUS
chr9-2718707-C-A		COSV66055633	exonic	missense	ENST00000382082.4	c.968C>A	ENSP00000371514.3	p.Ser323Tyr	NM_133497.4	c.968C>A	NP_598004.1	p.Ser323Tyr	1	0	0	0	1	1e-06	25.6	Strong_VUS
chr9-2718707-C-G		rs1234140054	exonic	missense	ENST00000382082.4	c.968C>G	ENSP00000371514.3	p.Ser323Cys	NM_133497.4	c.968C>G	NP_598004.1	p.Ser323Cys	6	0	1	0	7	4e-06	25.2	Strong_VUS
chr9-2718707-C-T		rs1234140054	exonic	missense	ENST00000382082.4	c.968C>T	ENSP00000371514.3	p.Ser323Phe	NM_133497.4	c.968C>T	NP_598004.1	p.Ser323Phe	10	0	0	0	10	6e-06	25.9	Strong_VUS
chr9-2718709-A-T		rs980513372	exonic	missense	ENST00000382082.4	c.970A>T	ENSP00000371514.3	p.Thr324Ser	NM_133497.4	c.970A>T	NP_598004.1	p.Thr324Ser	1	0	0	0	1	1e-06	24	Strong_VUS
chr9-2718710-C-A		rs376858051	exonic	missense	ENST00000382082.4	c.971C>A	ENSP00000371514.3	p.Thr324Lys	NM_133497.4	c.971C>A	NP_598004.1	p.Thr324Lys	6	0	0	0	6	4e-06	26.6	Strong_VUS
chr9-2718710-C-G		chr9-2718710-C-G	exonic	missense	ENST00000382082.4	c.971C>G	ENSP00000371514.3	p.Thr324Arg	NM_133497.4	c.971C>G	NP_598004.1	p.Thr324Arg	5	0	0	0	5	3e-06	26.1	Strong_VUS
chr9-2718710-C-T		rs376858051	exonic	missense	ENST00000382082.4	c.971C>T	ENSP00000371514.3	p.Thr324Met	NM_133497.4	c.971C>T	NP_598004.1	p.Thr324Met	3	0	0	0	3	2e-06	27.4	Strong_VUS
chr9-2718712-C-A		rs757270560	exonic	missense	ENST00000382082.4	c.973C>A	ENSP00000371514.3	p.Pro325Thr	NM_133497.4	c.973C>A	NP_598004.1	p.Pro325Thr	4	0	1	0	5	3e-06	24.7	Strong_VUS
chr9-2718712-C-T		rs757270560	exonic	missense	ENST00000382082.4	c.973C>T	ENSP00000371514.3	p.Pro325Ser	NM_133497.4	c.973C>T	NP_598004.1	p.Pro325Ser	1	0	1	0	2	1e-06	23.1	Strong_VUS
chr9-2718713-C-A		rs780804898	exonic	missense	ENST00000382082.4	c.974C>A	ENSP00000371514.3	p.Pro325His	NM_133497.4	c.974C>A	NP_598004.1	p.Pro325His	2	0	0	0	2	1e-06	25.9	Strong_VUS
chr9-2718713-C-T		chr9-2718713-C-T	exonic	missense	ENST00000382082.4	c.974C>T	ENSP00000371514.3	p.Pro325Leu	NM_133497.4	c.974C>T	NP_598004.1	p.Pro325Leu	1	0	0	0	1	1e-06	26.2	Strong_VUS
chr9-2718715-G-T		rs745697896	exonic	missense	ENST00000382082.4	c.976G>T	ENSP00000371514.3	p.Asp326Tyr	NM_133497.4	c.976G>T	NP_598004.1	p.Asp326Tyr	23	0	1	0	24	1.5e-05	24.9	Strong_VUS
chr9-2718716-A-T		chr9-2718716-A-T	exonic	missense	ENST00000382082.4	c.977A>T	ENSP00000371514.3	p.Asp326Val	NM_133497.4	c.977A>T	NP_598004.1	p.Asp326Val							25.1	Strong_VUS
chr9-2718718-C-A		chr9-2718718-C-A	exonic	missense	ENST00000382082.4	c.979C>A	ENSP00000371514.3	p.Leu327Met	NM_133497.4	c.979C>A	NP_598004.1	p.Leu327Met							23.3	Strong_VUS
chr9-2718718-C-G		chr9-2718718-C-G	exonic	missense	ENST00000382082.4	c.979C>G	ENSP00000371514.3	p.Leu327Val	NM_133497.4	c.979C>G	NP_598004.1	p.Leu327Val	2	0	0	0	2	1e-06	18.56	Strong_VUS
chr9-2718719-T-G		COSV66056371	exonic	missense	ENST00000382082.4	c.980T>G	ENSP00000371514.3	p.Leu327Arg	NM_133497.4	c.980T>G	NP_598004.1	p.Leu327Arg	4	0	0	0	4	2e-06	26.2	Strong_VUS
chr9-2718719-TGAGGCGCTTCGCGCGCAGC-T		rs1819797791	exonic	frame	ENST00000382082.4	c.982_1000del	ENSP00000371514.3	p.Arg328ProfsTer120	NM_133497.4	c.982_1000del	NP_598004.1	p.Arg328ProfsTer120	1	0	0	0	1	1e-06	35	Core_Pat
chr9-2718723-G-C		rs774569926	exonic	missense	ENST00000382082.4	c.984G>C	ENSP00000371514.3	p.Arg328Ser	NM_133497.4	c.984G>C	NP_598004.1	p.Arg328Ser	3	0	0	0	3	2e-06	18.03	Strong_VUS
chr9-2718724-C-A		COSV101172663	exonic	missense	ENST00000382082.4	c.985C>A	ENSP00000371514.3	p.Arg329Ser	NM_133497.4	c.985C>A	NP_598004.1	p.Arg329Ser							17.22	Strong_VUS
chr9-2718724-C-G		COSV101172663	exonic	missense	ENST00000382082.4	c.985C>G	ENSP00000371514.3	p.Arg329Gly	NM_133497.4	c.985C>G	NP_598004.1	p.Arg329Gly	2	0	0	0	2	1e-06	18.11	Strong_VUS
chr9-2718725-G-A		rs1197568554	exonic	missense	ENST00000382082.4	c.986G>A	ENSP00000371514.3	p.Arg329His	NM_133497.4	c.986G>A	NP_598004.1	p.Arg329His	1	0	0	0	1	1e-06	20.7	Strong_VUS
chr9-2718727-T-C		rs772042385	exonic	missense	ENST00000382082.4	c.988T>C	ENSP00000371514.3	p.Phe330Leu	NM_133497.4	c.988T>C	NP_598004.1	p.Phe330Leu	2	0	0	0	2	1e-06	27.7	Strong_VUS
chr9-2718728-T-A		CM1110038	exonic	missense	ENST00000382082.4	c.989T>A	ENSP00000371514.3	p.Phe330Tyr	NM_133497.4	c.989T>A	NP_598004.1	p.Phe330Tyr							26.8	Strong_VUS
chr9-2718728-T-C		rs1819797955	exonic	missense	ENST00000382082.4	c.989T>C	ENSP00000371514.3	p.Phe330Ser	NM_133497.4	c.989T>C	NP_598004.1	p.Phe330Ser	2	0	0	0	2	1e-06	29.1	Core_Pat
chr9-2718728-T-TCG		rs986350598	exonic	frame	ENST00000382082.4	c.995_996dup	ENSP00000371514.3	p.Ser333AlafsTer122	NM_133497.4	c.995_996dup	NP_598004.1	p.Ser333AlafsTer122	8	0	0	0	8	5e-06	34	Core_Pat
chr9-2718728-TCG-T		rs986350598	exonic	frame	ENST00000382082.4	c.995_996del	ENSP00000371514.3	p.Arg332GlnfsTer39	NM_133497.4	c.995_996del	NP_598004.1	p.Arg332GlnfsTer39	0	0	1	0	1	1e-06	29.1	Probably_Pat
chr9-2718729-CGCGCGCA-C		chr9-2718730-GCGCGCA-	exonic	frame	ENST00000382082.4	c.995_1001del	ENSP00000371514.3	p.Arg332ProfsTer120	NM_133497.4	c.995_1001del	NP_598004.1	p.Arg332ProfsTer120	1	0	0	0	1	1e-06	34	Core_Pat
chr9-2718730-G-A		rs545829113	exonic	missense	ENST00000382082.4	c.991G>A	ENSP00000371514.3	p.Ala331Thr	NM_133497.4	c.991G>A	NP_598004.1	p.Ala331Thr	6	0	2	0	8	5e-06	18.49	Strong_VUS
chr9-2718730-G-T		rs545829113	exonic	missense	ENST00000382082.4	c.991G>T	ENSP00000371514.3	p.Ala331Ser	NM_133497.4	c.991G>T	NP_598004.1	p.Ala331Ser	210	2	96	0	306	0.00019	16.05	Strong_VUS
chr9-2718731-C-A		rs777069016	exonic	missense	ENST00000382082.4	c.992C>A	ENSP00000371514.3	p.Ala331Glu	NM_133497.4	c.992C>A	NP_598004.1	p.Ala331Glu	1	0	1	0	2	1e-06	17.43	Strong_VUS
chr9-2718733-C-A		rs527647651	exonic	missense	ENST00000382082.4	c.994C>A	ENSP00000371514.3	p.Arg332Ser	NM_133497.4	c.994C>A	NP_598004.1	p.Arg332Ser	2	0	0	0	2	1e-06	19.3	Strong_VUS
chr9-2718733-C-T		rs527647651	exonic	missense	ENST00000382082.4	c.994C>T	ENSP00000371514.3	p.Arg332Cys	NM_133497.4	c.994C>T	NP_598004.1	p.Arg332Cys	2	0	1	0	3	2e-06	25.3	Strong_VUS
chr9-2718734-G-A		rs765751812	exonic	missense	ENST00000382082.4	c.995G>A	ENSP00000371514.3	p.Arg332His	NM_133497.4	c.995G>A	NP_598004.1	p.Arg332His	9	0	0	0	9	6e-06	25.2	Strong_VUS
chr9-2718734-G-C		COSV101172541	exonic	missense	ENST00000382082.4	c.995G>C	ENSP00000371514.3	p.Arg332Pro	NM_133497.4	c.995G>C	NP_598004.1	p.Arg332Pro	2	1	0	0	2	1e-06	25.4	Strong_VUS
chr9-2718734-GCA-G		chr9-2718735-CA-	exonic	frame	ENST00000382082.4	c.996_997del	ENSP00000371514.3	p.Ser333ArgfsTer38	NM_133497.4	c.996_997del	NP_598004.1	p.Ser333ArgfsTer38	1	0	0	0	1	1e-06	31	Probably_Pat
chr9-2718736-A-G		chr9-2718736-A-G	exonic	missense	ENST00000382082.4	c.997A>G	ENSP00000371514.3	p.Ser333Gly	NM_133497.4	c.997A>G	NP_598004.1	p.Ser333Gly	1	0	0	0	1	1e-06	21.1	Strong_VUS
chr9-2718737-G-A		rs752390776	exonic	missense	ENST00000382082.4	c.998G>A	ENSP00000371514.3	p.Ser333Asn	NM_133497.4	c.998G>A	NP_598004.1	p.Ser333Asn	3	0	0	0	3	2e-06	26.3	Strong_VUS
chr9-2718737-G-T		chr9-2718737-G-T	exonic	missense	ENST00000382082.4	c.998G>T	ENSP00000371514.3	p.Ser333Ile	NM_133497.4	c.998G>T	NP_598004.1	p.Ser333Ile							28.9	Probably_Pat
chr9-2718738-C-A		rs946520647	exonic	missense	ENST00000382082.4	c.999C>A	ENSP00000371514.3	p.Ser333Arg	NM_133497.4	c.999C>A	NP_598004.1	p.Ser333Arg	1	0	0	0	1	1e-06	22	Strong_VUS
chr9-2718739-G-A		rs1329374024	exonic	missense	ENST00000382082.4	c.1000G>A	ENSP00000371514.3	p.Ala334Thr	NM_133497.4	c.1000G>A	NP_598004.1	p.Ala334Thr	4	0	1	0	5	3e-06	24.6	Strong_VUS
chr9-2718739-GC-G	[26755771, 18400204]	rs1819798599	exonic	frame	ENST00000382082.4	c.1003del	ENSP00000371514.3	p.Leu335SerfsTer119	NM_133497.4	c.1003del	NP_598004.1	p.Leu335SerfsTer119	7	0	0	0	7	4e-06	33	Core_Pat
chr9-2718740-C-T		rs758106979	exonic	missense	ENST00000382082.4	c.1001C>T	ENSP00000371514.3	p.Ala334Val	NM_133497.4	c.1001C>T	NP_598004.1	p.Ala334Val	8	0	4	0	12	7e-06	18.68	Strong_VUS
chr9-2718740-CCCT-C	[35511665]	chr9-2718741-CCT-	exonic	inframe	ENST00000382082.4	c.1003_1005del	ENSP00000371514.3	p.Leu335del	NM_133497.4	c.1003_1005del	NP_598004.1	p.Leu335del							19.58	Core_Pat
chr9-2718744-C-CAACCTGGTG		rs752172249	exonic	inframe	ENST00000382082.4	c.1006_1014dup	ENSP00000371514.3	p.Asn336_Val338dup	NM_133497.4	c.1006_1014dup	NP_598004.1	p.Asn336_Val338dup	2	0	0	0	2	1e-06	19.02	Strong_VUS
chr9-2718744-CAACCTGGTG-C		chr9-2718745-AACCTGGTG-	exonic	inframe	ENST00000382082.4	c.1006_1014del	ENSP00000371514.3	p.Asn336_Val338del	NM_133497.4	c.1006_1014del	NP_598004.1	p.Asn336_Val338del	1	0	0	0	1	1e-06	19.32	Strong_VUS
chr9-2718745-A-AACCTGGTGG		rs786205064	exonic	inframe	ENST00000382082.4	c.1016_1024dup	ENSP00000371514.3	p.Asp339_Val341dup	NM_133497.4	c.1016_1024dup	NP_598004.1	p.Asp339_Val341dup	1	0	2	0	3	2e-06	17.74	Strong_VUS
chr9-2718745-A-G		rs1563795894	exonic	missense	ENST00000382082.4	c.1006A>G	ENSP00000371514.3	p.Asn336Asp	NM_133497.4	c.1006A>G	NP_598004.1	p.Asn336Asp	1	0	0	0	1	1e-06	26.2	Strong_VUS
chr9-2718745-AACCTGGTGG-A		rs786205064	exonic	inframe	ENST00000382082.4	c.1016_1024del	ENSP00000371514.3	p.Asp339_Val341del	NM_133497.4	c.1016_1024del	NP_598004.1	p.Asp339_Val341del	45	0	5	0	50	3.1e-05	20.3	Core_Pat	variant found in RCMG patient
chr9-2718751-G-A		rs1819799162	exonic	missense	ENST00000382082.4	c.1012G>A	ENSP00000371514.3	p.Val338Met	NM_133497.4	c.1012G>A	NP_598004.1	p.Val338Met	2	0	0	0	2	1e-06	28.8	Probably_Pat
chr9-2718751-G-C		chr9-2718751-G-C	exonic	missense	ENST00000382082.4	c.1012G>C	ENSP00000371514.3	p.Val338Leu	NM_133497.4	c.1012G>C	NP_598004.1	p.Val338Leu	1	0	0	0	1	1e-06	27.5	Strong_VUS
chr9-2718752-TGGACCTGGTG-T	[26755771]	chr9-2718753-GGACCTGGTG-	exonic	frame	ENST00000382082.4	c.1015_1024del	ENSP00000371514.3	p.Asp339ProfsTer112	NM_133497.4	c.1015_1024del	NP_598004.1	p.Asp339ProfsTer112							35	Core_Pat
chr9-2718754-G-A		rs781116632	exonic	missense	ENST00000382082.4	c.1015G>A	ENSP00000371514.3	p.Asp339Asn	NM_133497.4	c.1015G>A	NP_598004.1	p.Asp339Asn	8	0	0	0	8	5e-06	32	Probably_Pat
chr9-2718754-G-C		rs781116632	exonic	missense	ENST00000382082.4	c.1015G>C	ENSP00000371514.3	p.Asp339His	NM_133497.4	c.1015G>C	NP_598004.1	p.Asp339His	1	0	0	0	1	1e-06	32	Probably_Pat
chr9-2718754-G-T		chr9-2718754-G-T	exonic	missense	ENST00000382082.4	c.1015G>T	ENSP00000371514.3	p.Asp339Tyr	NM_133497.4	c.1015G>T	NP_598004.1	p.Asp339Tyr	2	0	0	0	2	1e-06	32	Probably_Pat
chr9-2718755-ACCTGGTGGC-A		chr9-2718756-CCTGGTGGC-	exonic	inframe	ENST00000382082.4	c.1018_1026del	ENSP00000371514.3	p.Leu340_Ala342del	NM_133497.4	c.1018_1026del	NP_598004.1	p.Leu340_Ala342del	3	0	0	0	3	2e-06	19.81	Strong_VUS
chr9-2718756-C-A		chr9-2718756-C-A	exonic	missense	ENST00000382082.4	c.1017C>A	ENSP00000371514.3	p.Asp339Glu	NM_133497.4	c.1017C>A	NP_598004.1	p.Asp339Glu	1	0	0	0	1	1e-06	23.9	Strong_VUS
chr9-2718756-C-G		rs1243467800	exonic	missense	ENST00000382082.4	c.1017C>G	ENSP00000371514.3	p.Asp339Glu	NM_133497.4	c.1017C>G	NP_598004.1	p.Asp339Glu	0	0	1	0	1	1e-06	23.9	Strong_VUS
chr9-2718757-C-G		chr9-2718757-C-G	exonic	missense	ENST00000382082.4	c.1018C>G	ENSP00000371514.3	p.Leu340Val	NM_133497.4	c.1018C>G	NP_598004.1	p.Leu340Val							21.7	Strong_VUS
chr9-2718758-T-A		chr9-2718758-T-A	exonic	missense	ENST00000382082.4	c.1019T>A	ENSP00000371514.3	p.Leu340Gln	NM_133497.4	c.1019T>A	NP_598004.1	p.Leu340Gln	1	0	0	0	1	1e-06	29.8	Probably_Pat
chr9-2718758-T-C		chr9-2718758-T-C	exonic	missense	ENST00000382082.4	c.1019T>C	ENSP00000371514.3	p.Leu340Pro	NM_133497.4	c.1019T>C	NP_598004.1	p.Leu340Pro							31	Probably_Pat
chr9-2718760-G-A		rs779892023	exonic	missense	ENST00000382082.4	c.1021G>A	ENSP00000371514.3	p.Val341Met	NM_133497.4	c.1021G>A	NP_598004.1	p.Val341Met	16	0	0	0	16	1e-05	24	Strong_VUS
chr9-2718760-G-C		rs779892023	exonic	missense	ENST00000382082.4	c.1021G>C	ENSP00000371514.3	p.Val341Leu	NM_133497.4	c.1021G>C	NP_598004.1	p.Val341Leu	1	0	0	0	1	1e-06	23.3	Strong_VUS
chr9-2718761-T-A		chr9-2718761-T-A	exonic	missense	ENST00000382082.4	c.1022T>A	ENSP00000371514.3	p.Val341Glu	NM_133497.4	c.1022T>A	NP_598004.1	p.Val341Glu	1	0	0	0	1	1e-06	29.3	Probably_Pat
chr9-2718763-G-A		chr9-2718763-G-A	exonic	missense	ENST00000382082.4	c.1024G>A	ENSP00000371514.3	p.Ala342Thr	NM_133497.4	c.1024G>A	NP_598004.1	p.Ala342Thr	2	0	0	0	2	1e-06	29.1	Probably_Pat
chr9-2718763-G-T		rs1447216340	exonic	missense	ENST00000382082.4	c.1024G>T	ENSP00000371514.3	p.Ala342Ser	NM_133497.4	c.1024G>T	NP_598004.1	p.Ala342Ser	1	0	1	0	2	1e-06	27.2	Strong_VUS
chr9-2718764-C-T		rs1819799916	exonic	missense	ENST00000382082.4	c.1025C>T	ENSP00000371514.3	p.Ala342Val	NM_133497.4	c.1025C>T	NP_598004.1	p.Ala342Val	4	0	0	0	4	2e-06	28.4	Strong_VUS
chr9-2718766-A-C		chr9-2718766-A-C	exonic	missense	ENST00000382082.4	c.1027A>C	ENSP00000371514.3	p.Ile343Leu	NM_133497.4	c.1027A>C	NP_598004.1	p.Ile343Leu							25	Strong_VUS
chr9-2718766-A-G		chr9-2718766-A-G	exonic	missense	ENST00000382082.4	c.1027A>G	ENSP00000371514.3	p.Ile343Val	NM_133497.4	c.1027A>G	NP_598004.1	p.Ile343Val	1	0	0	0	1	1e-06	19.7	Strong_VUS
chr9-2718767-T-C		rs1368778786	exonic	missense	ENST00000382082.4	c.1028T>C	ENSP00000371514.3	p.Ile343Thr	NM_133497.4	c.1028T>C	NP_598004.1	p.Ile343Thr	1	0	0	0	1	1e-06	27.1	Strong_VUS
chr9-2718769-C-A		rs1819800386	exonic	missense	ENST00000382082.4	c.1030C>A	ENSP00000371514.3	p.Leu344Met	NM_133497.4	c.1030C>A	NP_598004.1	p.Leu344Met							21.5	Strong_VUS
chr9-2718770-T-C		rs1051219107	exonic	missense	ENST00000382082.4	c.1031T>C	ENSP00000371514.3	p.Leu344Pro	NM_133497.4	c.1031T>C	NP_598004.1	p.Leu344Pro	1	0	0	0	1	1e-06	29.8	Probably_Pat
chr9-2718772-C-CCGCT		chr9-2718773--CGCT	exonic	frame	ENST00000382082.4	c.1035_1038dup	ENSP00000371514.3	p.Tyr347AlafsTer26	NM_133497.4	c.1035_1038dup	NP_598004.1	p.Tyr347AlafsTer26	2	0	0	0	2	1e-06	35	Probably_Pat
chr9-2718772-C-G		chr9-2718772-C-G	exonic	missense	ENST00000382082.4	c.1033C>G	ENSP00000371514.3	p.Pro345Ala	NM_133497.4	c.1033C>G	NP_598004.1	p.Pro345Ala	1	0	0	0	1	1e-06	27.6	Strong_VUS
chr9-2718772-C-T		rs1402579835	exonic	missense	ENST00000382082.4	c.1033C>T	ENSP00000371514.3	p.Pro345Ser	NM_133497.4	c.1033C>T	NP_598004.1	p.Pro345Ser	1	0	0	0	1	1e-06	28.2	Strong_VUS
chr9-2718773-C-T		rs773122223	exonic	missense	ENST00000382082.4	c.1034C>T	ENSP00000371514.3	p.Pro345Leu	NM_133497.4	c.1034C>T	NP_598004.1	p.Pro345Leu	15	0	3	0	18	1.1e-05	32	Probably_Pat
chr9-2718775-C-T		chr9-2718775-C-T	exonic	missense	ENST00000382082.4	c.1036C>T	ENSP00000371514.3	p.Leu346Phe	NM_133497.4	c.1036C>T	NP_598004.1	p.Leu346Phe	2	0	0	0	2	1e-06	15.93	Strong_VUS
chr9-2718776-T-G		chr9-2718776-T-G	exonic	missense	ENST00000382082.4	c.1037T>G	ENSP00000371514.3	p.Leu346Arg	NM_133497.4	c.1037T>G	NP_598004.1	p.Leu346Arg	1	0	0	0	1	1e-06	24.5	Strong_VUS
chr9-2718778-T-A		rs760186581	exonic	missense	ENST00000382082.4	c.1039T>A	ENSP00000371514.3	p.Tyr347Asn	NM_133497.4	c.1039T>A	NP_598004.1	p.Tyr347Asn	19	0	3	0	22	1.4e-05	28.8	Probably_Pat
chr9-2718778-T-C		rs760186581	exonic	missense	ENST00000382082.4	c.1039T>C	ENSP00000371514.3	p.Tyr347His	NM_133497.4	c.1039T>C	NP_598004.1	p.Tyr347His	1	0	0	0	1	1e-06	27.7	Strong_VUS
chr9-2718779-A-C		rs530163400	exonic	missense	ENST00000382082.4	c.1040A>C	ENSP00000371514.3	p.Tyr347Ser	NM_133497.4	c.1040A>C	NP_598004.1	p.Tyr347Ser	5	0	0	0	5	3e-06	28.6	Strong_VUS
chr9-2718779-A-G		rs530163400	exonic	missense	ENST00000382082.4	c.1040A>G	ENSP00000371514.3	p.Tyr347Cys	NM_133497.4	c.1040A>G	NP_598004.1	p.Tyr347Cys	6	0	1	0	7	4e-06	28.8	Probably_Pat
chr9-2718779-A-T		rs530163400	exonic	missense	ENST00000382082.4	c.1040A>T	ENSP00000371514.3	p.Tyr347Phe	NM_133497.4	c.1040A>T	NP_598004.1	p.Tyr347Phe	21	0	32	0	53	3.3e-05	22.2	Strong_VUS
chr9-2718781-C-G		chr9-2718781-C-G	exonic	missense	ENST00000382082.4	c.1042C>G	ENSP00000371514.3	p.Leu348Val	NM_133497.4	c.1042C>G	NP_598004.1	p.Leu348Val	1	0	0	0	1	1e-06	17.75	Strong_VUS
chr9-2718781-C-T		rs1264261480	exonic	missense	ENST00000382082.4	c.1042C>T	ENSP00000371514.3	p.Leu348Phe	NM_133497.4	c.1042C>T	NP_598004.1	p.Leu348Phe	3	0	0	0	3	2e-06	23.2	Strong_VUS
chr9-2718782-T-C		rs201425989	exonic	missense	ENST00000382082.4	c.1043T>C	ENSP00000371514.3	p.Leu348Pro	NM_133497.4	c.1043T>C	NP_598004.1	p.Leu348Pro	83	0	26	0	109	6.8e-05	28.5	Strong_VUS
chr9-2718782-T-G		rs201425989	exonic	missense	ENST00000382082.4	c.1043T>G	ENSP00000371514.3	p.Leu348Arg	NM_133497.4	c.1043T>G	NP_598004.1	p.Leu348Arg	1	0	0	0	1	1e-06	29.6	Probably_Pat
chr9-2718786-G-C		COSV66057687	exonic	missense	ENST00000382082.4	c.1047G>C	ENSP00000371514.3	p.Gln349His	NM_133497.4	c.1047G>C	NP_598004.1	p.Gln349His	2	0	0	0	2	1e-06	23.8	Strong_VUS
chr9-2718786-G-T		rs761404248	exonic	missense	ENST00000382082.4	c.1047G>T	ENSP00000371514.3	p.Gln349His	NM_133497.4	c.1047G>T	NP_598004.1	p.Gln349His	2	0	0	0	2	1e-06	23.7	Strong_VUS
chr9-2718787-C-G		chr9-2718787-C-G	exonic	missense	ENST00000382082.4	c.1048C>G	ENSP00000371514.3	p.Leu350Val	NM_133497.4	c.1048C>G	NP_598004.1	p.Leu350Val	1	0	0	0	1	1e-06	20.8	Strong_VUS
chr9-2718788-T-G		rs1819801593	exonic	missense	ENST00000382082.4	c.1049T>G	ENSP00000371514.3	p.Leu350Arg	NM_133497.4	c.1049T>G	NP_598004.1	p.Leu350Arg	1	0	0	0	1	1e-06	27.8	Strong_VUS
chr9-2718790-C-A		chr9-2718790-C-A	exonic	missense	ENST00000382082.4	c.1051C>A	ENSP00000371514.3	p.Leu351Met	NM_133497.4	c.1051C>A	NP_598004.1	p.Leu351Met							20.9	Strong_VUS
chr9-2718792-GCTC-G		chr9-2718793-CTC-	exonic	inframe	ENST00000382082.4	c.1054_1056del	ENSP00000371514.3	p.Leu352del	NM_133497.4	c.1054_1056del	NP_598004.1	p.Leu352del	1	0	0	0	1	1e-06	17.89	Strong_VUS
chr9-2718793-C-T		rs1044937878	exonic	missense	ENST00000382082.4	c.1054C>T	ENSP00000371514.3	p.Leu352Phe	NM_133497.4	c.1054C>T	NP_598004.1	p.Leu352Phe	1	0	1	0	2	1e-06	17.88	Strong_VUS
chr9-2718794-T-G		COSV101172660	exonic	missense	ENST00000382082.4	c.1055T>G	ENSP00000371514.3	p.Leu352Arg	NM_133497.4	c.1055T>G	NP_598004.1	p.Leu352Arg	2	0	0	0	2	1e-06	25.9	Strong_VUS
chr9-2718796-G-A		rs369069912	exonic	missense	ENST00000382082.4	c.1057G>A	ENSP00000371514.3	p.Glu353Lys	NM_133497.4	c.1057G>A	NP_598004.1	p.Glu353Lys	5	0	2	0	7	4e-06	27.4	Strong_VUS
chr9-2718796-G-C		rs369069912	exonic	missense	ENST00000382082.4	c.1057G>C	ENSP00000371514.3	p.Glu353Gln	NM_133497.4	c.1057G>C	NP_598004.1	p.Glu353Gln	1	0	0	0	1	1e-06	25.1	Strong_VUS
chr9-2718796-G-T		rs369069912	exonic	stop	ENST00000382082.4	c.1057G>T	ENSP00000371514.3	p.Glu353Ter	NM_133497.4	c.1057G>T	NP_598004.1	p.Glu353Ter	1	0	0	0	1	1e-06	49	Core_Pat
chr9-2718798-G-C		chr9-2718798-G-C	exonic	missense	ENST00000382082.4	c.1059G>C	ENSP00000371514.3	p.Glu353Asp	NM_133497.4	c.1059G>C	NP_598004.1	p.Glu353Asp	1	0	0	0	1	1e-06	20.1	Strong_VUS
chr9-2718803-T-C		rs1234497359	exonic	missense	ENST00000382082.4	c.1064T>C	ENSP00000371514.3	p.Phe355Ser	NM_133497.4	c.1064T>C	NP_598004.1	p.Phe355Ser	8	0	0	0	8	5e-06	24.3	Strong_VUS
chr9-2718811-G-A		rs374211938	exonic	missense	ENST00000382082.4	c.1072G>A	ENSP00000371514.3	p.Glu358Lys	NM_133497.4	c.1072G>A	NP_598004.1	p.Glu358Lys	28	0	1	0	29	1.8e-05	21	Strong_VUS
chr9-2718811-G-T		chr9-2718811-G-T	exonic	stop	ENST00000382082.4	c.1072G>T	ENSP00000371514.3	p.Glu358Ter	NM_133497.4	c.1072G>T	NP_598004.1	p.Glu358Ter	1	0	0	0	1	1e-06	45	Probably_Pat
chr9-2718812-A-G		chr9-2718812-A-G	exonic	missense	ENST00000382082.4	c.1073A>G	ENSP00000371514.3	p.Glu358Gly	NM_133497.4	c.1073A>G	NP_598004.1	p.Glu358Gly	1	0	0	0	1	1e-06	20.4	Strong_VUS
chr9-2718820-C-T		rs768136198	exonic	stop	ENST00000382082.4	c.1081C>T	ENSP00000371514.3	p.Gln361Ter	NM_133497.4	c.1081C>T	NP_598004.1	p.Gln361Ter							35	Core_Pat
chr9-2718823-C-T		rs761443523	exonic	missense	ENST00000382082.4	c.1084C>T	ENSP00000371514.3	p.Arg362Cys	NM_133497.4	c.1084C>T	NP_598004.1	p.Arg362Cys	0	0	2	0	2	1e-06	16.1	Strong_VUS
chr9-2718827-G-A		rs1188758725	exonic	missense	ENST00000382082.4	c.1088G>A	ENSP00000371514.3	p.Gly363Asp	NM_133497.4	c.1088G>A	NP_598004.1	p.Gly363Asp	0	0	1	0	1	1e-06	15.88	Strong_VUS
chr9-2718830-A-G		rs200266207	exonic	missense	ENST00000382082.4	c.1091A>G	ENSP00000371514.3	p.Gln364Arg	NM_133497.4	c.1091A>G	NP_598004.1	p.Gln364Arg	12	0	2	0	14	9e-06	15.7	Strong_VUS
chr9-2718830-A-T		chr9-2718830-A-T	exonic	missense	ENST00000382082.4	c.1091A>T	ENSP00000371514.3	p.Gln364Leu	NM_133497.4	c.1091A>T	NP_598004.1	p.Gln364Leu	3	0	0	0	3	2e-06	19.12	Strong_VUS
chr9-2718831-G-C		chr9-2718831-G-C	exonic	missense	ENST00000382082.4	c.1092G>C	ENSP00000371514.3	p.Gln364His	NM_133497.4	c.1092G>C	NP_598004.1	p.Gln364His	9	0	0	0	9	6e-06	18.13	Strong_VUS
chr9-2718831-G-T		chr9-2718831-G-T	exonic	missense	ENST00000382082.4	c.1092G>T	ENSP00000371514.3	p.Gln364His	NM_133497.4	c.1092G>T	NP_598004.1	p.Gln364His	2	0	0	0	2	1e-06	18	Strong_VUS
chr9-2718832-A-G		chr9-2718832-A-G	exonic	missense	ENST00000382082.4	c.1093A>G	ENSP00000371514.3	p.Thr365Ala	NM_133497.4	c.1093A>G	NP_598004.1	p.Thr365Ala	3	0	0	0	3	2e-06	15.72	Strong_VUS
chr9-2718833-C-T		rs547033951	exonic	missense	ENST00000382082.4	c.1094C>T	ENSP00000371514.3	p.Thr365Met	NM_133497.4	c.1094C>T	NP_598004.1	p.Thr365Met	5	0	1	0	6	4e-06	26.9	Strong_VUS
chr9-2718833-CG-C	[33546218]	rs1486482604	exonic	frame	ENST00000382082.4	c.1096del	ENSP00000371514.3	p.Val366TrpfsTer88	NM_133497.4	c.1096del	NP_598004.1	p.Val366TrpfsTer88	2	0	1	0	3	2e-06	11.64	Core_Pat
chr9-2718833-CGGT-C		rs780756183	exonic	inframe	ENST00000382082.4	c.1097_1099del	ENSP00000371514.3	p.Val366del	NM_133497.4	c.1097_1099del	NP_598004.1	p.Val366del	8	0	0	0	8	5e-06	16.53	Strong_VUS
chr9-2718835-G-A		COSV66057373	exonic	missense	ENST00000382082.4	c.1096G>A	ENSP00000371514.3	p.Val366Met	NM_133497.4	c.1096G>A	NP_598004.1	p.Val366Met	1	0	0	0	1	1e-06	18.45	Strong_VUS
chr9-2718835-G-T		rs1409634213	exonic	missense	ENST00000382082.4	c.1096G>T	ENSP00000371514.3	p.Val366Leu	NM_133497.4	c.1096G>T	NP_598004.1	p.Val366Leu	2	0	0	0	2	1e-06	18.96	Strong_VUS
chr9-2718836-T-C		chr9-2718836-T-C	exonic	missense	ENST00000382082.4	c.1097T>C	ENSP00000371514.3	p.Val366Ala	NM_133497.4	c.1097T>C	NP_598004.1	p.Val366Ala	7	0	0	0	7	4e-06	25.2	Strong_VUS
chr9-2718838-G-A		rs377129306	exonic	missense	ENST00000382082.4	c.1099G>A	ENSP00000371514.3	p.Gly367Ser	NM_133497.4	c.1099G>A	NP_598004.1	p.Gly367Ser	1	0	0	0	1	1e-06	25.9	Strong_VUS
chr9-2718838-G-C		rs377129306	exonic	missense	ENST00000382082.4	c.1099G>C	ENSP00000371514.3	p.Gly367Arg	NM_133497.4	c.1099G>C	NP_598004.1	p.Gly367Arg	2	0	6	0	8	5e-06	24.7	Strong_VUS
chr9-2718838-G-T		rs377129306	exonic	missense	ENST00000382082.4	c.1099G>T	ENSP00000371514.3	p.Gly367Cys	NM_133497.4	c.1099G>T	NP_598004.1	p.Gly367Cys	1	0	1	0	2	1e-06	29.1	Probably_Pat
chr9-2718841-A-G		chr9-2718841-A-G	exonic	missense	ENST00000382082.4	c.1102A>G	ENSP00000371514.3	p.Ser368Gly	NM_133497.4	c.1102A>G	NP_598004.1	p.Ser368Gly	1	0	0	0	1	1e-06	22.2	Strong_VUS
chr9-2718841-A-T		rs1001901052	exonic	missense	ENST00000382082.4	c.1102A>T	ENSP00000371514.3	p.Ser368Cys	NM_133497.4	c.1102A>T	NP_598004.1	p.Ser368Cys	1	0	0	0	1	1e-06	22.8	Strong_VUS
chr9-2718844-G-A		rs778638987	exonic	missense	ENST00000382082.4	c.1105G>A	ENSP00000371514.3	p.Val369Met	NM_133497.4	c.1105G>A	NP_598004.1	p.Val369Met	29	0	3	0	32	2e-05	26.9	Strong_VUS
chr9-2718844-G-C		COSV66056539	exonic	missense	ENST00000382082.4	c.1105G>C	ENSP00000371514.3	p.Val369Leu	NM_133497.4	c.1105G>C	NP_598004.1	p.Val369Leu	1	0	0	0	1	1e-06	24.8	Strong_VUS
chr9-2718844-G-T		rs778638987	exonic	missense	ENST00000382082.4	c.1105G>T	ENSP00000371514.3	p.Val369Leu	NM_133497.4	c.1105G>T	NP_598004.1	p.Val369Leu	2	0	0	0	2	1e-06	24.8	Strong_VUS
chr9-2718845-T-C		chr9-2718845-T-C	exonic	missense	ENST00000382082.4	c.1106T>C	ENSP00000371514.3	p.Val369Ala	NM_133497.4	c.1106T>C	NP_598004.1	p.Val369Ala	4	0	0	0	4	2e-06	26.9	Strong_VUS
chr9-2718845-T-TG		chr9-2718846--G	exonic	frame	ENST00000382082.4	c.1109dup	ENSP00000371514.3	p.Lys371Ter	NM_133497.4	c.1109dup	NP_598004.1	p.Lys371Ter							34	Core_Pat	variant found in RCMG patient
chr9-2718847-G-A		chr9-2718847-G-A	exonic	missense	ENST00000382082.4	c.1108G>A	ENSP00000371514.3	p.Gly370Ser	NM_133497.4	c.1108G>A	NP_598004.1	p.Gly370Ser	2	0	0	0	2	1e-06	25	Strong_VUS
chr9-2718847-G-C		rs1307515949	exonic	missense	ENST00000382082.4	c.1108G>C	ENSP00000371514.3	p.Gly370Arg	NM_133497.4	c.1108G>C	NP_598004.1	p.Gly370Arg	2	0	1	0	3	2e-06	29.7	Probably_Pat
chr9-2718847-GGTAAGGTGGGTCAGGTGTT-G		chr9-2718848-GTAAGGTGGGTCAGGTGTT-	exonic	frame	ENST00000382082.4	c.1110_1128del	ENSP00000371514.3	p.Lys371AlafsTer77	NM_133497.4	c.1110_1128del	NP_598004.1	p.Lys371AlafsTer77							35	Core_Pat
chr9-2718848-G-A		rs534563578	exonic	missense	ENST00000382082.4	c.1109G>A	ENSP00000371514.3	p.Gly370Asp	NM_133497.4	c.1109G>A	NP_598004.1	p.Gly370Asp	102	1	11	0	113	7e-05	29.1	Probably_Pat
chr9-2718848-G-C		rs534563578	exonic	missense	ENST00000382082.4	c.1109G>C	ENSP00000371514.3	p.Gly370Ala	NM_133497.4	c.1109G>C	NP_598004.1	p.Gly370Ala							27	Strong_VUS
chr9-2718848-G-T		COSV66056709	exonic	missense	ENST00000382082.4	c.1109G>T	ENSP00000371514.3	p.Gly370Val	NM_133497.4	c.1109G>T	NP_598004.1	p.Gly370Val	2	0	0	0	2	1e-06	28.3	Strong_VUS
chr9-2718850-A-AAGGTGGGTC		chr9-2718851--AGGTGGGTC	exonic	inframe	ENST00000382082.4	c.1117_1125dup	ENSP00000371514.3	p.Gly373_Val375dup	NM_133497.4	c.1117_1125dup	NP_598004.1	p.Gly373_Val375dup	2	0	0	0	2	1e-06	16.47	Strong_VUS
chr9-2718850-A-C		rs1410786911	exonic	missense	ENST00000382082.4	c.1111A>C	ENSP00000371514.3	p.Lys371Gln	NM_133497.4	c.1111A>C	NP_598004.1	p.Lys371Gln	6	0	0	0	6	4e-06	22.5	Strong_VUS
chr9-2718850-A-G		rs1410786911	exonic	missense	ENST00000382082.4	c.1111A>G	ENSP00000371514.3	p.Lys371Glu	NM_133497.4	c.1111A>G	NP_598004.1	p.Lys371Glu	2	0	1	0	3	2e-06	24.6	Strong_VUS
chr9-2718853-G-A		rs1349157035	exonic	missense	ENST00000382082.4	c.1114G>A	ENSP00000371514.3	p.Val372Met	NM_133497.4	c.1114G>A	NP_598004.1	p.Val372Met	40	0	0	0	40	2.5e-05	24.3	Strong_VUS
chr9-2718853-G-C		rs1349157035	exonic	missense	ENST00000382082.4	c.1114G>C	ENSP00000371514.3	p.Val372Leu	NM_133497.4	c.1114G>C	NP_598004.1	p.Val372Leu	1	0	0	0	1	1e-06	20.9	Strong_VUS
chr9-2718853-G-T		chr9-2718853-G-T	exonic	missense	ENST00000382082.4	c.1114G>T	ENSP00000371514.3	p.Val372Leu	NM_133497.4	c.1114G>T	NP_598004.1	p.Val372Leu	1	0	0	0	1	1e-06	22.6	Strong_VUS
chr9-2718853-GT-G		rs1819804957	exonic	frame	ENST00000382082.4	c.1115del	ENSP00000371514.3	p.Val372GlyfsTer82	NM_133497.4	c.1115del	NP_598004.1	p.Val372GlyfsTer82	0	0	1	0	1	1e-06	35	Probably_Pat
chr9-2718854-T-C		chr9-2718854-T-C	exonic	missense	ENST00000382082.4	c.1115T>C	ENSP00000371514.3	p.Val372Ala	NM_133497.4	c.1115T>C	NP_598004.1	p.Val372Ala	6	0	0	0	6	4e-06	27.2	Strong_VUS
chr9-2718854-TG-T		chr9-2718855-G-	exonic	frame	ENST00000382082.4	c.1118del	ENSP00000371514.3	p.Gly373ValfsTer81	NM_133497.4	c.1118del	NP_598004.1	p.Gly373ValfsTer81							32	Core_Pat
chr9-2718856-G-C		chr9-2718856-G-C	exonic	missense	ENST00000382082.4	c.1117G>C	ENSP00000371514.3	p.Gly373Arg	NM_133497.4	c.1117G>C	NP_598004.1	p.Gly373Arg	1	0	0	0	1	1e-06	31	Probably_Pat
chr9-2718857-G-A		rs201564009	exonic	missense	ENST00000382082.4	c.1118G>A	ENSP00000371514.3	p.Gly373Asp	NM_133497.4	c.1118G>A	NP_598004.1	p.Gly373Asp	1	0	1	0	2	1e-06	31	Probably_Pat
chr9-2718857-G-C		rs201564009	exonic	missense	ENST00000382082.4	c.1118G>C	ENSP00000371514.3	p.Gly373Ala	NM_133497.4	c.1118G>C	NP_598004.1	p.Gly373Ala	76	0	89	1	165	0.000103	27.9	Strong_VUS
chr9-2718859-C-G		rs1313318182	exonic	missense	ENST00000382082.4	c.1120C>G	ENSP00000371514.3	p.Gln374Glu	NM_133497.4	c.1120C>G	NP_598004.1	p.Gln374Glu							26.6	Strong_VUS
chr9-2718859-C-T		chr9-2718859-C-T	exonic	stop	ENST00000382082.4	c.1120C>T	ENSP00000371514.3	p.Gln374Ter	NM_133497.4	c.1120C>T	NP_598004.1	p.Gln374Ter							52	Core_Pat
chr9-2718860-A-C		rs781374665	exonic	missense	ENST00000382082.4	c.1121A>C	ENSP00000371514.3	p.Gln374Pro	NM_133497.4	c.1121A>C	NP_598004.1	p.Gln374Pro	2	0	0	0	2	1e-06	28.5	Strong_VUS
chr9-2718860-A-G		COSV101172648	exonic	missense	ENST00000382082.4	c.1121A>G	ENSP00000371514.3	p.Gln374Arg	NM_133497.4	c.1121A>G	NP_598004.1	p.Gln374Arg	1	0	0	0	1	1e-06	26.4	Strong_VUS
chr9-2718861-G-T		COSV66056436	exonic	missense	ENST00000382082.4	c.1122G>T	ENSP00000371514.3	p.Gln374His	NM_133497.4	c.1122G>T	NP_598004.1	p.Gln374His	1	0	0	0	1	1e-06	21.5	Strong_VUS
chr9-2718862-G-A		rs568147806	exonic	missense	ENST00000382082.4	c.1123G>A	ENSP00000371514.3	p.Val375Met	NM_133497.4	c.1123G>A	NP_598004.1	p.Val375Met	301	2	23	0	324	0.000201	29.4	Core_Pat
chr9-2718862-G-T		rs568147806	exonic	missense	ENST00000382082.4	c.1123G>T	ENSP00000371514.3	p.Val375Leu	NM_133497.4	c.1123G>T	NP_598004.1	p.Val375Leu	5	0	0	0	5	3e-06	28.3	Strong_VUS
chr9-2718863-T-C		rs1819805215	exonic	missense	ENST00000382082.4	c.1124T>C	ENSP00000371514.3	p.Val375Ala	NM_133497.4	c.1124T>C	NP_598004.1	p.Val375Ala	1	0	1	0	2	1e-06	24.6	Strong_VUS
chr9-2718865-T-A		rs1819805245	exonic	missense	ENST00000382082.4	c.1126T>A	ENSP00000371514.3	p.Leu376Met	NM_133497.4	c.1126T>A	NP_598004.1	p.Leu376Met							23.3	Strong_VUS
chr9-2718865-T-TTGCGCGTCA		rs1252673525	exonic	inframe	ENST00000382082.4	c.1132_1140dup	ENSP00000371514.3	p.Val378_Arg380dup	NM_133497.4	c.1132_1140dup	NP_598004.1	p.Val378_Arg380dup	3	0	1	0	4	2e-06	18.38	Strong_VUS
chr9-2718865-TTGCGCGTCA-T		chr9-2718866-TGCGCGTCA-	exonic	inframe	ENST00000382082.4	c.1132_1140del	ENSP00000371514.3	p.Val378_Arg380del	NM_133497.4	c.1132_1140del	NP_598004.1	p.Val378_Arg380del	1	0	0	0	1	1e-06	18.16	Strong_VUS
chr9-2718866-T-TG		chr9-2718867--G	exonic	frame	ENST00000382082.4	c.1128dup	ENSP00000371514.3	p.Arg377AlafsTer122	NM_133497.4	c.1128dup	NP_598004.1	p.Arg377AlafsTer122							35	Core_Pat
chr9-2718867-G-C		rs780625453	exonic	missense	ENST00000382082.4	c.1128G>C	ENSP00000371514.3	p.Leu376Phe	NM_133497.4	c.1128G>C	NP_598004.1	p.Leu376Phe	1	0	0	0	1	1e-06	23.4	Strong_VUS
chr9-2718867-G-GCGCGTCATGCGCCTCATGCGCATCTTC		chr9-2718868--CGCGTCATGCGCCTCATGCGCATCTTC	exonic	inframe	ENST00000382082.4	c.1132_1158dup	ENSP00000371514.3	p.Val378_Arg386dup	NM_133497.4	c.1132_1158dup	NP_598004.1	p.Val378_Arg386dup	2	0	0	0	2	1e-06	20.3	Strong_VUS
chr9-2718868-C-A		rs143664586	exonic	missense	ENST00000382082.4	c.1129C>A	ENSP00000371514.3	p.Arg377Ser	NM_133497.4	c.1129C>A	NP_598004.1	p.Arg377Ser	1	0	1	0	2	1e-06	27.8	Strong_VUS
chr9-2718868-C-G		rs143664586	exonic	missense	ENST00000382082.4	c.1129C>G	ENSP00000371514.3	p.Arg377Gly	NM_133497.4	c.1129C>G	NP_598004.1	p.Arg377Gly	23	0	1	0	24	1.5e-05	28.6	Strong_VUS
chr9-2718868-C-T		rs143664586	exonic	missense	ENST00000382082.4	c.1129C>T	ENSP00000371514.3	p.Arg377Cys	NM_133497.4	c.1129C>T	NP_598004.1	p.Arg377Cys	5	0	1	0	6	4e-06	32	Probably_Pat
chr9-2718869-G-A		rs771741178	exonic	missense	ENST00000382082.4	c.1130G>A	ENSP00000371514.3	p.Arg377His	NM_133497.4	c.1130G>A	NP_598004.1	p.Arg377His	14	0	3	0	17	1.1e-05	32	Probably_Pat
chr9-2718869-G-C		rs771741178	exonic	missense	ENST00000382082.4	c.1130G>C	ENSP00000371514.3	p.Arg377Pro	NM_133497.4	c.1130G>C	NP_598004.1	p.Arg377Pro	1	0	0	0	1	1e-06	32	Probably_Pat
chr9-2718869-G-T		rs771741178	exonic	missense	ENST00000382082.4	c.1130G>T	ENSP00000371514.3	p.Arg377Leu	NM_133497.4	c.1130G>T	NP_598004.1	p.Arg377Leu	2	0	0	0	2	1e-06	31	Probably_Pat
chr9-2718871-G-A		rs752928296	exonic	missense	ENST00000382082.4	c.1132G>A	ENSP00000371514.3	p.Val378Ile	NM_133497.4	c.1132G>A	NP_598004.1	p.Val378Ile	12	0	1	0	13	8e-06	0.135	Core_Pat
chr9-2718871-G-GT		chr9-2718872--T	exonic	frame	ENST00000382082.4	c.1133dup	ENSP00000371514.3	p.Met379HisfsTer120	NM_133497.4	c.1133dup	NP_598004.1	p.Met379HisfsTer120	1	0	0	0	1	1e-06	34	Probably_Pat
chr9-2718871-G-GTCATGCGCC	[26755771]	rs745311059	exonic	inframe	ENST00000382082.4	c.1141_1149dup	ENSP00000371514.3	p.Leu381_Arg383dup	NM_133497.4	c.1141_1149dup	NP_598004.1	p.Leu381_Arg383dup	409	0	19	0	428	0.000266	15.85	Core_Pat
chr9-2718871-GTCATGCGCC-G		rs745311059	exonic	inframe	ENST00000382082.4	c.1141_1149del	ENSP00000371514.3	p.Leu381_Arg383del	NM_133497.4	c.1141_1149del	NP_598004.1	p.Leu381_Arg383del	23	0	0	0	23	1.4e-05	19.31	Strong_VUS
chr9-2718872-T-G		chr9-2718872-T-G	exonic	missense	ENST00000382082.4	c.1133T>G	ENSP00000371514.3	p.Val378Gly	NM_133497.4	c.1133T>G	NP_598004.1	p.Val378Gly	1	0	0	0	1	1e-06	25.4	Strong_VUS
chr9-2718874-A-C		rs370412027	exonic	missense	ENST00000382082.4	c.1135A>C	ENSP00000371514.3	p.Met379Leu	NM_133497.4	c.1135A>C	NP_598004.1	p.Met379Leu	1	0	0	0	1	1e-06	22.5	Strong_VUS
chr9-2718874-A-G		rs370412027	exonic	missense	ENST00000382082.4	c.1135A>G	ENSP00000371514.3	p.Met379Val	NM_133497.4	c.1135A>G	NP_598004.1	p.Met379Val	12	0	2	0	14	9e-06	19.33	Strong_VUS
chr9-2718875-T-C		rs1268085130	exonic	missense	ENST00000382082.4	c.1136T>C	ENSP00000371514.3	p.Met379Thr	NM_133497.4	c.1136T>C	NP_598004.1	p.Met379Thr	1	0	0	0	1	1e-06	26.2	Strong_VUS
chr9-2718875-T-G		chr9-2718875-T-G	exonic	missense	ENST00000382082.4	c.1136T>G	ENSP00000371514.3	p.Met379Arg	NM_133497.4	c.1136T>G	NP_598004.1	p.Met379Arg							29	Probably_Pat
chr9-2718876-G-A		rs1819805927	exonic	missense	ENST00000382082.4	c.1137G>A	ENSP00000371514.3	p.Met379Ile	NM_133497.4	c.1137G>A	NP_598004.1	p.Met379Ile							22.8	Strong_VUS
chr9-2718877-C-T		rs1214477952	exonic	missense	ENST00000382082.4	c.1138C>T	ENSP00000371514.3	p.Arg380Cys	NM_133497.4	c.1138C>T	NP_598004.1	p.Arg380Cys	6	0	2	0	8	5e-06	32	Probably_Pat
chr9-2718878-G-A		rs765927725	exonic	missense	ENST00000382082.4	c.1139G>A	ENSP00000371514.3	p.Arg380His	NM_133497.4	c.1139G>A	NP_598004.1	p.Arg380His	2	0	0	0	2	1e-06	33	Probably_Pat
chr9-2718878-G-C		rs765927725	exonic	missense	ENST00000382082.4	c.1139G>C	ENSP00000371514.3	p.Arg380Pro	NM_133497.4	c.1139G>C	NP_598004.1	p.Arg380Pro	3	0	0	0	3	2e-06	33	Probably_Pat
chr9-2718878-G-GC		rs779641908	exonic	frame	ENST00000382082.4	c.1141dup	ENSP00000371514.3	p.Leu381ProfsTer118	NM_133497.4	c.1141dup	NP_598004.1	p.Leu381ProfsTer118	1	0	0	0	1	1e-06	35	Core_Pat
chr9-2718878-G-T		COSV101172645	exonic	missense	ENST00000382082.4	c.1139G>T	ENSP00000371514.3	p.Arg380Leu	NM_133497.4	c.1139G>T	NP_598004.1	p.Arg380Leu							32	Probably_Pat
chr9-2718880-C-CTCATGCGCA		chr9-2718881--TCATGCGCA	exonic	inframe	ENST00000382082.4	c.1144_1152dup	ENSP00000371514.3	p.Met382_Ile384dup	NM_133497.4	c.1144_1152dup	NP_598004.1	p.Met382_Ile384dup	4	0	0	0	4	2e-06	17.83	Strong_VUS
chr9-2718880-C-G		rs148096197	exonic	missense	ENST00000382082.4	c.1141C>G	ENSP00000371514.3	p.Leu381Val	NM_133497.4	c.1141C>G	NP_598004.1	p.Leu381Val	0	0	1	0	1	1e-06	25.5	Strong_VUS
chr9-2718880-C-T		rs148096197	exonic	missense	ENST00000382082.4	c.1141C>T	ENSP00000371514.3	p.Leu381Phe	NM_133497.4	c.1141C>T	NP_598004.1	p.Leu381Phe	4	0	0	0	4	2e-06	26.8	Strong_VUS
chr9-2718880-CTCATGCGCA-C		chr9-2718881-TCATGCGCA-	exonic	inframe	ENST00000382082.4	c.1144_1152del	ENSP00000371514.3	p.Met382_Ile384del	NM_133497.4	c.1144_1152del	NP_598004.1	p.Met382_Ile384del	1	0	0	0	1	1e-06	19.45	Strong_VUS
chr9-2718883-A-G		rs757516625	exonic	missense	ENST00000382082.4	c.1144A>G	ENSP00000371514.3	p.Met382Val	NM_133497.4	c.1144A>G	NP_598004.1	p.Met382Val	6	0	0	0	6	4e-06	20.4	Strong_VUS
chr9-2718884-T-C		rs200018497	exonic	missense	ENST00000382082.4	c.1145T>C	ENSP00000371514.3	p.Met382Thr	NM_133497.4	c.1145T>C	NP_598004.1	p.Met382Thr	27	0	3	0	30	1.9e-05	26	Strong_VUS
chr9-2718885-G-GCGCATCTTC		chr9-2718886--CGCATCTTC	exonic	inframe	ENST00000382082.4	c.1153_1161dup	ENSP00000371514.3	p.Phe385_Ile387dup	NM_133497.4	c.1153_1161dup	NP_598004.1	p.Phe385_Ile387dup	4	0	0	0	4	2e-06	22.6	Strong_VUS
chr9-2718885-GCGCATCTTC-G		chr9-2718886-CGCATCTTC-	exonic	inframe	ENST00000382082.4	c.1153_1161del	ENSP00000371514.3	p.Phe385_Ile387del	NM_133497.4	c.1153_1161del	NP_598004.1	p.Phe385_Ile387del	1	0	0	0	1	1e-06	19.65	Strong_VUS
chr9-2718886-C-T		rs1430861700	exonic	missense	ENST00000382082.4	c.1147C>T	ENSP00000371514.3	p.Arg383Cys	NM_133497.4	c.1147C>T	NP_598004.1	p.Arg383Cys	3	0	1	0	4	2e-06	33	Probably_Pat
chr9-2718887-G-C		rs141881396	exonic	missense	ENST00000382082.4	c.1148G>C	ENSP00000371514.3	p.Arg383Pro	NM_133497.4	c.1148G>C	NP_598004.1	p.Arg383Pro	1	0	0	0	1	1e-06	33	Probably_Pat
chr9-2718887-G-T		rs141881396	exonic	missense	ENST00000382082.4	c.1148G>T	ENSP00000371514.3	p.Arg383Leu	NM_133497.4	c.1148G>T	NP_598004.1	p.Arg383Leu	1060	0	44	0	1104	0.000686	33	Probably_Pat
chr9-2718889-A-C		chr9-2718889-A-C	exonic	missense	ENST00000382082.4	c.1150A>C	ENSP00000371514.3	p.Ile384Leu	NM_133497.4	c.1150A>C	NP_598004.1	p.Ile384Leu	2	0	0	0	2	1e-06	23.9	Strong_VUS
chr9-2718889-A-G		chr9-2718889-A-G	exonic	missense	ENST00000382082.4	c.1150A>G	ENSP00000371514.3	p.Ile384Val	NM_133497.4	c.1150A>G	NP_598004.1	p.Ile384Val	3	0	0	0	3	2e-06	18.69	Strong_VUS
chr9-2718890-T-A		rs1439165869	exonic	missense	ENST00000382082.4	c.1151T>A	ENSP00000371514.3	p.Ile384Asn	NM_133497.4	c.1151T>A	NP_598004.1	p.Ile384Asn	4	0	1	0	5	3e-06	29.9	Probably_Pat
chr9-2718890-T-C		chr9-2718890-T-C	exonic	missense	ENST00000382082.4	c.1151T>C	ENSP00000371514.3	p.Ile384Thr	NM_133497.4	c.1151T>C	NP_598004.1	p.Ile384Thr	1	0	0	0	1	1e-06	27.3	Strong_VUS
chr9-2718890-T-G		rs1439165869	exonic	missense	ENST00000382082.4	c.1151T>G	ENSP00000371514.3	p.Ile384Ser	NM_133497.4	c.1151T>G	NP_598004.1	p.Ile384Ser	9	0	1	0	10	6e-06	28.6	Strong_VUS
chr9-2718892-T-A		rs1390974968	exonic	missense	ENST00000382082.4	c.1153T>A	ENSP00000371514.3	p.Phe385Ile	NM_133497.4	c.1153T>A	NP_598004.1	p.Phe385Ile	0	0	1	0	1	1e-06	25.2	Strong_VUS
chr9-2718892-TTCCGCATCC-T		chr9-2718893-TCCGCATCC-	exonic	inframe	ENST00000382082.4	c.1156_1164del	ENSP00000371514.3	p.Arg386_Leu388del	NM_133497.4	c.1156_1164del	NP_598004.1	p.Arg386_Leu388del							19.65	Strong_VUS
chr9-2718893-T-C		rs1366341886	exonic	missense	ENST00000382082.4	c.1154T>C	ENSP00000371514.3	p.Phe385Ser	NM_133497.4	c.1154T>C	NP_598004.1	p.Phe385Ser	1	0	1	0	2	1e-06	30	Probably_Pat
chr9-2718893-T-G		rs1366341886	exonic	missense	ENST00000382082.4	c.1154T>G	ENSP00000371514.3	p.Phe385Cys	NM_133497.4	c.1154T>G	NP_598004.1	p.Phe385Cys	4	0	1	0	5	3e-06	26.2	Strong_VUS
chr9-2718894-C-G		chr9-2718894-C-G	exonic	missense	ENST00000382082.4	c.1155C>G	ENSP00000371514.3	p.Phe385Leu	NM_133497.4	c.1155C>G	NP_598004.1	p.Phe385Leu	1	0	0	0	1	1e-06	19.03	Strong_VUS
chr9-2718895-C-T		rs749775089	exonic	missense	ENST00000382082.4	c.1156C>T	ENSP00000371514.3	p.Arg386Cys	NM_133497.4	c.1156C>T	NP_598004.1	p.Arg386Cys	0	0	2	0	2	1e-06	33	Probably_Pat
chr9-2718896-G-A		rs776176542	exonic	missense	ENST00000382082.4	c.1157G>A	ENSP00000371514.3	p.Arg386His	NM_133497.4	c.1157G>A	NP_598004.1	p.Arg386His	23	0	4	0	27	1.7e-05	33	Probably_Pat
chr9-2718898-A-G		rs1342429625	exonic	missense	ENST00000382082.4	c.1159A>G	ENSP00000371514.3	p.Ile387Val	NM_133497.4	c.1159A>G	NP_598004.1	p.Ile387Val	4	0	1	0	5	3e-06	22.9	Strong_VUS
chr9-2718898-ATCC-A		chr9-2718899-TCC-	exonic	inframe	ENST00000382082.4	c.1162_1164del	ENSP00000371514.3	p.Leu388del	NM_133497.4	c.1162_1164del	NP_598004.1	p.Leu388del							20.7	Strong_VUS
chr9-2718899-T-A		chr9-2718899-T-A	exonic	missense	ENST00000382082.4	c.1160T>A	ENSP00000371514.3	p.Ile387Asn	NM_133497.4	c.1160T>A	NP_598004.1	p.Ile387Asn	1	0	0	0	1	1e-06	32	Probably_Pat
chr9-2718899-TC-T		rs1227401867	exonic	frame	ENST00000382082.4	c.1162del	ENSP00000371514.3	p.Leu388SerfsTer66	NM_133497.4	c.1162del	NP_598004.1	p.Leu388SerfsTer66	1	0	0	0	1	1e-06	34	Core_Pat
chr9-2718900-C-G		chr9-2718900-C-G	exonic	missense	ENST00000382082.4	c.1161C>G	ENSP00000371514.3	p.Ile387Met	NM_133497.4	c.1161C>G	NP_598004.1	p.Ile387Met	2	0	0	0	2	1e-06	25	Strong_VUS
chr9-2718901-C-G		rs748514014	exonic	missense	ENST00000382082.4	c.1162C>G	ENSP00000371514.3	p.Leu388Val	NM_133497.4	c.1162C>G	NP_598004.1	p.Leu388Val	58	0	4	0	62	3.9e-05	27	Strong_VUS
chr9-2718905-A-C		rs150231850	exonic	missense	ENST00000382082.4	c.1166A>C	ENSP00000371514.3	p.Lys389Thr	NM_133497.4	c.1166A>C	NP_598004.1	p.Lys389Thr	17	0	3	0	20	1.2e-05	28.7	Strong_VUS
chr9-2718905-A-G		rs150231850	exonic	missense	ENST00000382082.4	c.1166A>G	ENSP00000371514.3	p.Lys389Arg	NM_133497.4	c.1166A>G	NP_598004.1	p.Lys389Arg	7	0	0	0	7	4e-06	29.1	Probably_Pat
chr9-2718906-G-C		rs376016220	exonic	missense	ENST00000382082.4	c.1167G>C	ENSP00000371514.3	p.Lys389Asn	NM_133497.4	c.1167G>C	NP_598004.1	p.Lys389Asn	6	0	3	0	9	6e-06	24.6	Strong_VUS
chr9-2718906-G-T		rs376016220	exonic	missense	ENST00000382082.4	c.1167G>T	ENSP00000371514.3	p.Lys389Asn	NM_133497.4	c.1167G>T	NP_598004.1	p.Lys389Asn	1	0	1	0	2	1e-06	24.6	Strong_VUS
chr9-2718907-C-G		rs1488223894	exonic	missense	ENST00000382082.4	c.1168C>G	ENSP00000371514.3	p.Leu390Val	NM_133497.4	c.1168C>G	NP_598004.1	p.Leu390Val	1	0	1	0	2	1e-06	24.8	Strong_VUS
chr9-2718908-T-C		chr9-2718908-T-C	exonic	missense	ENST00000382082.4	c.1169T>C	ENSP00000371514.3	p.Leu390Pro	NM_133497.4	c.1169T>C	NP_598004.1	p.Leu390Pro	1	0	0	0	1	1e-06	29.9	Probably_Pat
chr9-2718908-T-G		rs1819807295	exonic	missense	ENST00000382082.4	c.1169T>G	ENSP00000371514.3	p.Leu390Arg	NM_133497.4	c.1169T>G	NP_598004.1	p.Leu390Arg	2	0	0	0	2	1e-06	29.9	Probably_Pat
chr9-2718910-G-A		chr9-2718910-G-A	exonic	missense	ENST00000382082.4	c.1171G>A	ENSP00000371514.3	p.Ala391Thr	NM_133497.4	c.1171G>A	NP_598004.1	p.Ala391Thr							29.3	Probably_Pat
chr9-2718910-G-T		chr9-2718910-G-T	exonic	missense	ENST00000382082.4	c.1171G>T	ENSP00000371514.3	p.Ala391Ser	NM_133497.4	c.1171G>T	NP_598004.1	p.Ala391Ser	1	0	0	0	1	1e-06	27.7	Strong_VUS
chr9-2718911-C-A		chr9-2718911-C-A	exonic	missense	ENST00000382082.4	c.1172C>A	ENSP00000371514.3	p.Ala391Glu	NM_133497.4	c.1172C>A	NP_598004.1	p.Ala391Glu							28.5	Strong_VUS
chr9-2718911-C-T		rs921097273	exonic	missense	ENST00000382082.4	c.1172C>T	ENSP00000371514.3	p.Ala391Val	NM_133497.4	c.1172C>T	NP_598004.1	p.Ala391Val	1	0	0	0	1	1e-06	29.4	Probably_Pat
chr9-2718913-C-T		rs770442556	exonic	missense	ENST00000382082.4	c.1174C>T	ENSP00000371514.3	p.Arg392Cys	NM_133497.4	c.1174C>T	NP_598004.1	p.Arg392Cys	22	0	1	0	23	1.4e-05	32	Probably_Pat
chr9-2718914-G-A		rs147385726	exonic	missense	ENST00000382082.4	c.1175G>A	ENSP00000371514.3	p.Arg392His	NM_133497.4	c.1175G>A	NP_598004.1	p.Arg392His	56	0	1	0	57	3.5e-05	32	Probably_Pat
chr9-2718914-G-T		chr9-2718914-G-T	exonic	missense	ENST00000382082.4	c.1175G>T	ENSP00000371514.3	p.Arg392Leu	NM_133497.4	c.1175G>T	NP_598004.1	p.Arg392Leu	1	0	0	0	1	1e-06	32	Probably_Pat
chr9-2718916-C-A		rs202139237	exonic	missense	ENST00000382082.4	c.1177C>A	ENSP00000371514.3	p.His393Asn	NM_133497.4	c.1177C>A	NP_598004.1	p.His393Asn	7	0	5	0	12	7e-06	27.4	Strong_VUS
chr9-2718916-C-T		COSV101172542	exonic	missense	ENST00000382082.4	c.1177C>T	ENSP00000371514.3	p.His393Tyr	NM_133497.4	c.1177C>T	NP_598004.1	p.His393Tyr	1	0	0	0	1	1e-06	26.5	Strong_VUS
chr9-2718917-A-C		chr9-2718917-A-C	exonic	missense	ENST00000382082.4	c.1178A>C	ENSP00000371514.3	p.His393Pro	NM_133497.4	c.1178A>C	NP_598004.1	p.His393Pro	1	0	0	0	1	1e-06	28.4	Strong_VUS
chr9-2718917-A-G		chr9-2718917-A-G	exonic	missense	ENST00000382082.4	c.1178A>G	ENSP00000371514.3	p.His393Arg	NM_133497.4	c.1178A>G	NP_598004.1	p.His393Arg							26.5	Strong_VUS
chr9-2718918-C-G		rs765119911	exonic	missense	ENST00000382082.4	c.1179C>G	ENSP00000371514.3	p.His393Gln	NM_133497.4	c.1179C>G	NP_598004.1	p.His393Gln	188	0	6	0	194	0.000121	23.1	Strong_VUS
chr9-2718919-T-C		rs775290203	exonic	missense	ENST00000382082.4	c.1180T>C	ENSP00000371514.3	p.Ser394Pro	NM_133497.4	c.1180T>C	NP_598004.1	p.Ser394Pro	1	0	0	0	1	1e-06	29.1	Probably_Pat
chr9-2718920-C-G		chr9-2718920-C-G	exonic	missense	ENST00000382082.4	c.1181C>G	ENSP00000371514.3	p.Ser394Cys	NM_133497.4	c.1181C>G	NP_598004.1	p.Ser394Cys							27.7	Strong_VUS
chr9-2718920-C-T		rs1819807818	exonic	missense	ENST00000382082.4	c.1181C>T	ENSP00000371514.3	p.Ser394Phe	NM_133497.4	c.1181C>T	NP_598004.1	p.Ser394Phe	7	0	1	0	8	5e-06	28.4	Strong_VUS
chr9-2718922-A-C		rs201033142	exonic	missense	ENST00000382082.4	c.1183A>C	ENSP00000371514.3	p.Thr395Pro	NM_133497.4	c.1183A>C	NP_598004.1	p.Thr395Pro	1	0	0	0	1	1e-06	26.7	Strong_VUS
chr9-2718922-A-G		rs201033142	exonic	missense	ENST00000382082.4	c.1183A>G	ENSP00000371514.3	p.Thr395Ala	NM_133497.4	c.1183A>G	NP_598004.1	p.Thr395Ala	1	0	1	0	2	1e-06	25.5	Strong_VUS
chr9-2718923-C-G		COSV66055481	exonic	missense	ENST00000382082.4	c.1184C>G	ENSP00000371514.3	p.Thr395Ser	NM_133497.4	c.1184C>G	NP_598004.1	p.Thr395Ser	1	0	0	0	1	1e-06	25.2	Strong_VUS
chr9-2718923-C-T		rs1321896522	exonic	missense	ENST00000382082.4	c.1184C>T	ENSP00000371514.3	p.Thr395Ile	NM_133497.4	c.1184C>T	NP_598004.1	p.Thr395Ile	1	0	0	0	1	1e-06	26	Strong_VUS
chr9-2718925-G-A	[27284308, 35459861]	rs138924201	exonic	missense	ENST00000382082.4	c.1186G>A	ENSP00000371514.3	p.Gly396Arg	NM_133497.4	c.1186G>A	NP_598004.1	p.Gly396Arg	38	0	3	0	41	2.5e-05	31	Probably_Pat
chr9-2718925-G-C		COSV66057078	exonic	missense	ENST00000382082.4	c.1186G>C	ENSP00000371514.3	p.Gly396Arg	NM_133497.4	c.1186G>C	NP_598004.1	p.Gly396Arg	2	0	0	0	2	1e-06	28.9	Probably_Pat
chr9-2718925-G-T		rs138924201	exonic	stop	ENST00000382082.4	c.1186G>T	ENSP00000371514.3	p.Gly396Ter	NM_133497.4	c.1186G>T	NP_598004.1	p.Gly396Ter	1	0	1	0	2	1e-06	50	Core_Pat
chr9-2718926-G-T		chr9-2718926-G-T	exonic	missense	ENST00000382082.4	c.1187G>T	ENSP00000371514.3	p.Gly396Val	NM_133497.4	c.1187G>T	NP_598004.1	p.Gly396Val	1	0	0	0	1	1e-06	28.4	Strong_VUS
chr9-2718931-C-T		rs779297718	exonic	missense	ENST00000382082.4	c.1192C>T	ENSP00000371514.3	p.Arg398Cys	NM_133497.4	c.1192C>T	NP_598004.1	p.Arg398Cys	7	0	0	0	7	4e-06	32	Probably_Pat
chr9-2718932-G-A		chr9-2718932-G-A	exonic	missense	ENST00000382082.4	c.1193G>A	ENSP00000371514.3	p.Arg398His	NM_133497.4	c.1193G>A	NP_598004.1	p.Arg398His	9	0	0	0	9	6e-06	32	Probably_Pat
chr9-2718932-G-C		rs748708161	exonic	missense	ENST00000382082.4	c.1193G>C	ENSP00000371514.3	p.Arg398Pro	NM_133497.4	c.1193G>C	NP_598004.1	p.Arg398Pro	3	0	0	0	3	2e-06	32	Probably_Pat
chr9-2718934-G-A		chr9-2718934-G-A	exonic	missense	ENST00000382082.4	c.1195G>A	ENSP00000371514.3	p.Ala399Thr	NM_133497.4	c.1195G>A	NP_598004.1	p.Ala399Thr	2	0	0	0	2	1e-06	28	Strong_VUS
chr9-2718935-C-G		rs200444639	exonic	missense	ENST00000382082.4	c.1196C>G	ENSP00000371514.3	p.Ala399Gly	NM_133497.4	c.1196C>G	NP_598004.1	p.Ala399Gly	2	0	1	0	3	2e-06	28	Strong_VUS
chr9-2718935-C-T	[28512305, 32579932]	rs200444639	exonic	missense	ENST00000382082.4	c.1196C>T	ENSP00000371514.3	p.Ala399Val	NM_133497.4	c.1196C>T	NP_598004.1	p.Ala399Val	47	0	14	0	61	3.8e-05	28.1	Strong_VUS
chr9-2718936-CT-C	[26755771]	rs768486552	exonic	frame	ENST00000382082.4	c.1199del	ENSP00000371514.3	p.Phe400SerfsTer54	NM_133497.4	c.1199del	NP_598004.1	p.Phe400SerfsTer54	15	0	3	0	18	1.1e-05	34	Core_Pat
chr9-2718940-G-A		rs746641535	exonic	missense	ENST00000382082.4	c.1201G>A	ENSP00000371514.3	p.Gly401Ser	NM_133497.4	c.1201G>A	NP_598004.1	p.Gly401Ser	6	0	0	0	6	4e-06	32	Probably_Pat
chr9-2718941-G-A		chr9-2718941-G-A	exonic	missense	ENST00000382082.4	c.1202G>A	ENSP00000371514.3	p.Gly401Asp	NM_133497.4	c.1202G>A	NP_598004.1	p.Gly401Asp	1	0	0	0	1	1e-06	31	Probably_Pat
chr9-2718943-T-A		chr9-2718943-T-A	exonic	missense	ENST00000382082.4	c.1204T>A	ENSP00000371514.3	p.Phe402Ile	NM_133497.4	c.1204T>A	NP_598004.1	p.Phe402Ile							27.8	Strong_VUS
chr9-2718943-T-C		chr9-2718943-T-C	exonic	missense	ENST00000382082.4	c.1204T>C	ENSP00000371514.3	p.Phe402Leu	NM_133497.4	c.1204T>C	NP_598004.1	p.Phe402Leu	2	0	0	0	2	1e-06	27.3	Strong_VUS
chr9-2718943-T-G		chr9-2718943-T-G	exonic	missense	ENST00000382082.4	c.1204T>G	ENSP00000371514.3	p.Phe402Val	NM_133497.4	c.1204T>G	NP_598004.1	p.Phe402Val	1	0	0	0	1	1e-06	27.3	Strong_VUS
chr9-2718947-C-G		chr9-2718947-C-G	exonic	missense	ENST00000382082.4	c.1208C>G	ENSP00000371514.3	p.Thr403Arg	NM_133497.4	c.1208C>G	NP_598004.1	p.Thr403Arg	1	0	0	0	1	1e-06	28.7	Strong_VUS
chr9-2718947-C-T		rs745375996	exonic	missense	ENST00000382082.4	c.1208C>T	ENSP00000371514.3	p.Thr403Met	NM_133497.4	c.1208C>T	NP_598004.1	p.Thr403Met	19	0	3	0	22	1.4e-05	29.7	Core_Pat
chr9-2718949-C-G		rs1334682316	exonic	missense	ENST00000382082.4	c.1210C>G	ENSP00000371514.3	p.Leu404Val	NM_133497.4	c.1210C>G	NP_598004.1	p.Leu404Val	3	0	1	0	4	2e-06	16.99	Strong_VUS
chr9-2718950-T-C		rs1819808781	exonic	missense	ENST00000382082.4	c.1211T>C	ENSP00000371514.3	p.Leu404Pro	NM_133497.4	c.1211T>C	NP_598004.1	p.Leu404Pro	1	0	0	0	1	1e-06	29	Core_Pat
chr9-2718952-C-G		chr9-2718952-C-G	exonic	missense	ENST00000382082.4	c.1213C>G	ENSP00000371514.3	p.Arg405Gly	NM_133497.4	c.1213C>G	NP_598004.1	p.Arg405Gly	2	0	0	0	2	1e-06	22.6	Strong_VUS
chr9-2718952-C-T		rs775556815	exonic	missense	ENST00000382082.4	c.1213C>T	ENSP00000371514.3	p.Arg405Cys	NM_133497.4	c.1213C>T	NP_598004.1	p.Arg405Cys	5	0	0	0	5	3e-06	21.9	Strong_VUS
chr9-2718953-G-A		rs1413709911	exonic	missense	ENST00000382082.4	c.1214G>A	ENSP00000371514.3	p.Arg405His	NM_133497.4	c.1214G>A	NP_598004.1	p.Arg405His	1	0	2	0	3	2e-06	27.1	Strong_VUS
chr9-2718953-G-T		rs1413709911	exonic	missense	ENST00000382082.4	c.1214G>T	ENSP00000371514.3	p.Arg405Leu	NM_133497.4	c.1214G>T	NP_598004.1	p.Arg405Leu	2	0	1	0	3	2e-06	24	Strong_VUS
chr9-2718955-C-T		rs763052137	exonic	stop	ENST00000382082.4	c.1216C>T	ENSP00000371514.3	p.Gln406Ter	NM_133497.4	c.1216C>T	NP_598004.1	p.Gln406Ter	12	0	3	0	15	9e-06	49	Probably_Pat
chr9-2718956-A-T		rs768545361	exonic	missense	ENST00000382082.4	c.1217A>T	ENSP00000371514.3	p.Gln406Leu	NM_133497.4	c.1217A>T	NP_598004.1	p.Gln406Leu	0	0	1	0	1	1e-06	25.6	Strong_VUS
chr9-2718959-G-A		rs1819809120	exonic	missense	ENST00000382082.4	c.1220G>A	ENSP00000371514.3	p.Cys407Tyr	NM_133497.4	c.1220G>A	NP_598004.1	p.Cys407Tyr	2	0	0	0	2	1e-06	32	Probably_Pat
chr9-2718959-G-C		rs1819809120	exonic	missense	ENST00000382082.4	c.1220G>C	ENSP00000371514.3	p.Cys407Ser	NM_133497.4	c.1220G>C	NP_598004.1	p.Cys407Ser	2	0	0	0	2	1e-06	28.1	Strong_VUS
chr9-2718964-C-G		rs760904700	exonic	missense	ENST00000382082.4	c.1225C>G	ENSP00000371514.3	p.Gln409Glu	NM_133497.4	c.1225C>G	NP_598004.1	p.Gln409Glu	11	0	2	0	13	8e-06	20.3	Strong_VUS
chr9-2718965-A-C		rs199497822	exonic	missense	ENST00000382082.4	c.1226A>C	ENSP00000371514.3	p.Gln409Pro	NM_133497.4	c.1226A>C	NP_598004.1	p.Gln409Pro	13	0	0	0	13	8e-06	27.1	Strong_VUS
chr9-2718965-A-G		rs199497822	exonic	missense	ENST00000382082.4	c.1226A>G	ENSP00000371514.3	p.Gln409Arg	NM_133497.4	c.1226A>G	NP_598004.1	p.Gln409Arg	3	0	2	0	5	3e-06	25.8	Strong_VUS
chr9-2718965-AG-A		CM1512022	exonic	frame	ENST00000382082.4	c.1227del	ENSP00000371514.3	p.Gln409HisfsTer45	NM_133497.4	c.1227del	NP_598004.1	p.Gln409HisfsTer45	1	0	0	0	1	1e-06	34	Probably_Pat
chr9-2718966-G-T		rs1360523581	exonic	missense	ENST00000382082.4	c.1227G>T	ENSP00000371514.3	p.Gln409His	NM_133497.4	c.1227G>T	NP_598004.1	p.Gln409His							23	Strong_VUS
chr9-2718967-C-A		rs1448564402	exonic	missense	ENST00000382082.4	c.1228C>A	ENSP00000371514.3	p.Gln410Lys	NM_133497.4	c.1228C>A	NP_598004.1	p.Gln410Lys	2	0	2	0	4	2e-06	26.8	Strong_VUS
chr9-2718967-C-T		chr9-2718967-C-T	exonic	stop	ENST00000382082.4	c.1228C>T	ENSP00000371514.3	p.Gln410Ter	NM_133497.4	c.1228C>T	NP_598004.1	p.Gln410Ter	2	0	0	0	2	1e-06	48	Probably_Pat
chr9-2718968-A-C		rs574582499	exonic	missense	ENST00000382082.4	c.1229A>C	ENSP00000371514.3	p.Gln410Pro	NM_133497.4	c.1229A>C	NP_598004.1	p.Gln410Pro	5	0	2	0	7	4e-06	28.8	Probably_Pat
chr9-2718968-A-G		chr9-2718968-A-G	exonic	missense	ENST00000382082.4	c.1229A>G	ENSP00000371514.3	p.Gln410Arg	NM_133497.4	c.1229A>G	NP_598004.1	p.Gln410Arg							28.2	Strong_VUS
chr9-2718969-G-C		rs1158399433	exonic	missense	ENST00000382082.4	c.1230G>C	ENSP00000371514.3	p.Gln410His	NM_133497.4	c.1230G>C	NP_598004.1	p.Gln410His	2	0	0	0	2	1e-06	24.7	Strong_VUS
chr9-2718970-G-T		chr9-2718970-G-T	exonic	missense	ENST00000382082.4	c.1231G>T	ENSP00000371514.3	p.Val411Leu	NM_133497.4	c.1231G>T	NP_598004.1	p.Val411Leu	1	0	0	0	1	1e-06	28.1	Strong_VUS
chr9-2718971-T-G		rs1586687813	exonic	missense	ENST00000382082.4	c.1232T>G	ENSP00000371514.3	p.Val411Gly	NM_133497.4	c.1232T>G	NP_598004.1	p.Val411Gly	1	0	0	0	1	1e-06	29.1	Probably_Pat
chr9-2718973-G-A		rs753171063	exonic	missense	ENST00000382082.4	c.1234G>A	ENSP00000371514.3	p.Gly412Ser	NM_133497.4	c.1234G>A	NP_598004.1	p.Gly412Ser	2	0	0	0	2	1e-06	28.1	Strong_VUS
chr9-2718974-G-A		rs1288879384	exonic	missense	ENST00000382082.4	c.1235G>A	ENSP00000371514.3	p.Gly412Asp	NM_133497.4	c.1235G>A	NP_598004.1	p.Gly412Asp	2	0	1	0	3	2e-06	31	Probably_Pat
chr9-2718974-G-T		rs1288879384	exonic	missense	ENST00000382082.4	c.1235G>T	ENSP00000371514.3	p.Gly412Val	NM_133497.4	c.1235G>T	NP_598004.1	p.Gly412Val	2	0	0	0	2	1e-06	28.9	Probably_Pat
chr9-2718974-GC-G		rs1381808187	exonic	frame	ENST00000382082.4	c.1236del	ENSP00000371514.3	p.Cys413AlafsTer41	NM_133497.4	c.1236del	NP_598004.1	p.Cys413AlafsTer41	0	0	1	0	1	1e-06	34	Probably_Pat
chr9-2718976-T-C		chr9-2718976-T-C	exonic	missense	ENST00000382082.4	c.1237T>C	ENSP00000371514.3	p.Cys413Arg	NM_133497.4	c.1237T>C	NP_598004.1	p.Cys413Arg							29.2	Probably_Pat
chr9-2718977-G-C		chr9-2718977-G-C	exonic	missense	ENST00000382082.4	c.1238G>C	ENSP00000371514.3	p.Cys413Ser	NM_133497.4	c.1238G>C	NP_598004.1	p.Cys413Ser	1	0	0	0	1	1e-06	26.5	Strong_VUS
chr9-2718979-C-G		chr9-2718979-C-G	exonic	missense	ENST00000382082.4	c.1240C>G	ENSP00000371514.3	p.Leu414Val	NM_133497.4	c.1240C>G	NP_598004.1	p.Leu414Val	1	0	0	0	1	1e-06	26.9	Strong_VUS
chr9-2718980-T-A		COSV66056258	exonic	missense	ENST00000382082.4	c.1241T>A	ENSP00000371514.3	p.Leu414Gln	NM_133497.4	c.1241T>A	NP_598004.1	p.Leu414Gln	2	0	0	0	2	1e-06	29.1	Probably_Pat
chr9-2718984-GCT-G		chr9-2718985-CT-	exonic	frame	ENST00000382082.4	c.1248_1249del	ENSP00000371514.3	p.Phe417HisfsTer81	NM_133497.4	c.1248_1249del	NP_598004.1	p.Phe417HisfsTer81	1	0	0	0	1	1e-06	35	Probably_Pat
chr9-2718986-T-C		rs1444275335	exonic	missense	ENST00000382082.4	c.1247T>C	ENSP00000371514.3	p.Leu416Pro	NM_133497.4	c.1247T>C	NP_598004.1	p.Leu416Pro	6	0	1	0	7	4e-06	29.5	Probably_Pat
chr9-2718989-T-A		rs960007958	exonic	missense	ENST00000382082.4	c.1250T>A	ENSP00000371514.3	p.Phe417Tyr	NM_133497.4	c.1250T>A	NP_598004.1	p.Phe417Tyr	0	0	1	0	1	1e-06	26	Strong_VUS
chr9-2718990-C-G		chr9-2718990-C-G	exonic	missense	ENST00000382082.4	c.1251C>G	ENSP00000371514.3	p.Phe417Leu	NM_133497.4	c.1251C>G	NP_598004.1	p.Phe417Leu	1	0	0	0	1	1e-06	22.3	Strong_VUS
chr9-2718991-A-G		rs1445272716	exonic	missense	ENST00000382082.4	c.1252A>G	ENSP00000371514.3	p.Ile418Val	NM_133497.4	c.1252A>G	NP_598004.1	p.Ile418Val	1	0	0	0	1	1e-06	24	Strong_VUS
chr9-2718995-C-A		chr9-2718995-C-A	exonic	missense	ENST00000382082.4	c.1256C>A	ENSP00000371514.3	p.Ala419Asp	NM_133497.4	c.1256C>A	NP_598004.1	p.Ala419Asp	8	0	0	0	8	5e-06	24.9	Strong_VUS
chr9-2718995-C-G		rs543556674	exonic	missense	ENST00000382082.4	c.1256C>G	ENSP00000371514.3	p.Ala419Gly	NM_133497.4	c.1256C>G	NP_598004.1	p.Ala419Gly	4	0	2	0	6	4e-06	19.62	Strong_VUS
chr9-2718997-A-C		chr9-2718997-A-C	exonic	missense	ENST00000382082.4	c.1258A>C	ENSP00000371514.3	p.Met420Leu	NM_133497.4	c.1258A>C	NP_598004.1	p.Met420Leu	1	0	0	0	1	1e-06	17.24	Strong_VUS
chr9-2718997-A-G		rs1413316237	exonic	missense	ENST00000382082.4	c.1258A>G	ENSP00000371514.3	p.Met420Val	NM_133497.4	c.1258A>G	NP_598004.1	p.Met420Val	4	0	0	0	4	2e-06	18.98	Strong_VUS
chr9-2718999-G-A		COSV66056576	exonic	missense	ENST00000382082.4	c.1260G>A	ENSP00000371514.3	p.Met420Ile	NM_133497.4	c.1260G>A	NP_598004.1	p.Met420Ile	2	0	0	0	2	1e-06	23.8	Strong_VUS
chr9-2719001-G-A		rs563513486	exonic	missense	ENST00000382082.4	c.1262G>A	ENSP00000371514.3	p.Gly421Asp	NM_133497.4	c.1262G>A	NP_598004.1	p.Gly421Asp	28	0	19	2	47	2.9e-05	27.9	Core_Pat
chr9-2719004-T-C		rs769184629	exonic	missense	ENST00000382082.4	c.1265T>C	ENSP00000371514.3	p.Ile422Thr	NM_133497.4	c.1265T>C	NP_598004.1	p.Ile422Thr	61	1	3	0	64	4e-05	25.3	Strong_VUS
chr9-2719005-C-G		rs779755195	exonic	missense	ENST00000382082.4	c.1266C>G	ENSP00000371514.3	p.Ile422Met	NM_133497.4	c.1266C>G	NP_598004.1	p.Ile422Met	1	0	1	0	2	1e-06	23.7	Strong_VUS
chr9-2719005-CT-C		chr9-2719006-T-	exonic	frame	ENST00000382082.4	c.1268del	ENSP00000371514.3	p.Phe423SerfsTer31	NM_133497.4	c.1268del	NP_598004.1	p.Phe423SerfsTer31	1	0	0	0	1	1e-06	24.8	Strong_VUS
chr9-2719010-C-CT		chr9-2719011--T	exonic	frame	ENST00000382082.4	c.1274dup	ENSP00000371514.3	p.Ser426LeufsTer73	NM_133497.4	c.1274dup	NP_598004.1	p.Ser426LeufsTer73	2	0	0	0	2	1e-06	33	Probably_Pat
chr9-2719013-T-C		rs749220459	exonic	missense	ENST00000382082.4	c.1274T>C	ENSP00000371514.3	p.Phe425Ser	NM_133497.4	c.1274T>C	NP_598004.1	p.Phe425Ser	30	0	4	0	34	2.1e-05	25.3	Strong_VUS
chr9-2719014-C-A		rs563806792	exonic	missense	ENST00000382082.4	c.1275C>A	ENSP00000371514.3	p.Phe425Leu	NM_133497.4	c.1275C>A	NP_598004.1	p.Phe425Leu	0	0	1	0	1	1e-06	20.8	Strong_VUS
chr9-2719018-G-A		chr9-2719018-G-A	exonic	missense	ENST00000382082.4	c.1279G>A	ENSP00000371514.3	p.Ala427Thr	NM_133497.4	c.1279G>A	NP_598004.1	p.Ala427Thr	1	0	0	0	1	1e-06	23.9	Strong_VUS
chr9-2719019-C-A		rs201361335	exonic	missense	ENST00000382082.4	c.1280C>A	ENSP00000371514.3	p.Ala427Glu	NM_133497.4	c.1280C>A	NP_598004.1	p.Ala427Glu	4	0	0	0	4	2e-06	23.4	Strong_VUS
chr9-2719019-C-T		rs201361335	exonic	missense	ENST00000382082.4	c.1280C>T	ENSP00000371514.3	p.Ala427Val	NM_133497.4	c.1280C>T	NP_598004.1	p.Ala427Val	5	0	1	0	6	4e-06	23.7	Strong_VUS
chr9-2719019-CGGCT-C		chr9-2719020-GGCT-	exonic	frame	ENST00000382082.4	c.1282_1285del	ENSP00000371514.3	p.Ala428SerfsTer25	NM_133497.4	c.1282_1285del	NP_598004.1	p.Ala428SerfsTer25	1	0	0	0	1	1e-06	31	Probably_Pat
chr9-2719021-G-A		rs142146344	exonic	missense	ENST00000382082.4	c.1282G>A	ENSP00000371514.3	p.Ala428Thr	NM_133497.4	c.1282G>A	NP_598004.1	p.Ala428Thr	2	0	5	0	7	4e-06	22.9	Strong_VUS
chr9-2719021-GCTGT-G		chr9-2719022-CTGT-	exonic	frame	ENST00000382082.4	c.1285_1288del	ENSP00000371514.3	p.Val429ThrfsTer24	NM_133497.4	c.1285_1288del	NP_598004.1	p.Val429ThrfsTer24							32	Core_Pat
chr9-2719022-C-CT		rs1201213096	exonic	frame	ENST00000382082.4	c.1284dup	ENSP00000371514.3	p.Val429CysfsTer70	NM_133497.4	c.1284dup	NP_598004.1	p.Val429CysfsTer70	0	0	2	0	2	1e-06	29	Core_Pat
chr9-2719022-C-T		chr9-2719022-C-T	exonic	missense	ENST00000382082.4	c.1283C>T	ENSP00000371514.3	p.Ala428Val	NM_133497.4	c.1283C>T	NP_598004.1	p.Ala428Val	1	0	0	0	1	1e-06	22.1	Strong_VUS
chr9-2719024-G-A		rs906005731	exonic	missense	ENST00000382082.4	c.1285G>A	ENSP00000371514.3	p.Val429Ile	NM_133497.4	c.1285G>A	NP_598004.1	p.Val429Ile	4	0	0	0	4	2e-06	20.7	Strong_VUS
chr9-2719027-T-A		chr9-2719027-T-A	exonic	missense	ENST00000382082.4	c.1288T>A	ENSP00000371514.3	p.Tyr430Asn	NM_133497.4	c.1288T>A	NP_598004.1	p.Tyr430Asn	2	0	0	0	2	1e-06	22.9	Strong_VUS
chr9-2719027-T-C		rs1563796271	exonic	missense	ENST00000382082.4	c.1288T>C	ENSP00000371514.3	p.Tyr430His	NM_133497.4	c.1288T>C	NP_598004.1	p.Tyr430His	1	0	0	0	1	1e-06	15.57	Strong_VUS
chr9-2719027-T-TG		rs1563796273	exonic	stop	ENST00000382082.4	c.1288_1289insG	ENSP00000371514.3	p.Tyr430Ter	NM_133497.4	c.1288_1289insG	NP_598004.1	p.Tyr430Ter	1	0	0	0	1	1e-06	34	Core_Pat
chr9-2719029-C-G		rs771957198	exonic	stop	ENST00000382082.4	c.1290C>G	ENSP00000371514.3	p.Tyr430Ter	NM_133497.4	c.1290C>G	NP_598004.1	p.Tyr430Ter	0	0	1	0	1	1e-06	39	Core_Pat
chr9-2719030-T-G		rs1819811084	exonic	missense	ENST00000382082.4	c.1291T>G	ENSP00000371514.3	p.Ser431Ala	NM_133497.4	c.1291T>G	NP_598004.1	p.Ser431Ala	4	0	1	0	5	3e-06	23.3	Strong_VUS
chr9-2719031-C-T		rs1263130681	exonic	missense	ENST00000382082.4	c.1292C>T	ENSP00000371514.3	p.Ser431Phe	NM_133497.4	c.1292C>T	NP_598004.1	p.Ser431Phe	8	0	1	0	9	6e-06	24.8	Strong_VUS
chr9-2719031-CTG-C		rs1318199256	exonic	frame	ENST00000382082.4	c.1295_1296del	ENSP00000371514.3	p.Val432GlyfsTer66	NM_133497.4	c.1295_1296del	NP_598004.1	p.Val432GlyfsTer66	0	0	1	0	1	1e-06	32	Core_Pat	variant found in RCMG patient
chr9-2719033-G-A		rs373961607	exonic	missense	ENST00000382082.4	c.1294G>A	ENSP00000371514.3	p.Val432Met	NM_133497.4	c.1294G>A	NP_598004.1	p.Val432Met	1	0	0	0	1	1e-06	23.8	Strong_VUS
chr9-2719036-G-A		rs1347428321	exonic	missense	ENST00000382082.4	c.1297G>A	ENSP00000371514.3	p.Glu433Lys	NM_133497.4	c.1297G>A	NP_598004.1	p.Glu433Lys	1	0	1	0	2	1e-06	27.4	Strong_VUS
chr9-2719036-G-C		rs1347428321	exonic	missense	ENST00000382082.4	c.1297G>C	ENSP00000371514.3	p.Glu433Gln	NM_133497.4	c.1297G>C	NP_598004.1	p.Glu433Gln	1	0	0	0	1	1e-06	26	Strong_VUS
chr9-2719038-G-C		rs759838750	exonic	missense	ENST00000382082.4	c.1299G>C	ENSP00000371514.3	p.Glu433Asp	NM_133497.4	c.1299G>C	NP_598004.1	p.Glu433Asp	0	0	1	0	1	1e-06	18.79	Strong_VUS
chr9-2719038-G-T		chr9-2719038-G-T	exonic	missense	ENST00000382082.4	c.1299G>T	ENSP00000371514.3	p.Glu433Asp	NM_133497.4	c.1299G>T	NP_598004.1	p.Glu433Asp	1	0	0	0	1	1e-06	18.68	Strong_VUS
chr9-2719039-C-G		chr9-2719039-C-G	exonic	missense	ENST00000382082.4	c.1300C>G	ENSP00000371514.3	p.His434Asp	NM_133497.4	c.1300C>G	NP_598004.1	p.His434Asp	1	0	0	0	1	1e-06	21.2	Strong_VUS
chr9-2719040-AC-A		rs774116702	exonic	frame	ENST00000382082.4	c.1302del	ENSP00000371514.3	p.His434GlnfsTer20	NM_133497.4	c.1302del	NP_598004.1	p.His434GlnfsTer20	2	0	0	0	2	1e-06	23.4	Core_Pat
chr9-2719042-G-A		rs376306786	exonic	missense	ENST00000382082.4	c.1303G>A	ENSP00000371514.3	p.Asp435Asn	NM_133497.4	c.1303G>A	NP_598004.1	p.Asp435Asn	8	0	3	0	11	7e-06	27.9	Strong_VUS
chr9-2719042-G-C		rs376306786	exonic	missense	ENST00000382082.4	c.1303G>C	ENSP00000371514.3	p.Asp435His	NM_133497.4	c.1303G>C	NP_598004.1	p.Asp435His	2	0	2	0	4	2e-06	26.9	Strong_VUS
chr9-2719042-G-T		rs376306786	exonic	missense	ENST00000382082.4	c.1303G>T	ENSP00000371514.3	p.Asp435Tyr	NM_133497.4	c.1303G>T	NP_598004.1	p.Asp435Tyr	2	0	1	0	3	2e-06	27.7	Strong_VUS
chr9-2719047-GC-G		rs1563796303	exonic	frame	ENST00000382082.4	c.1311del	ENSP00000371514.3	p.Ser438AlafsTer16	NM_133497.4	c.1311del	NP_598004.1	p.Ser438AlafsTer16	3	0	0	0	3	2e-06	33	Probably_Pat
chr9-2719048-C-A		chr9-2719048-C-A	exonic	missense	ENST00000382082.4	c.1309C>A	ENSP00000371514.3	p.Pro437Thr	NM_133497.4	c.1309C>A	NP_598004.1	p.Pro437Thr	3	0	0	0	3	2e-06	22.5	Strong_VUS
chr9-2719048-C-T		chr9-2719048-C-T	exonic	missense	ENST00000382082.4	c.1309C>T	ENSP00000371514.3	p.Pro437Ser	NM_133497.4	c.1309C>T	NP_598004.1	p.Pro437Ser							20.2	Strong_VUS
chr9-2719049-C-T		rs1253249679	exonic	missense	ENST00000382082.4	c.1310C>T	ENSP00000371514.3	p.Pro437Leu	NM_133497.4	c.1310C>T	NP_598004.1	p.Pro437Leu	6	0	0	0	6	4e-06	21	Strong_VUS
chr9-2719051-AG-A		chr9-2719052-G-	exonic	frame	ENST00000382082.4	c.1313del	ENSP00000371514.3	p.Ser438ThrfsTer16	NM_133497.4	c.1313del	NP_598004.1	p.Ser438ThrfsTer16	1	0	0	0	1	1e-06	33	Probably_Pat
chr9-2719052-G-C		rs1819811907	exonic	missense	ENST00000382082.4	c.1313G>C	ENSP00000371514.3	p.Ser438Thr	NM_133497.4	c.1313G>C	NP_598004.1	p.Ser438Thr	1	0	0	0	1	1e-06	21.4	Strong_VUS
chr9-2719055-C-T		rs1020602079	exonic	missense	ENST00000382082.4	c.1316C>T	ENSP00000371514.3	p.Thr439Ile	NM_133497.4	c.1316C>T	NP_598004.1	p.Thr439Ile	2	0	2	0	4	2e-06	26.5	Core_Pat
chr9-2719056-CA-TT		rs2130862054	exonic	missense	ENST00000382082.4	c.1317_1318delinsTT	ENSP00000371514.3	p.Asn440Tyr	NM_133497.4	c.1317_1318delinsTT	NP_598004.1	p.Asn440Tyr							22	Strong_VUS
chr9-2719057-A-T		rs1000777419	exonic	missense	ENST00000382082.4	c.1318A>T	ENSP00000371514.3	p.Asn440Tyr	NM_133497.4	c.1318A>T	NP_598004.1	p.Asn440Tyr	6	0	10	0	16	1e-05	25.6	Strong_VUS
chr9-2719058-A-C		rs764587081	exonic	missense	ENST00000382082.4	c.1319A>C	ENSP00000371514.3	p.Asn440Thr	NM_133497.4	c.1319A>C	NP_598004.1	p.Asn440Thr	2	0	0	0	2	1e-06	22.6	Strong_VUS
chr9-2719058-A-G		rs764587081	exonic	missense	ENST00000382082.4	c.1319A>G	ENSP00000371514.3	p.Asn440Ser	NM_133497.4	c.1319A>G	NP_598004.1	p.Asn440Ser	6	0	1	0	7	4e-06	22	Strong_VUS
chr9-2719061-T-C		rs2130862066	exonic	missense	ENST00000382082.4	c.1322T>C	ENSP00000371514.3	p.Phe441Ser	NM_133497.4	c.1322T>C	NP_598004.1	p.Phe441Ser							29.8	Probably_Pat
chr9-2719061-T-G		chr9-2719061-T-G	exonic	missense	ENST00000382082.4	c.1322T>G	ENSP00000371514.3	p.Phe441Cys	NM_133497.4	c.1322T>G	NP_598004.1	p.Phe441Cys							29.1	Probably_Pat
chr9-2719062-C-G		rs751864649	exonic	missense	ENST00000382082.4	c.1323C>G	ENSP00000371514.3	p.Phe441Leu	NM_133497.4	c.1323C>G	NP_598004.1	p.Phe441Leu	3	0	0	0	3	2e-06	24.8	Strong_VUS
chr9-2719063-A-C		chr9-2719063-A-C	exonic	missense	ENST00000382082.4	c.1324A>C	ENSP00000371514.3	p.Thr442Pro	NM_133497.4	c.1324A>C	NP_598004.1	p.Thr442Pro	3	0	0	0	3	2e-06	25.9	Strong_VUS
chr9-2719063-A-G		rs2130862070	exonic	missense	ENST00000382082.4	c.1324A>G	ENSP00000371514.3	p.Thr442Ala	NM_133497.4	c.1324A>G	NP_598004.1	p.Thr442Ala							23.5	Strong_VUS
chr9-2719063-A-T		chr9-2719063-A-T	exonic	missense	ENST00000382082.4	c.1324A>T	ENSP00000371514.3	p.Thr442Ser	NM_133497.4	c.1324A>T	NP_598004.1	p.Thr442Ser	1	0	0	0	1	1e-06	20.5	Strong_VUS
chr9-2719064-C-T		rs757550503	exonic	missense	ENST00000382082.4	c.1325C>T	ENSP00000371514.3	p.Thr442Ile	NM_133497.4	c.1325C>T	NP_598004.1	p.Thr442Ile	1	0	1	0	2	1e-06	24.8	Strong_VUS
chr9-2719067-C-G		chr9-2719067-C-G	exonic	missense	ENST00000382082.4	c.1328C>G	ENSP00000371514.3	p.Thr443Ser	NM_133497.4	c.1328C>G	NP_598004.1	p.Thr443Ser	1	0	0	0	1	1e-06	15.3	Strong_VUS
chr9-2719067-C-T		rs750012815	exonic	missense	ENST00000382082.4	c.1328C>T	ENSP00000371514.3	p.Thr443Ile	NM_133497.4	c.1328C>T	NP_598004.1	p.Thr443Ile	4	0	1	0	5	3e-06	23.3	Strong_VUS
chr9-2719069-A-G		chr9-2719069-A-G	exonic	missense	ENST00000382082.4	c.1330A>G	ENSP00000371514.3	p.Ile444Val	NM_133497.4	c.1330A>G	NP_598004.1	p.Ile444Val	1	0	0	0	1	1e-06	24.2	Strong_VUS
chr9-2719070-T-C		chr9-2719070-T-C	exonic	missense	ENST00000382082.4	c.1331T>C	ENSP00000371514.3	p.Ile444Thr	NM_133497.4	c.1331T>C	NP_598004.1	p.Ile444Thr							27.1	Strong_VUS
chr9-2719070-T-TC		rs1563796333	exonic	frame	ENST00000382082.4	c.1336dup	ENSP00000371514.3	p.His446ProfsTer53	NM_133497.4	c.1336dup	NP_598004.1	p.His446ProfsTer53	3	0	0	0	3	2e-06	34	Core_Pat
chr9-2719072-C-G		rs1221044669	exonic	missense	ENST00000382082.4	c.1333C>G	ENSP00000371514.3	p.Pro445Ala	NM_133497.4	c.1333C>G	NP_598004.1	p.Pro445Ala	0	0	1	0	1	1e-06	25.2	Strong_VUS
chr9-2719073-C-T		chr9-2719073-C-T	exonic	missense	ENST00000382082.4	c.1334C>T	ENSP00000371514.3	p.Pro445Leu	NM_133497.4	c.1334C>T	NP_598004.1	p.Pro445Leu							23.3	Strong_VUS
chr9-2719075-C-A		rs755848294	exonic	missense	ENST00000382082.4	c.1336C>A	ENSP00000371514.3	p.His446Asn	NM_133497.4	c.1336C>A	NP_598004.1	p.His446Asn	3	0	0	0	3	2e-06	22.3	Strong_VUS
chr9-2719075-C-G		rs755848294	exonic	missense	ENST00000382082.4	c.1336C>G	ENSP00000371514.3	p.His446Asp	NM_133497.4	c.1336C>G	NP_598004.1	p.His446Asp	6	0	0	0	6	4e-06	21.9	Strong_VUS
chr9-2719075-C-T		COSV66055594	exonic	missense	ENST00000382082.4	c.1336C>T	ENSP00000371514.3	p.His446Tyr	NM_133497.4	c.1336C>T	NP_598004.1	p.His446Tyr	3	0	0	0	3	2e-06	21.6	Strong_VUS
chr9-2719076-A-G		chr9-2719076-A-G	exonic	missense	ENST00000382082.4	c.1337A>G	ENSP00000371514.3	p.His446Arg	NM_133497.4	c.1337A>G	NP_598004.1	p.His446Arg	1	0	0	0	1	1e-06	22.6	Strong_VUS
chr9-2719078-T-C		chr9-2719078-T-C	exonic	missense	ENST00000382082.4	c.1339T>C	ENSP00000371514.3	p.Ser447Pro	NM_133497.4	c.1339T>C	NP_598004.1	p.Ser447Pro	1	0	0	0	1	1e-06	21.3	Strong_VUS
chr9-2719079-C-A		chr9-2719079-C-A	exonic	missense	ENST00000382082.4	c.1340C>A	ENSP00000371514.3	p.Ser447Tyr	NM_133497.4	c.1340C>A	NP_598004.1	p.Ser447Tyr	1	0	0	0	1	1e-06	27.6	Strong_VUS
chr9-2719079-C-G		chr9-2719079-C-G	exonic	missense	ENST00000382082.4	c.1340C>G	ENSP00000371514.3	p.Ser447Cys	NM_133497.4	c.1340C>G	NP_598004.1	p.Ser447Cys	2	0	0	0	2	1e-06	26.4	Strong_VUS
chr9-2719081-T-C		chr9-2719081-T-C	exonic	missense	ENST00000382082.4	c.1342T>C	ENSP00000371514.3	p.Trp448Arg	NM_133497.4	c.1342T>C	NP_598004.1	p.Trp448Arg							31	Probably_Pat
chr9-2719081-T-G		chr9-2719081-T-G	exonic	missense	ENST00000382082.4	c.1342T>G	ENSP00000371514.3	p.Trp448Gly	NM_133497.4	c.1342T>G	NP_598004.1	p.Trp448Gly	8	0	0	0	8	5e-06	29.6	Probably_Pat
chr9-2719082-G-T		rs748841744	exonic	missense	ENST00000382082.4	c.1343G>T	ENSP00000371514.3	p.Trp448Leu	NM_133497.4	c.1343G>T	NP_598004.1	p.Trp448Leu	43	2	2	0	45	2.8e-05	27.3	Core_Pat
chr9-2719083-G-T		chr9-2719083-G-T	exonic	missense	ENST00000382082.4	c.1344G>T	ENSP00000371514.3	p.Trp448Cys	NM_133497.4	c.1344G>T	NP_598004.1	p.Trp448Cys	1	0	0	0	1	1e-06	32	Probably_Pat
chr9-2719084-T-TGGTGGGCCGC		chr9-2719085--GGTGGGCCGC	exonic	frame	ENST00000382082.4	c.1350_1356+3dup			NM_133497.4	c.1350_1356+3dup			1	0	0	0	1	1e-06	35	Probably_Pat
chr9-2719084-TGGTGGGCCGC-T		rs1228713442	exonic	frame	ENST00000382082.4	c.1350_1356+3del			NM_133497.4	c.1350_1356+3del			0	0	1	0	1	1e-06	35	Probably_Pat
chr9-2719085-G-A		chr9-2719085-G-A	exonic	stop	ENST00000382082.4	c.1346G>A	ENSP00000371514.3	p.Trp449Ter	NM_133497.4	c.1346G>A	NP_598004.1	p.Trp449Ter	3	0	0	0	3	2e-06	53	Probably_Pat
chr9-2719086-G-A		rs778977288	exonic	stop	ENST00000382082.4	c.1347G>A	ENSP00000371514.3	p.Trp449Ter	NM_133497.4	c.1347G>A	NP_598004.1	p.Trp449Ter	4	0	0	0	4	2e-06	53	Core_Pat
chr9-2719087-T-A	[32429449, 26362251, 35870892, 25412400, 26755771]	rs748180390	exonic	missense	ENST00000382082.4	c.1348T>A	ENSP00000371514.3	p.Trp450Arg	NM_133497.4	c.1348T>A	NP_598004.1	p.Trp450Arg	4	0	0	0	4	2e-06	29.5	Core_Pat
chr9-2719087-T-G		rs748180390	exonic	missense	ENST00000382082.4	c.1348T>G	ENSP00000371514.3	p.Trp450Gly	NM_133497.4	c.1348T>G	NP_598004.1	p.Trp450Gly	4	0	0	0	4	2e-06	31	Core_Pat
chr9-2719087-T-TG		chr9-2719088--G	exonic	frame	ENST00000382082.4	c.1351dup	ENSP00000371514.3	p.Ala451GlyfsTer48	NM_133497.4	c.1351dup	NP_598004.1	p.Ala451GlyfsTer48	1	0	0	0	1	1e-06	35	Probably_Pat
chr9-2719088-G-A		chr9-2719088-G-A	exonic	stop	ENST00000382082.4	c.1349G>A	ENSP00000371514.3	p.Trp450Ter	NM_133497.4	c.1349G>A	NP_598004.1	p.Trp450Ter	4	0	0	0	4	2e-06	53	Core_Pat
chr9-2719088-G-T		chr9-2719088-G-T	exonic	missense	ENST00000382082.4	c.1349G>T	ENSP00000371514.3	p.Trp450Leu	NM_133497.4	c.1349G>T	NP_598004.1	p.Trp450Leu	1	0	0	0	1	1e-06	32	Probably_Pat
chr9-2719090-G-A		rs370789466	exonic	missense	ENST00000382082.4	c.1351G>A	ENSP00000371514.3	p.Ala451Thr	NM_133497.4	c.1351G>A	NP_598004.1	p.Ala451Thr	29	0	0	0	29	1.8e-05	28.8	Probably_Pat
chr9-2719090-G-T		rs370789466	exonic	missense	ENST00000382082.4	c.1351G>T	ENSP00000371514.3	p.Ala451Ser	NM_133497.4	c.1351G>T	NP_598004.1	p.Ala451Ser	17	0	3	0	20	1.2e-05	27.7	Strong_VUS
chr9-2719091-C-T		rs773104305	exonic	missense	ENST00000382082.4	c.1352C>T	ENSP00000371514.3	p.Ala451Val	NM_133497.4	c.1352C>T	NP_598004.1	p.Ala451Val	5	0	0	0	5	3e-06	26.9	Strong_VUS
chr9-2719093-G-A	[32429449, 27397505, 25794154]	rs770032221	exonic	splicing	ENST00000382082.4	c.1354G>A	ENSP00000371514.3	p.Ala452Thr	NM_133497.4	c.1354G>A	NP_598004.1	p.Ala452Thr	9	1	0	0	9	6e-06	23.6	Strong_VUS
chr9-2719093-G-T		COSV66055901	exonic	splicing	ENST00000382082.4	c.1354G>T	ENSP00000371514.3	p.Ala452Ser	NM_133497.4	c.1354G>T	NP_598004.1	p.Ala452Ser	1	0	0	0	1	1e-06	24.4	Strong_VUS
chr9-2719094-C-T		rs139767162	exonic	splicing	ENST00000382082.4	c.1355C>T	ENSP00000371514.3	p.Ala452Val	NM_133497.4	c.1355C>T	NP_598004.1	p.Ala452Val	69	0	59	0	128	8e-05	29.1	Probably_Pat
chr9-2719095-GGTGA-G		rs748084580	exonic,splice_region	splicing	ENST00000382082.4	c.1356+3_1356+6del			NM_133497.4	c.1356+3_1356+6del									26.6	Core_Pat
chr9-2719096-G-A		rs1819813289	exonic,splice_region	splicing	ENST00000382082.4	c.1356+1G>A			NM_133497.4	c.1356+1G>A			1	0	0	0	1	1e-06	33	Probably_Pat
chr9-2719096-G-T		chr9-2719096-G-T	exonic,splice_region	splicing	ENST00000382082.4	c.1356+1G>T			NM_133497.4	c.1356+1G>T			1	0	0	0	1	1e-06	34	Probably_Pat
chr9-2719097-T-C		rs1819813356	exonic,splice_region	splicing	ENST00000382082.4	c.1356+2T>C			NM_133497.4	c.1356+2T>C			0	0	1	0	1	1e-06	28	Strong_VUS
chr9-2719098-G-A		rs763035119	intron,splice_region	splicing	ENST00000382082.4	c.1356+3G>A			NM_133497.4	c.1356+3G>A			11	0	3	0	14	9e-06	19.66	Strong_VUS
chr9-2719098-G-T		chr9-2719098-G-T	intron,splice_region	splicing	ENST00000382082.4	c.1356+3G>T			NM_133497.4	c.1356+3G>T			1	0	0	0	1	1e-06	20.9	Strong_VUS
chr9-2719099-A-T		rs2130862121	intron,splice_region	splicing	ENST00000382082.4	c.1356+4A>T			NM_133497.4	c.1356+4A>T			1	0	0	0	1	1e-06	23.4	Strong_VUS
chr9-2719100-G-A		rs1450884407	intron,splice_region	splicing	ENST00000382082.4	c.1356+5G>A			NM_133497.4	c.1356+5G>A			4	0	0	0	4	2e-06	24.2	Strong_VUS
chr9-2719100-G-C		chr9-2719100-G-C	intron,splice_region	splicing	ENST00000382082.4	c.1356+5G>C			NM_133497.4	c.1356+5G>C									24	Strong_VUS
chr9-2719101-T-C		rs1188999208	intron,splice_region	splicing	ENST00000382082.4	c.1356+6T>C			NM_133497.4	c.1356+6T>C			1	0	0	0	1	1e-06	19.18	Strong_VUS
chr9-2719231-C-G		chr9-2719231-C-G	intron		ENST00000382082.4	c.1356+136C>G			NM_133497.4	c.1356+136C>G									15.3	Strong_VUS
chr9-2720503-G-A		COSV66057274	intron		ENST00000382082.4	c.1356+1408G>A			NM_133497.4	c.1356+1408G>A									17.55	Strong_VUS
chr9-2720503-G-T		rs531411653	intron		ENST00000382082.4	c.1356+1408G>T			NM_133497.4	c.1356+1408G>T									17.36	Strong_VUS
chr9-2720526-G-T		chr9-2720526-G-T	intron		ENST00000382082.4	c.1356+1431G>T			NM_133497.4	c.1356+1431G>T									16.29	Strong_VUS
chr9-2720533-C-T		rs1340478979	intron		ENST00000382082.4	c.1356+1438C>T			NM_133497.4	c.1356+1438C>T									21.5	Strong_VUS
chr9-2720589-G-T		rs924461307	intron		ENST00000382082.4	c.1356+1494G>T			NM_133497.4	c.1356+1494G>T									16.43	Strong_VUS
chr9-2720591-A-T		rs187395995	intron		ENST00000382082.4	c.1356+1496A>T			NM_133497.4	c.1356+1496A>T									15.18	Strong_VUS
chr9-2720594-T-G		chr9-2720594-T-G	intron		ENST00000382082.4	c.1356+1499T>G			NM_133497.4	c.1356+1499T>G									16.52	Strong_VUS
chr9-2720595-G-T		rs1819848475	intron		ENST00000382082.4	c.1356+1500G>T			NM_133497.4	c.1356+1500G>T									17.44	Strong_VUS
chr9-2720597-C-T		rs1819848515	intron		ENST00000382082.4	c.1356+1502C>T			NM_133497.4	c.1356+1502C>T									18.88	Strong_VUS
chr9-2720598-A-G		rs1237290267	intron		ENST00000382082.4	c.1356+1503A>G			NM_133497.4	c.1356+1503A>G									17.03	Strong_VUS
chr9-2720600-T-G		rs73639028	intron		ENST00000382082.4	c.1356+1505T>G			NM_133497.4	c.1356+1505T>G									16.69	Strong_VUS
chr9-2720612-G-A		rs752363397	intron		ENST00000382082.4	c.1356+1517G>A			NM_133497.4	c.1356+1517G>A									15.71	Strong_VUS
chr9-2723458-A-G		rs1453232195	intron		ENST00000382082.4	c.1356+4363A>G			NM_133497.4	c.1356+4363A>G									16.14	Strong_VUS
chr9-2723460-C-T		chr9-2723460-C-T	intron		ENST00000382082.4	c.1356+4365C>T			NM_133497.4	c.1356+4365C>T									15.85	Strong_VUS
chr9-2723461-T-G		chr9-2723461-T-G	intron		ENST00000382082.4	c.1356+4366T>G			NM_133497.4	c.1356+4366T>G									15.93	Strong_VUS
chr9-2723463-C-T		rs980413858	intron		ENST00000382082.4	c.1356+4368C>T			NM_133497.4	c.1356+4368C>T									15.57	Strong_VUS
chr9-2723464-A-C		rs1453066528	intron		ENST00000382082.4	c.1356+4369A>C			NM_133497.4	c.1356+4369A>C									16.51	Strong_VUS
chr9-2723470-A-T		chr9-2723470-A-T	intron		ENST00000382082.4	c.1356+4375A>T			NM_133497.4	c.1356+4375A>T									15.38	Strong_VUS
chr9-2723472-T-A		chr9-2723472-T-A	intron		ENST00000382082.4	c.1356+4377T>A			NM_133497.4	c.1356+4377T>A									16.18	Strong_VUS
chr9-2723473-C-T		rs1194588185	intron		ENST00000382082.4	c.1356+4378C>T			NM_133497.4	c.1356+4378C>T									16.9	Strong_VUS
chr9-2723475-C-G		rs1819915059	intron		ENST00000382082.4	c.1356+4380C>G			NM_133497.4	c.1356+4380C>G									18.25	Strong_VUS
chr9-2723669-C-G		rs1249566064	intron		ENST00000382082.4	c.1356+4574C>G			NM_133497.4	c.1356+4574C>G									16.32	Strong_VUS
chr9-2723672-T-A		rs889580220	intron		ENST00000382082.4	c.1356+4577T>A			NM_133497.4	c.1356+4577T>A									16.35	Strong_VUS
chr9-2723680-G-C		chr9-2723680-G-C	intron		ENST00000382082.4	c.1356+4585G>C			NM_133497.4	c.1356+4585G>C									16.64	Strong_VUS
chr9-2723719-A-G		chr9-2723719-A-G	intron		ENST00000382082.4	c.1356+4624A>G			NM_133497.4	c.1356+4624A>G									15.7	Strong_VUS
chr9-2723943-G-A		rs1258953079	intron		ENST00000382082.4	c.1356+4848G>A			NM_133497.4	c.1356+4848G>A									15.39	Strong_VUS
chr9-2724104-G-C		rs1819930255	intron		ENST00000382082.4	c.1356+5009G>C			NM_133497.4	c.1356+5009G>C									16.13	Strong_VUS
chr9-2724127-C-G		rs929828447	intron		ENST00000382082.4	c.1356+5032C>G			NM_133497.4	c.1356+5032C>G									15.2	Strong_VUS
chr9-2724938-A-T		chr9-2724938-A-T	intron		ENST00000382082.4	c.1357-4508A>T			NM_133497.4	c.1357-4508A>T									16.05	Strong_VUS
chr9-2724940-A-T		rs1369782992	intron		ENST00000382082.4	c.1357-4506A>T			NM_133497.4	c.1357-4506A>T									15.04	Strong_VUS
chr9-2725333-C-T		chr9-2725333-C-T	intron		ENST00000382082.4	c.1357-4113C>T			NM_133497.4	c.1357-4113C>T									15.11	Strong_VUS
chr9-2725832-G-T		rs1263535833	intron		ENST00000382082.4	c.1357-3614G>T			NM_133497.4	c.1357-3614G>T									17.23	Strong_VUS
chr9-2725932-A-G		rs1586691152	intron		ENST00000382082.4	c.1357-3514A>G			NM_133497.4	c.1357-3514A>G									15.34	Strong_VUS
chr9-2726355-A-G		chr9-2726355-A-G	intron		ENST00000382082.4	c.1357-3091A>G			NM_133497.4	c.1357-3091A>G									15.03	Strong_VUS
chr9-2726357-CAGAAG-C		chr9-2726358-AGAAG-	intron		ENST00000382082.4	c.1357-3085_1357-3081del			NM_133497.4	c.1357-3085_1357-3081del									15.12	Strong_VUS
chr9-2726358-AGAAGAGATCTGTTCTCTAAAAATAGAGATT-A		chr9-2726359-GAAGAGATCTGTTCTCTAAAAATAGAGATT-	intron		ENST00000382082.4	c.1357-3082_1357-3053del			NM_133497.4	c.1357-3082_1357-3053del									16.44	Strong_VUS
chr9-2726373-T-C		rs1302759179	intron		ENST00000382082.4	c.1357-3073T>C			NM_133497.4	c.1357-3073T>C									15.14	Strong_VUS
chr9-2726377-A-C		rs1380405999	intron		ENST00000382082.4	c.1357-3069A>C			NM_133497.4	c.1357-3069A>C									18.31	Strong_VUS
chr9-2726377-A-G		chr9-2726377-A-G	intron		ENST00000382082.4	c.1357-3069A>G			NM_133497.4	c.1357-3069A>G									18.42	Strong_VUS
chr9-2726382-A-G		rs1819968191	intron		ENST00000382082.4	c.1357-3064A>G			NM_133497.4	c.1357-3064A>G									16.81	Strong_VUS
chr9-2726482-G-A		rs1010437487	intron		ENST00000382082.4	c.1357-2964G>A			NM_133497.4	c.1357-2964G>A									15.59	Strong_VUS
chr9-2726482-G-C		rs1010437487	intron		ENST00000382082.4	c.1357-2964G>C			NM_133497.4	c.1357-2964G>C									15.35	Strong_VUS
chr9-2726485-C-T		rs1431484357	intron		ENST00000382082.4	c.1357-2961C>T			NM_133497.4	c.1357-2961C>T									16.08	Strong_VUS
chr9-2726486-A-G		rs1176064589	intron		ENST00000382082.4	c.1357-2960A>G			NM_133497.4	c.1357-2960A>G									17.94	Strong_VUS
chr9-2726487-G-A		chr9-2726487-G-A	intron		ENST00000382082.4	c.1357-2959G>A			NM_133497.4	c.1357-2959G>A									15.3	Strong_VUS
chr9-2726489-C-T		chr9-2726489-C-T	intron		ENST00000382082.4	c.1357-2957C>T			NM_133497.4	c.1357-2957C>T									15.72	Strong_VUS
chr9-2728399-C-T		rs1191985587	intron		ENST00000382082.4	c.1357-1047C>T			NM_133497.4	c.1357-1047C>T									15.02	Strong_VUS
chr9-2728403-G-T		rs928967554	intron		ENST00000382082.4	c.1357-1043G>T			NM_133497.4	c.1357-1043G>T									15.27	Strong_VUS
chr9-2728425-C-A		rs1820003202	intron		ENST00000382082.4	c.1357-1021C>A			NM_133497.4	c.1357-1021C>A									16.5	Strong_VUS
chr9-2728431-A-G		chr9-2728431-A-G	intron		ENST00000382082.4	c.1357-1015A>G			NM_133497.4	c.1357-1015A>G									16.23	Strong_VUS
chr9-2728439-C-T		rs1820003479	intron		ENST00000382082.4	c.1357-1007C>T			NM_133497.4	c.1357-1007C>T									15.22	Strong_VUS
chr9-2728461-T-G		rs1820003843	intron		ENST00000382082.4	c.1357-985T>G			NM_133497.4	c.1357-985T>G									15.02	Strong_VUS
chr9-2728476-T-A		rs956308922	intron		ENST00000382082.4	c.1357-970T>A			NM_133497.4	c.1357-970T>A									15.78	Strong_VUS
chr9-2728480-T-G		rs1348349496	intron		ENST00000382082.4	c.1357-966T>G			NM_133497.4	c.1357-966T>G									17.85	Strong_VUS
chr9-2728485-C-A		chr9-2728485-C-A	intron		ENST00000382082.4	c.1357-961C>A			NM_133497.4	c.1357-961C>A									17.28	Strong_VUS
chr9-2728485-C-T		chr9-2728485-C-T	intron		ENST00000382082.4	c.1357-961C>T			NM_133497.4	c.1357-961C>T									17.52	Strong_VUS
chr9-2728489-G-C		rs1820004377	intron		ENST00000382082.4	c.1357-957G>C			NM_133497.4	c.1357-957G>C									15.56	Strong_VUS
chr9-2728494-C-T		rs1820004501	intron		ENST00000382082.4	c.1357-952C>T			NM_133497.4	c.1357-952C>T									16.17	Strong_VUS
chr9-2728495-T-C		rs977256494	intron		ENST00000382082.4	c.1357-951T>C			NM_133497.4	c.1357-951T>C									16.72	Strong_VUS
chr9-2728496-G-A		rs538298061	intron		ENST00000382082.4	c.1357-950G>A			NM_133497.4	c.1357-950G>A									15.68	Strong_VUS
chr9-2728505-A-G		rs918573148	intron		ENST00000382082.4	c.1357-941A>G			NM_133497.4	c.1357-941A>G									18.03	Strong_VUS
chr9-2728506-A-G		rs1820004782	intron		ENST00000382082.4	c.1357-940A>G			NM_133497.4	c.1357-940A>G									15.16	Strong_VUS
chr9-2728507-CAG-C		chr9-2728508-AG-	intron		ENST00000382082.4	c.1357-937_1357-936del			NM_133497.4	c.1357-937_1357-936del									15.32	Strong_VUS
chr9-2728512-G-A		chr9-2728512-G-A	intron		ENST00000382082.4	c.1357-934G>A			NM_133497.4	c.1357-934G>A									16.15	Strong_VUS
chr9-2728513-C-T		rs1300034352	intron		ENST00000382082.4	c.1357-933C>T			NM_133497.4	c.1357-933C>T									15.29	Strong_VUS
chr9-2728517-T-C		rs1456441295	intron		ENST00000382082.4	c.1357-929T>C			NM_133497.4	c.1357-929T>C									17.77	Strong_VUS
chr9-2728519-A-G		rs145492209	intron		ENST00000382082.4	c.1357-927A>G			NM_133497.4	c.1357-927A>G									16.81	Strong_VUS
chr9-2728525-A-C		rs191255252	intron		ENST00000382082.4	c.1357-921A>C			NM_133497.4	c.1357-921A>C									15.56	Strong_VUS
chr9-2728525-A-G		rs191255252	intron		ENST00000382082.4	c.1357-921A>G			NM_133497.4	c.1357-921A>G									15.74	Strong_VUS
chr9-2728526-A-G		chr9-2728526-A-G	intron		ENST00000382082.4	c.1357-920A>G			NM_133497.4	c.1357-920A>G									17.53	Strong_VUS
chr9-2728531-T-C		chr9-2728531-T-C	intron		ENST00000382082.4	c.1357-915T>C			NM_133497.4	c.1357-915T>C									17.49	Strong_VUS
chr9-2728537-A-G		rs570441708	intron		ENST00000382082.4	c.1357-909A>G			NM_133497.4	c.1357-909A>G									17.74	Strong_VUS
chr9-2728544-G-T		rs1055933621	intron		ENST00000382082.4	c.1357-902G>T			NM_133497.4	c.1357-902G>T									17.09	Strong_VUS
chr9-2728547-T-C		rs1820005545	intron		ENST00000382082.4	c.1357-899T>C			NM_133497.4	c.1357-899T>C									16.65	Strong_VUS
chr9-2728550-A-C		chr9-2728550-A-C	intron		ENST00000382082.4	c.1357-896A>C			NM_133497.4	c.1357-896A>C									15.68	Strong_VUS
chr9-2728554-C-T		rs895978926	intron		ENST00000382082.4	c.1357-892C>T			NM_133497.4	c.1357-892C>T									16.12	Strong_VUS
chr9-2728581-T-C		rs559270863	intron		ENST00000382082.4	c.1357-865T>C			NM_133497.4	c.1357-865T>C									16.67	Strong_VUS
chr9-2728583-C-T		chr9-2728583-C-T	intron		ENST00000382082.4	c.1357-863C>T			NM_133497.4	c.1357-863C>T									15.93	Strong_VUS
chr9-2728584-A-G		rs1820005970	intron		ENST00000382082.4	c.1357-862A>G			NM_133497.4	c.1357-862A>G									16.21	Strong_VUS
chr9-2728594-G-A		chr9-2728594-G-A	intron		ENST00000382082.4	c.1357-852G>A			NM_133497.4	c.1357-852G>A									18.87	Strong_VUS
chr9-2728595-A-G		rs911527627	intron		ENST00000382082.4	c.1357-851A>G			NM_133497.4	c.1357-851A>G									15.24	Strong_VUS
chr9-2729413-T-C		chr9-2729413-T-C	intron,splice_region		ENST00000382082.4	c.1357-33T>C			NM_133497.4	c.1357-33T>C									15.79	Strong_VUS
chr9-2729444-A-C		rs1820025009	exonic,splice_region	splicing	ENST00000382082.4	c.1357-2A>C			NM_133497.4	c.1357-2A>C			0	0	1	0	1	1e-06	29.8	Probably_Pat
chr9-2729445-G-A		rs1271478511	exonic,splice_region	splicing	ENST00000382082.4	c.1357-1G>A			NM_133497.4	c.1357-1G>A			0	0	1	0	1	1e-06	34	Core_Pat
chr9-2729445-G-C		chr9-2729445-G-C	exonic,splice_region	splicing	ENST00000382082.4	c.1357-1G>C			NM_133497.4	c.1357-1G>C									32	Core_Pat
chr9-2729446-G-C		chr9-2729446-G-C	exonic	splicing	ENST00000382082.4	c.1357G>C	ENSP00000371514.3	p.Val453Leu	NM_133497.4	c.1357G>C	NP_598004.1	p.Val453Leu	1	0	0	0	1	1e-06	33	Probably_Pat
chr9-2729447-T-G		chr9-2729447-T-G	exonic	splicing	ENST00000382082.4	c.1358T>G	ENSP00000371514.3	p.Val453Gly	NM_133497.4	c.1358T>G	NP_598004.1	p.Val453Gly	1	0	0	0	1	1e-06	31	Probably_Pat
chr9-2729450-G-A		rs1228455259	exonic	missense	ENST00000382082.4	c.1361G>A	ENSP00000371514.3	p.Ser454Asn	NM_133497.4	c.1361G>A	NP_598004.1	p.Ser454Asn	2	0	0	0	2	1e-06	29.4	Probably_Pat
chr9-2729458-A-G		chr9-2729458-A-G	exonic	missense	ENST00000382082.4	c.1369A>G	ENSP00000371514.3	p.Thr457Ala	NM_133497.4	c.1369A>G	NP_598004.1	p.Thr457Ala	1	0	0	0	1	1e-06	27.7	Strong_VUS
chr9-2729461-G-A		rs374737276	exonic	missense	ENST00000382082.4	c.1372G>A	ENSP00000371514.3	p.Val458Met	NM_133497.4	c.1372G>A	NP_598004.1	p.Val458Met	15	0	1	0	16	1e-05	33	Core_Pat
chr9-2729461-G-C		rs374737276	exonic	missense	ENST00000382082.4	c.1372G>C	ENSP00000371514.3	p.Val458Leu	NM_133497.4	c.1372G>C	NP_598004.1	p.Val458Leu	1	0	0	0	1	1e-06	28.7	Strong_VUS
chr9-2729464-G-T		rs1256529152	exonic	missense	ENST00000382082.4	c.1375G>T	ENSP00000371514.3	p.Gly459Cys	NM_133497.4	c.1375G>T	NP_598004.1	p.Gly459Cys	4	0	0	0	4	2e-06	33	Core_Pat
chr9-2729465-G-A	[31345222, 26659599, 25412400, 26147798, 26755771]	rs104894115	exonic	missense	ENST00000382082.4	c.1376G>A	ENSP00000371514.3	p.Gly459Asp	NM_133497.4	c.1376G>A	NP_598004.1	p.Gly459Asp	3	0	0	0	3	2e-06	32	Core_Pat
chr9-2729466-CTACGGAGACATG-C		chr9-2729467-TACGGAGACATG-	exonic	inframe	ENST00000382082.4	c.1381_1392del	ENSP00000371514.3	p.Gly461_Tyr464del	NM_133497.4	c.1381_1392del	NP_598004.1	p.Gly461_Tyr464del							20.5	Strong_VUS
chr9-2729469-C-A		rs367634793	exonic	stop	ENST00000382082.4	c.1380C>A	ENSP00000371514.3	p.Tyr460Ter	NM_133497.4	c.1380C>A	NP_598004.1	p.Tyr460Ter	1	0	0	0	1	1e-06	35	Core_Pat
chr9-2729470-G-A	[26362251, 27149842, 28719003, 21911584, 22334370, 25412400, 26755771, 32967234, 37852740, 39792073, 26740555, 18400204, 26167768, 27460824, 33546218, 23885164, 28704108, 31589614, 32441199, 33309813]	rs149648640	exonic	missense	ENST00000382082.4	c.1381G>A	ENSP00000371514.3	p.Gly461Arg	NM_133497.4	c.1381G>A	NP_598004.1	p.Gly461Arg	383	1	22	0	405	0.000251	33	Core_Pat
chr9-2729470-G-C		CM074301	exonic	missense	ENST00000382082.4	c.1381G>C	ENSP00000371514.3	p.Gly461Arg	NM_133497.4	c.1381G>C	NP_598004.1	p.Gly461Arg	2	0	0	0	2	1e-06	32	Probably_Pat
chr9-2729470-G-T		rs149648640	exonic	stop	ENST00000382082.4	c.1381G>T	ENSP00000371514.3	p.Gly461Ter	NM_133497.4	c.1381G>T	NP_598004.1	p.Gly461Ter	11	0	4	0	15	9e-06	49	Core_Pat
chr9-2729472-AGAC-A		rs1414078352	exonic	inframe	ENST00000382082.4	c.1384_1386del	ENSP00000371514.3	p.Asp462del	NM_133497.4	c.1384_1386del	NP_598004.1	p.Asp462del	1	0	4	0	5	3e-06	20.8	Strong_VUS
chr9-2729473-G-C		chr9-2729473-G-C	exonic	missense	ENST00000382082.4	c.1384G>C	ENSP00000371514.3	p.Asp462His	NM_133497.4	c.1384G>C	NP_598004.1	p.Asp462His	2	0	0	0	2	1e-06	32	Probably_Pat
chr9-2729475-C-G		COSV66057551	exonic	missense	ENST00000382082.4	c.1386C>G	ENSP00000371514.3	p.Asp462Glu	NM_133497.4	c.1386C>G	NP_598004.1	p.Asp462Glu	1	0	0	0	1	1e-06	25	Strong_VUS
chr9-2729476-A-T		rs749491193	exonic	missense	ENST00000382082.4	c.1387A>T	ENSP00000371514.3	p.Met463Leu	NM_133497.4	c.1387A>T	NP_598004.1	p.Met463Leu	1	0	0	0	1	1e-06	19.96	Strong_VUS
chr9-2729477-T-A		rs773096508	exonic	missense	ENST00000382082.4	c.1388T>A	ENSP00000371514.3	p.Met463Lys	NM_133497.4	c.1388T>A	NP_598004.1	p.Met463Lys	0	0	1	0	1	1e-06	24.6	Strong_VUS
chr9-2729477-T-C		rs773096508	exonic	missense	ENST00000382082.4	c.1388T>C	ENSP00000371514.3	p.Met463Thr	NM_133497.4	c.1388T>C	NP_598004.1	p.Met463Thr	34	0	2	0	36	2.2e-05	21.5	Strong_VUS
chr9-2729477-T-G		rs773096508	exonic	missense	ENST00000382082.4	c.1388T>G	ENSP00000371514.3	p.Met463Arg	NM_133497.4	c.1388T>G	NP_598004.1	p.Met463Arg	6	0	1	0	7	4e-06	24.6	Strong_VUS
chr9-2729478-G-A		rs1451835643	exonic	missense	ENST00000382082.4	c.1389G>A	ENSP00000371514.3	p.Met463Ile	NM_133497.4	c.1389G>A	NP_598004.1	p.Met463Ile	1	0	0	0	1	1e-06	21.4	Strong_VUS
chr9-2729480-A-G		rs778822772	exonic	missense	ENST00000382082.4	c.1391A>G	ENSP00000371514.3	p.Tyr464Cys	NM_133497.4	c.1391A>G	NP_598004.1	p.Tyr464Cys	2	0	0	0	2	1e-06	16.4	Strong_VUS
chr9-2729481-C-A		chr9-2729481-C-A	exonic	stop	ENST00000382082.4	c.1392C>A	ENSP00000371514.3	p.Tyr464Ter	NM_133497.4	c.1392C>A	NP_598004.1	p.Tyr464Ter	1	0	0	0	1	1e-06	39	Probably_Pat
chr9-2729482-C-A		rs772403756	exonic	missense	ENST00000382082.4	c.1393C>A	ENSP00000371514.3	p.Pro465Thr	NM_133497.4	c.1393C>A	NP_598004.1	p.Pro465Thr	5	0	0	0	5	3e-06	29	Probably_Pat
chr9-2729483-C-T		rs1395788416	exonic	missense	ENST00000382082.4	c.1394C>T	ENSP00000371514.3	p.Pro465Leu	NM_133497.4	c.1394C>T	NP_598004.1	p.Pro465Leu	1	0	0	0	1	1e-06	32	Probably_Pat
chr9-2729486-A-C		chr9-2729486-A-C	exonic	missense	ENST00000382082.4	c.1397A>C	ENSP00000371514.3	p.Glu466Ala	NM_133497.4	c.1397A>C	NP_598004.1	p.Glu466Ala	1	0	0	0	1	1e-06	25	Strong_VUS
chr9-2729487-G-C		rs773762641	exonic	missense	ENST00000382082.4	c.1398G>C	ENSP00000371514.3	p.Glu466Asp	NM_133497.4	c.1398G>C	NP_598004.1	p.Glu466Asp	2	0	0	0	2	1e-06	21.3	Strong_VUS
chr9-2729491-C-T		rs761301300	exonic	missense	ENST00000382082.4	c.1402C>T	ENSP00000371514.3	p.His468Tyr	NM_133497.4	c.1402C>T	NP_598004.1	p.His468Tyr	18	1	5	0	23	1.4e-05	18.78	Strong_VUS
chr9-2729492-A-G		chr9-2729492-A-G	exonic	missense	ENST00000382082.4	c.1403A>G	ENSP00000371514.3	p.His468Arg	NM_133497.4	c.1403A>G	NP_598004.1	p.His468Arg	7	0	0	0	7	4e-06	19.04	Strong_VUS
chr9-2729492-AC-A	[26755771, 18400204]	chr9-2729493-C-	exonic	frame	ENST00000382082.4	c.1405del	ENSP00000371514.3	p.Leu469TrpfsTer35	NM_133497.4	c.1405del	NP_598004.1	p.Leu469TrpfsTer35							32	Core_Pat
chr9-2729493-C-A		rs372176253	exonic	missense	ENST00000382082.4	c.1404C>A	ENSP00000371514.3	p.His468Gln	NM_133497.4	c.1404C>A	NP_598004.1	p.His468Gln	0	0	1	0	1	1e-06	20.4	Strong_VUS
chr9-2729494-C-G		CD082142	exonic	missense	ENST00000382082.4	c.1405C>G	ENSP00000371514.3	p.Leu469Val	NM_133497.4	c.1405C>G	NP_598004.1	p.Leu469Val	4	0	0	0	4	2e-06	24.3	Strong_VUS
chr9-2729495-T-C		rs1291891848	exonic	missense	ENST00000382082.4	c.1406T>C	ENSP00000371514.3	p.Leu469Pro	NM_133497.4	c.1406T>C	NP_598004.1	p.Leu469Pro	12	0	2	0	14	9e-06	29.2	Probably_Pat
chr9-2729497-G-A		rs990370382	exonic	missense	ENST00000382082.4	c.1408G>A	ENSP00000371514.3	p.Gly470Ser	NM_133497.4	c.1408G>A	NP_598004.1	p.Gly470Ser	3	0	3	0	6	4e-06	32	Probably_Pat
chr9-2729497-G-C	[33372566]	chr9-2729497-G-C	exonic	missense	ENST00000382082.4	c.1408G>C	ENSP00000371514.3	p.Gly470Arg	NM_133497.4	c.1408G>C	NP_598004.1	p.Gly470Arg							33	Core_Pat
chr9-2729498-G-A		rs777154728	exonic	missense	ENST00000382082.4	c.1409G>A	ENSP00000371514.3	p.Gly470Asp	NM_133497.4	c.1409G>A	NP_598004.1	p.Gly470Asp	1	0	0	0	1	1e-06	33	Core_Pat
chr9-2729500-A-T		rs1820027191	exonic	missense	ENST00000382082.4	c.1411A>T	ENSP00000371514.3	p.Arg471Trp	NM_133497.4	c.1411A>T	NP_598004.1	p.Arg471Trp	1	0	0	0	1	1e-06	27.3	Strong_VUS
chr9-2729501-G-T		rs759223428	exonic	missense	ENST00000382082.4	c.1412G>T	ENSP00000371514.3	p.Arg471Met	NM_133497.4	c.1412G>T	NP_598004.1	p.Arg471Met	1	0	0	0	1	1e-06	31	Probably_Pat
chr9-2729502-G-GT		rs1820027450	exonic	frame	ENST00000382082.4	c.1419dup	ENSP00000371514.3	p.Ala474CysfsTer25	NM_133497.4	c.1419dup	NP_598004.1	p.Ala474CysfsTer25	0	0	1	0	1	1e-06	33	Probably_Pat
chr9-2729502-GT-G		chr9-2729503-T-	exonic	frame	ENST00000382082.4	c.1419del	ENSP00000371514.3	p.Phe473LeufsTer31	NM_133497.4	c.1419del	NP_598004.1	p.Phe473LeufsTer31	1	0	0	0	1	1e-06	29.4	Probably_Pat
chr9-2729504-T-A		chr9-2729504-T-A	exonic	missense	ENST00000382082.4	c.1415T>A	ENSP00000371514.3	p.Phe472Tyr	NM_133497.4	c.1415T>A	NP_598004.1	p.Phe472Tyr	1	0	0	0	1	1e-06	25.5	Strong_VUS
chr9-2729504-T-G		chr9-2729504-T-G	exonic	missense	ENST00000382082.4	c.1415T>G	ENSP00000371514.3	p.Phe472Cys	NM_133497.4	c.1415T>G	NP_598004.1	p.Phe472Cys	3	0	0	0	3	2e-06	23.2	Strong_VUS
chr9-2729507-T-G		rs1256190004	exonic	missense	ENST00000382082.4	c.1418T>G	ENSP00000371514.3	p.Phe473Cys	NM_133497.4	c.1418T>G	NP_598004.1	p.Phe473Cys	2	0	0	0	2	1e-06	29	Probably_Pat
chr9-2729508-T-G		chr9-2729508-T-G	exonic	missense	ENST00000382082.4	c.1419T>G	ENSP00000371514.3	p.Phe473Leu	NM_133497.4	c.1419T>G	NP_598004.1	p.Phe473Leu	1	0	0	0	1	1e-06	18.38	Strong_VUS
chr9-2729510-C-T		rs546451765	exonic	missense	ENST00000382082.4	c.1421C>T	ENSP00000371514.3	p.Ala474Val	NM_133497.4	c.1421C>T	NP_598004.1	p.Ala474Val	0	0	1	0	1	1e-06	29.8	Probably_Pat
chr9-2729512-T-C		chr9-2729512-T-C	exonic	missense	ENST00000382082.4	c.1423T>C	ENSP00000371514.3	p.Phe475Leu	NM_133497.4	c.1423T>C	NP_598004.1	p.Phe475Leu	1	0	0	0	1	1e-06	28.8	Probably_Pat
chr9-2729514-C-A		rs1253896643	exonic	missense	ENST00000382082.4	c.1425C>A	ENSP00000371514.3	p.Phe475Leu	NM_133497.4	c.1425C>A	NP_598004.1	p.Phe475Leu	6	0	0	0	6	4e-06	23.9	Strong_VUS
chr9-2729514-C-G		chr9-2729514-C-G	exonic	missense	ENST00000382082.4	c.1425C>G	ENSP00000371514.3	p.Phe475Leu	NM_133497.4	c.1425C>G	NP_598004.1	p.Phe475Leu	1	0	0	0	1	1e-06	23.9	Strong_VUS
chr9-2729515-C-G		chr9-2729515-C-G	exonic	missense	ENST00000382082.4	c.1426C>G	ENSP00000371514.3	p.Leu476Val	NM_133497.4	c.1426C>G	NP_598004.1	p.Leu476Val							17.93	Strong_VUS
chr9-2729516-T-G	[35260635]	rs796658305	exonic	missense	ENST00000382082.4	c.1427T>G	ENSP00000371514.3	p.Leu476Arg	NM_133497.4	c.1427T>G	NP_598004.1	p.Leu476Arg	1	0	1	0	2	1e-06	26	Core_Pat
chr9-2729519-G-A		chr9-2729519-G-A	exonic	missense	ENST00000382082.4	c.1430G>A	ENSP00000371514.3	p.Cys477Tyr	NM_133497.4	c.1430G>A	NP_598004.1	p.Cys477Tyr	5	0	0	0	5	3e-06	32	Probably_Pat
chr9-2729519-G-C		rs1294673853	exonic	missense	ENST00000382082.4	c.1430G>C	ENSP00000371514.3	p.Cys477Ser	NM_133497.4	c.1430G>C	NP_598004.1	p.Cys477Ser							30	Probably_Pat
chr9-2729521-A-C		rs964924713	exonic	missense	ENST00000382082.4	c.1432A>C	ENSP00000371514.3	p.Ile478Leu	NM_133497.4	c.1432A>C	NP_598004.1	p.Ile478Leu	1	0	2	0	3	2e-06	27.9	Strong_VUS
chr9-2729521-A-G		rs964924713	exonic	missense	ENST00000382082.4	c.1432A>G	ENSP00000371514.3	p.Ile478Val	NM_133497.4	c.1432A>G	NP_598004.1	p.Ile478Val	2	0	0	0	2	1e-06	26.3	Strong_VUS
chr9-2729522-T-A		chr9-2729522-T-A	exonic	missense	ENST00000382082.4	c.1433T>A	ENSP00000371514.3	p.Ile478Asn	NM_133497.4	c.1433T>A	NP_598004.1	p.Ile478Asn							32	Probably_Pat
chr9-2729524-G-A		chr9-2729524-G-A	exonic	missense	ENST00000382082.4	c.1435G>A	ENSP00000371514.3	p.Ala479Thr	NM_133497.4	c.1435G>A	NP_598004.1	p.Ala479Thr							28	Strong_VUS
chr9-2729524-G-C		chr9-2729524-G-C	exonic	missense	ENST00000382082.4	c.1435G>C	ENSP00000371514.3	p.Ala479Pro	NM_133497.4	c.1435G>C	NP_598004.1	p.Ala479Pro	1	0	0	0	1	1e-06	31	Probably_Pat
chr9-2729525-C-G		rs369942348	exonic	missense	ENST00000382082.4	c.1436C>G	ENSP00000371514.3	p.Ala479Gly	NM_133497.4	c.1436C>G	NP_598004.1	p.Ala479Gly	25	0	0	0	25	1.5e-05	28.2	Strong_VUS
chr9-2729527-T-C		rs763579682	exonic	missense	ENST00000382082.4	c.1438T>C	ENSP00000371514.3	p.Phe480Leu	NM_133497.4	c.1438T>C	NP_598004.1	p.Phe480Leu	0	0	1	0	1	1e-06	27.4	Strong_VUS
chr9-2729530-G-C		rs1586692857	exonic	missense	ENST00000382082.4	c.1441G>C	ENSP00000371514.3	p.Gly481Arg	NM_133497.4	c.1441G>C	NP_598004.1	p.Gly481Arg							33	Core_Pat
chr9-2729531-G-A		rs1249859757	exonic	missense	ENST00000382082.4	c.1442G>A	ENSP00000371514.3	p.Gly481Glu	NM_133497.4	c.1442G>A	NP_598004.1	p.Gly481Glu	1	0	0	0	1	1e-06	33	Probably_Pat
chr9-2729531-G-C		chr9-2729531-G-C	exonic	missense	ENST00000382082.4	c.1442G>C	ENSP00000371514.3	p.Gly481Ala	NM_133497.4	c.1442G>C	NP_598004.1	p.Gly481Ala	1	0	0	0	1	1e-06	30	Probably_Pat
chr9-2729537-T-C		chr9-2729537-T-C	exonic	missense	ENST00000382082.4	c.1448T>C	ENSP00000371514.3	p.Ile483Thr	NM_133497.4	c.1448T>C	NP_598004.1	p.Ile483Thr	1	0	0	0	1	1e-06	29	Probably_Pat
chr9-2729539-C-G		rs751469554	exonic	missense	ENST00000382082.4	c.1450C>G	ENSP00000371514.3	p.Leu484Val	NM_133497.4	c.1450C>G	NP_598004.1	p.Leu484Val	2	0	0	0	2	1e-06	27.4	Strong_VUS
chr9-2729540-T-C		chr9-2729540-T-C	exonic	missense	ENST00000382082.4	c.1451T>C	ENSP00000371514.3	p.Leu484Pro	NM_133497.4	c.1451T>C	NP_598004.1	p.Leu484Pro	1	0	0	0	1	1e-06	32	Probably_Pat
chr9-2729545-G-A		rs1163967361	exonic	missense	ENST00000382082.4	c.1456G>A	ENSP00000371514.3	p.Gly486Arg	NM_133497.4	c.1456G>A	NP_598004.1	p.Gly486Arg	2	0	0	0	2	1e-06	33	Probably_Pat
chr9-2729546-G-A		rs1378412539	exonic	missense	ENST00000382082.4	c.1457G>A	ENSP00000371514.3	p.Gly486Glu	NM_133497.4	c.1457G>A	NP_598004.1	p.Gly486Glu	1	0	0	0	1	1e-06	32	Probably_Pat
chr9-2729546-G-C		COSV101172632	exonic	missense	ENST00000382082.4	c.1457G>C	ENSP00000371514.3	p.Gly486Ala	NM_133497.4	c.1457G>C	NP_598004.1	p.Gly486Ala	1	0	0	0	1	1e-06	29.3	Probably_Pat
chr9-2729548-A-G		rs1461711190	exonic	missense	ENST00000382082.4	c.1459A>G	ENSP00000371514.3	p.Met487Val	NM_133497.4	c.1459A>G	NP_598004.1	p.Met487Val	0	0	1	0	1	1e-06	26.1	Strong_VUS
chr9-2729549-T-C		chr9-2729549-T-C	exonic	missense	ENST00000382082.4	c.1460T>C	ENSP00000371514.3	p.Met487Thr	NM_133497.4	c.1460T>C	NP_598004.1	p.Met487Thr	1	0	0	0	1	1e-06	27.7	Strong_VUS
chr9-2729550-G-A		chr9-2729550-G-A	exonic	missense	ENST00000382082.4	c.1461G>A	ENSP00000371514.3	p.Met487Ile	NM_133497.4	c.1461G>A	NP_598004.1	p.Met487Ile							29.4	Probably_Pat
chr9-2729552-C-A		rs780916608	exonic	missense	ENST00000382082.4	c.1463C>A	ENSP00000371514.3	p.Pro488His	NM_133497.4	c.1463C>A	NP_598004.1	p.Pro488His	1	0	0	0	1	1e-06	32	Probably_Pat
chr9-2729552-C-G		COSV105314076	exonic	missense	ENST00000382082.4	c.1463C>G	ENSP00000371514.3	p.Pro488Arg	NM_133497.4	c.1463C>G	NP_598004.1	p.Pro488Arg	1	0	0	0	1	1e-06	32	Probably_Pat
chr9-2729554-A-C		chr9-2729554-A-C	exonic	missense	ENST00000382082.4	c.1465A>C	ENSP00000371514.3	p.Ile489Leu	NM_133497.4	c.1465A>C	NP_598004.1	p.Ile489Leu	1	0	0	0	1	1e-06	28.2	Strong_VUS
chr9-2729555-T-A		rs1190265463	exonic	missense	ENST00000382082.4	c.1466T>A	ENSP00000371514.3	p.Ile489Asn	NM_133497.4	c.1466T>A	NP_598004.1	p.Ile489Asn	0	0	1	0	1	1e-06	32	Probably_Pat
chr9-2729557-T-G		chr9-2729557-T-G	exonic	missense	ENST00000382082.4	c.1468T>G	ENSP00000371514.3	p.Ser490Ala	NM_133497.4	c.1468T>G	NP_598004.1	p.Ser490Ala	2	0	0	0	2	1e-06	27.7	Strong_VUS
chr9-2729558-C-G		rs755091416	exonic	missense	ENST00000382082.4	c.1469C>G	ENSP00000371514.3	p.Ser490Cys	NM_133497.4	c.1469C>G	NP_598004.1	p.Ser490Cys	5	0	0	0	5	3e-06	31	Probably_Pat
chr9-2729560-A-G		rs530400836	exonic	missense	ENST00000382082.4	c.1471A>G	ENSP00000371514.3	p.Ile491Val	NM_133497.4	c.1471A>G	NP_598004.1	p.Ile491Val	4	0	0	0	4	2e-06	22.2	Strong_VUS
chr9-2729561-T-A	[33546218]	rs765182129	exonic	missense	ENST00000382082.4	c.1472T>A	ENSP00000371514.3	p.Ile491Asn	NM_133497.4	c.1472T>A	NP_598004.1	p.Ile491Asn	3	0	0	0	3	2e-06	31	Probably_Pat
chr9-2729561-T-C		chr9-2729561-T-C	exonic	missense	ENST00000382082.4	c.1472T>C	ENSP00000371514.3	p.Ile491Thr	NM_133497.4	c.1472T>C	NP_598004.1	p.Ile491Thr	1	0	0	0	1	1e-06	28.8	Probably_Pat
chr9-2729563-C-A		rs748379690	exonic	missense	ENST00000382082.4	c.1474C>A	ENSP00000371514.3	p.Leu492Ile	NM_133497.4	c.1474C>A	NP_598004.1	p.Leu492Ile	35	0	1	0	36	2.2e-05	27.6	Strong_VUS
chr9-2729564-T-C		rs2130869375	exonic	missense	ENST00000382082.4	c.1475T>C	ENSP00000371514.3	p.Leu492Pro	NM_133497.4	c.1475T>C	NP_598004.1	p.Leu492Pro							32	Probably_Pat
chr9-2729566-TACA-T		rs1330083909	exonic	inframe	ENST00000382082.4	c.1482_1484del	ENSP00000371514.3	p.Asn494del	NM_133497.4	c.1482_1484del	NP_598004.1	p.Asn494del	38	0	0	0	38	2.4e-05	20.5	Strong_VUS
chr9-2729568-C-A		chr9-2729568-C-A	exonic	stop	ENST00000382082.4	c.1479C>A	ENSP00000371514.3	p.Tyr493Ter	NM_133497.4	c.1479C>A	NP_598004.1	p.Tyr493Ter	1	0	0	0	1	1e-06	45	Probably_Pat
chr9-2729570-A-G		chr9-2729570-A-G	exonic	missense	ENST00000382082.4	c.1481A>G	ENSP00000371514.3	p.Asn494Ser	NM_133497.4	c.1481A>G	NP_598004.1	p.Asn494Ser							27	Strong_VUS
chr9-2729572-A-G		rs1820029833	exonic	missense	ENST00000382082.4	c.1483A>G	ENSP00000371514.3	p.Lys495Glu	NM_133497.4	c.1483A>G	NP_598004.1	p.Lys495Glu	3	0	1	0	4	2e-06	30	Probably_Pat
chr9-2729573-A-AGTTTTCTGATTACTACAGCAAGCT		chr9-2729574--GTTTTCTGATTACTACAGCAAGCT	exonic	inframe	ENST00000382082.4	c.1486_1509dup	ENSP00000371514.3	p.Phe496_Leu503dup	NM_133497.4	c.1486_1509dup	NP_598004.1	p.Phe496_Leu503dup	6	0	0	0	6	4e-06	21.6	Strong_VUS
chr9-2729574-G-C		rs1276455141	exonic	missense	ENST00000382082.4	c.1485G>C	ENSP00000371514.3	p.Lys495Asn	NM_133497.4	c.1485G>C	NP_598004.1	p.Lys495Asn	3	0	0	0	3	2e-06	21.9	Strong_VUS
chr9-2729574-GT-G		chr9-2729575-T-	exonic	frame	ENST00000382082.4	c.1489del	ENSP00000371514.3	p.Ser497LeufsTer7	NM_133497.4	c.1489del	NP_598004.1	p.Ser497LeufsTer7							35	Probably_Pat
chr9-2729581-G-A		rs1342823462	exonic	missense	ENST00000382082.4	c.1492G>A	ENSP00000371514.3	p.Asp498Asn	NM_133497.4	c.1492G>A	NP_598004.1	p.Asp498Asn	1	0	0	0	1	1e-06	32	Probably_Pat
chr9-2729581-G-C		chr9-2729581-G-C	exonic	missense	ENST00000382082.4	c.1492G>C	ENSP00000371514.3	p.Asp498His	NM_133497.4	c.1492G>C	NP_598004.1	p.Asp498His	1	0	0	0	1	1e-06	32	Probably_Pat
chr9-2729582-A-G		chr9-2729582-A-G	exonic	missense	ENST00000382082.4	c.1493A>G	ENSP00000371514.3	p.Asp498Gly	NM_133497.4	c.1493A>G	NP_598004.1	p.Asp498Gly							31	Probably_Pat
chr9-2729589-C-A		chr9-2729589-C-A	exonic	stop	ENST00000382082.4	c.1500C>A	ENSP00000371514.3	p.Tyr500Ter	NM_133497.4	c.1500C>A	NP_598004.1	p.Tyr500Ter	1	0	0	0	1	1e-06	41	Probably_Pat
chr9-2729589-C-G	[33372566]	rs1479733252	exonic	stop	ENST00000382082.4	c.1500C>G	ENSP00000371514.3	p.Tyr500Ter	NM_133497.4	c.1500C>G	NP_598004.1	p.Tyr500Ter	1	0	0	0	1	1e-06	41	Core_Pat
chr9-2729589-CAGCAAGCTGA-C		rs1820030325	exonic	frame	ENST00000382082.4	c.1503_1512del	ENSP00000371514.3	p.Ser501ArgfsTer15	NM_133497.4	c.1503_1512del	NP_598004.1	p.Ser501ArgfsTer15	1	0	0	0	1	1e-06	35	Probably_Pat
chr9-2729591-G-A		rs1192986140	exonic	missense	ENST00000382082.4	c.1502G>A	ENSP00000371514.3	p.Ser501Asn	NM_133497.4	c.1502G>A	NP_598004.1	p.Ser501Asn	2	0	0	0	2	1e-06	22.4	Strong_VUS
chr9-2729591-G-C		chr9-2729591-G-C	exonic	missense	ENST00000382082.4	c.1502G>C	ENSP00000371514.3	p.Ser501Thr	NM_133497.4	c.1502G>C	NP_598004.1	p.Ser501Thr	1	0	0	0	1	1e-06	19.52	Strong_VUS
chr9-2729596-CTGAAGGCTTATGAG-C		rs1453946073	exonic	frame	ENST00000382082.4	c.1509_1522del	ENSP00000371514.3	p.Lys504TyrfsTer22	NM_133497.4	c.1509_1522del	NP_598004.1	p.Lys504TyrfsTer22	1	0	0	0	1	1e-06	35	Core_Pat
chr9-2729597-T-G		chr9-2729597-T-G	exonic	missense	ENST00000382082.4	c.1508T>G	ENSP00000371514.3	p.Leu503Arg	NM_133497.4	c.1508T>G	NP_598004.1	p.Leu503Arg	1	0	0	0	1	1e-06	29.8	Probably_Pat
chr9-2729599-A-C		chr9-2729599-A-C	exonic	missense	ENST00000382082.4	c.1510A>C	ENSP00000371514.3	p.Lys504Gln	NM_133497.4	c.1510A>C	NP_598004.1	p.Lys504Gln	1	0	0	0	1	1e-06	28.4	Strong_VUS
chr9-2729606-A-T		chr9-2729606-A-T	exonic	missense	ENST00000382082.4	c.1517A>T	ENSP00000371514.3	p.Tyr506Phe	NM_133497.4	c.1517A>T	NP_598004.1	p.Tyr506Phe	1	0	0	0	1	1e-06	25.9	Strong_VUS
chr9-2729607-T-A		chr9-2729607-T-A	exonic	stop	ENST00000382082.4	c.1518T>A	ENSP00000371514.3	p.Tyr506Ter	NM_133497.4	c.1518T>A	NP_598004.1	p.Tyr506Ter	1	0	0	0	1	1e-06	35	Probably_Pat
chr9-2729608-G-A		chr9-2729608-G-A	exonic	missense	ENST00000382082.4	c.1519G>A	ENSP00000371514.3	p.Glu507Lys	NM_133497.4	c.1519G>A	NP_598004.1	p.Glu507Lys	1	0	0	0	1	1e-06	32	Probably_Pat
chr9-2729612-A-G		rs1554629777	exonic	missense	ENST00000382082.4	c.1523A>G	ENSP00000371514.3	p.Tyr508Cys	NM_133497.4	c.1523A>G	NP_598004.1	p.Tyr508Cys	3	0	2	0	5	3e-06	23	Strong_VUS
chr9-2729614-A-G		rs140745549	exonic	missense	ENST00000382082.4	c.1525A>G	ENSP00000371514.3	p.Thr509Ala	NM_133497.4	c.1525A>G	NP_598004.1	p.Thr509Ala	21	0	12	0	33	2e-05	20.9	Strong_VUS
chr9-2729615-C-A		rs770113041	exonic	missense	ENST00000382082.4	c.1526C>A	ENSP00000371514.3	p.Thr509Asn	NM_133497.4	c.1526C>A	NP_598004.1	p.Thr509Asn							20.8	Strong_VUS
chr9-2729615-C-T		rs770113041	exonic	missense	ENST00000382082.4	c.1526C>T	ENSP00000371514.3	p.Thr509Ile	NM_133497.4	c.1526C>T	NP_598004.1	p.Thr509Ile	6	1	0	0	6	4e-06	24.8	Strong_VUS
chr9-2729618-C-T		chr9-2729618-C-T	exonic	missense	ENST00000382082.4	c.1529C>T	ENSP00000371514.3	p.Thr510Ile	NM_133497.4	c.1529C>T	NP_598004.1	p.Thr510Ile	1	0	0	0	1	1e-06	20.2	Strong_VUS
chr9-2729620-A-C		chr9-2729620-A-C	exonic	missense	ENST00000382082.4	c.1531A>C	ENSP00000371514.3	p.Ile511Leu	NM_133497.4	c.1531A>C	NP_598004.1	p.Ile511Leu	1	0	0	0	1	1e-06	16.39	Strong_VUS
chr9-2729621-T-C		chr9-2729621-T-C	exonic	missense	ENST00000382082.4	c.1532T>C	ENSP00000371514.3	p.Ile511Thr	NM_133497.4	c.1532T>C	NP_598004.1	p.Ile511Thr	2	0	0	0	2	1e-06	16.98	Strong_VUS
chr9-2729623-C-CT		rs1563800851	exonic	frame	ENST00000382082.4	c.1534_1535insT	ENSP00000371514.3	p.Arg512LeufsTer19	NM_133497.4	c.1534_1535insT	NP_598004.1	p.Arg512LeufsTer19	1	0	0	0	1	1e-06	26.4	Core_Pat
chr9-2729623-C-T		rs537588654	exonic	missense	ENST00000382082.4	c.1534C>T	ENSP00000371514.3	p.Arg512Cys	NM_133497.4	c.1534C>T	NP_598004.1	p.Arg512Cys	44	0	7	0	51	3.2e-05	15.88	Strong_VUS
chr9-2729624-G-A		rs371862412	exonic	missense	ENST00000382082.4	c.1535G>A	ENSP00000371514.3	p.Arg512His	NM_133497.4	c.1535G>A	NP_598004.1	p.Arg512His	35	0	3	0	38	2.4e-05	18.93	Strong_VUS
chr9-2729624-G-T		rs371862412	exonic	missense	ENST00000382082.4	c.1535G>T	ENSP00000371514.3	p.Arg512Leu	NM_133497.4	c.1535G>T	NP_598004.1	p.Arg512Leu	1	0	2	0	3	2e-06	16.2	Strong_VUS
chr9-2729627-G-C		chr9-2729627-G-C	exonic	missense	ENST00000382082.4	c.1538G>C	ENSP00000371514.3	p.Arg513Thr	NM_133497.4	c.1538G>C	NP_598004.1	p.Arg513Thr	1	0	0	0	1	1e-06	17.34	Strong_VUS
chr9-2729629-G-A		rs1293548113	exonic	missense	ENST00000382082.4	c.1540G>A	ENSP00000371514.3	p.Glu514Lys	NM_133497.4	c.1540G>A	NP_598004.1	p.Glu514Lys	3	0	0	0	3	2e-06	22.2	Strong_VUS
chr9-2729630-A-G		rs763639610	exonic	missense	ENST00000382082.4	c.1541A>G	ENSP00000371514.3	p.Glu514Gly	NM_133497.4	c.1541A>G	NP_598004.1	p.Glu514Gly	2	0	0	0	2	1e-06	22.8	Strong_VUS
chr9-2729633-G-A		chr9-2729633-G-A	exonic	missense	ENST00000382082.4	c.1544G>A	ENSP00000371514.3	p.Arg515Lys	NM_133497.4	c.1544G>A	NP_598004.1	p.Arg515Lys	1	0	0	0	1	1e-06	24.5	Strong_VUS
chr9-2729633-G-C		rs1368710020	exonic	missense	ENST00000382082.4	c.1544G>C	ENSP00000371514.3	p.Arg515Thr	NM_133497.4	c.1544G>C	NP_598004.1	p.Arg515Thr	1	0	0	0	1	1e-06	27.2	Strong_VUS
chr9-2729633-G-T		chr9-2729633-G-T	exonic	missense	ENST00000382082.4	c.1544G>T	ENSP00000371514.3	p.Arg515Met	NM_133497.4	c.1544G>T	NP_598004.1	p.Arg515Met	1	0	0	0	1	1e-06	28.4	Strong_VUS
chr9-2729634-G-T		rs1325098222	exonic	missense	ENST00000382082.4	c.1545G>T	ENSP00000371514.3	p.Arg515Ser	NM_133497.4	c.1545G>T	NP_598004.1	p.Arg515Ser	9	0	1	0	10	6e-06	17.34	Strong_VUS
chr9-2729635-G-A		rs907282459	exonic	missense	ENST00000382082.4	c.1546G>A	ENSP00000371514.3	p.Gly516Arg	NM_133497.4	c.1546G>A	NP_598004.1	p.Gly516Arg	3	0	0	0	3	2e-06	23.6	Strong_VUS
chr9-2729636-G-C		chr9-2729636-G-C	exonic	missense	ENST00000382082.4	c.1547G>C	ENSP00000371514.3	p.Gly516Ala	NM_133497.4	c.1547G>C	NP_598004.1	p.Gly516Ala	1	0	0	0	1	1e-06	24.2	Strong_VUS
chr9-2729638-G-C		chr9-2729638-G-C	exonic	missense	ENST00000382082.4	c.1549G>C	ENSP00000371514.3	p.Glu517Gln	NM_133497.4	c.1549G>C	NP_598004.1	p.Glu517Gln	1	0	0	0	1	1e-06	15.85	Strong_VUS
chr9-2729639-A-G		rs1438214597	exonic	missense	ENST00000382082.4	c.1550A>G	ENSP00000371514.3	p.Glu517Gly	NM_133497.4	c.1550A>G	NP_598004.1	p.Glu517Gly	3	0	7	0	10	6e-06	22.6	Strong_VUS
chr9-2729641-G-A		chr9-2729641-G-A	exonic	missense	ENST00000382082.4	c.1552G>A	ENSP00000371514.3	p.Val518Met	NM_133497.4	c.1552G>A	NP_598004.1	p.Val518Met	1	0	0	0	1	1e-06	23.1	Strong_VUS
chr9-2729641-G-C		chr9-2729641-G-C	exonic	missense	ENST00000382082.4	c.1552G>C	ENSP00000371514.3	p.Val518Leu	NM_133497.4	c.1552G>C	NP_598004.1	p.Val518Leu	2	0	0	0	2	1e-06	19.74	Strong_VUS
chr9-2729641-G-T		rs2130869457	exonic	missense	ENST00000382082.4	c.1552G>T	ENSP00000371514.3	p.Val518Leu	NM_133497.4	c.1552G>T	NP_598004.1	p.Val518Leu	11	0	0	0	11	7e-06	19.74	Strong_VUS
chr9-2729645-A-C		chr9-2729645-A-C	exonic	missense	ENST00000382082.4	c.1556A>C	ENSP00000371514.3	p.Asn519Thr	NM_133497.4	c.1556A>C	NP_598004.1	p.Asn519Thr	1	0	0	0	1	1e-06	19.15	Strong_VUS
chr9-2729647-T-C		rs999348505	exonic	missense	ENST00000382082.4	c.1558T>C	ENSP00000371514.3	p.Phe520Leu	NM_133497.4	c.1558T>C	NP_598004.1	p.Phe520Leu	2	0	0	0	2	1e-06	20.8	Strong_VUS
chr9-2729653-C-G		rs1820032746	exonic	missense	ENST00000382082.4	c.1564C>G	ENSP00000371514.3	p.Gln522Glu	NM_133497.4	c.1564C>G	NP_598004.1	p.Gln522Glu	2	0	0	0	2	1e-06	17.81	Strong_VUS
chr9-2729653-C-T		chr9-2729653-C-T	exonic	stop	ENST00000382082.4	c.1564C>T	ENSP00000371514.3	p.Gln522Ter	NM_133497.4	c.1564C>T	NP_598004.1	p.Gln522Ter	10	0	0	0	10	6e-06	43	Probably_Pat
chr9-2729653-CAG-C		rs765332953	exonic	frame	ENST00000382082.4	c.1569_1570del	ENSP00000371514.3	p.Arg523SerfsTer7	NM_133497.4	c.1569_1570del	NP_598004.1	p.Arg523SerfsTer7	1	0	0	0	1	1e-06	26.5	Strong_VUS
chr9-2729654-A-C		rs1323360792	exonic	missense	ENST00000382082.4	c.1565A>C	ENSP00000371514.3	p.Gln522Pro	NM_133497.4	c.1565A>C	NP_598004.1	p.Gln522Pro	1	0	0	0	1	1e-06	16.43	Strong_VUS
chr9-2729655-G-C		COSV101172654	exonic	missense	ENST00000382082.4	c.1566G>C	ENSP00000371514.3	p.Gln522His	NM_133497.4	c.1566G>C	NP_598004.1	p.Gln522His	5	0	0	0	5	3e-06	18.62	Strong_VUS
chr9-2729657-G-C		rs369794013	exonic	missense	ENST00000382082.4	c.1568G>C	ENSP00000371514.3	p.Arg523Thr	NM_133497.4	c.1568G>C	NP_598004.1	p.Arg523Thr	14	0	3	0	17	1.1e-05	25.4	Strong_VUS
chr9-2729658-A-C		chr9-2729658-A-C	exonic	missense	ENST00000382082.4	c.1569A>C	ENSP00000371514.3	p.Arg523Ser	NM_133497.4	c.1569A>C	NP_598004.1	p.Arg523Ser	1	0	0	0	1	1e-06	22.5	Strong_VUS
chr9-2729659-G-A		rs1471161378	exonic	missense	ENST00000382082.4	c.1570G>A	ENSP00000371514.3	p.Ala524Thr	NM_133497.4	c.1570G>A	NP_598004.1	p.Ala524Thr	0	0	1	0	1	1e-06	22.8	Strong_VUS
chr9-2729660-C-T		rs557493684	exonic	missense	ENST00000382082.4	c.1571C>T	ENSP00000371514.3	p.Ala524Val	NM_133497.4	c.1571C>T	NP_598004.1	p.Ala524Val	23	0	7	0	30	1.9e-05	21.9	Strong_VUS
chr9-2729665-A-G		rs1212096728	exonic	missense	ENST00000382082.4	c.1576A>G	ENSP00000371514.3	p.Lys526Glu	NM_133497.4	c.1576A>G	NP_598004.1	p.Lys526Glu	1	0	1	0	2	1e-06	22.5	Strong_VUS
chr9-2729666-A-C		rs1820033366	exonic	missense	ENST00000382082.4	c.1577A>C	ENSP00000371514.3	p.Lys526Thr	NM_133497.4	c.1577A>C	NP_598004.1	p.Lys526Thr	2	0	2	0	4	2e-06	23.2	Strong_VUS
chr9-2729669-A-G		rs750165805	exonic	missense	ENST00000382082.4	c.1580A>G	ENSP00000371514.3	p.Lys527Arg	NM_133497.4	c.1580A>G	NP_598004.1	p.Lys527Arg	8	0	1	0	9	6e-06	20.7	Strong_VUS
chr9-2729669-A-T		chr9-2729669-A-T	exonic	missense	ENST00000382082.4	c.1580A>T	ENSP00000371514.3	p.Lys527Met	NM_133497.4	c.1580A>T	NP_598004.1	p.Lys527Met	1	0	0	0	1	1e-06	25.6	Strong_VUS
chr9-2729670-G-C		rs1053016624	exonic	missense	ENST00000382082.4	c.1581G>C	ENSP00000371514.3	p.Lys527Asn	NM_133497.4	c.1581G>C	NP_598004.1	p.Lys527Asn	16	0	2	0	18	1.1e-05	23.6	Strong_VUS
chr9-2729670-GATAGCTGAGTGTTTGCTTGGAAGCAACCC-G		rs1563800897	exonic	frame	ENST00000382082.4	c.1583_1611del	ENSP00000371514.3	p.Ile528ThrfsTer18	NM_133497.4	c.1583_1611del	NP_598004.1	p.Ile528ThrfsTer18	1	0	0	0	1	1e-06	34	Probably_Pat
chr9-2729672-T-C		rs755927542	exonic	missense	ENST00000382082.4	c.1583T>C	ENSP00000371514.3	p.Ile528Thr	NM_133497.4	c.1583T>C	NP_598004.1	p.Ile528Thr	2	0	2	0	4	2e-06	23.2	Strong_VUS
chr9-2729672-T-TAG		chr9-2729673--AG	exonic	frame	ENST00000382082.4	c.1584_1585dup	ENSP00000371514.3	p.Ala529GlufsTer22	NM_133497.4	c.1584_1585dup	NP_598004.1	p.Ala529GlufsTer22	1	0	0	0	1	1e-06	34	Probably_Pat
chr9-2729675-C-A		chr9-2729675-C-A	exonic	missense	ENST00000382082.4	c.1586C>A	ENSP00000371514.3	p.Ala529Asp	NM_133497.4	c.1586C>A	NP_598004.1	p.Ala529Asp	1	0	0	0	1	1e-06	16.09	Strong_VUS
chr9-2729675-C-G		chr9-2729675-C-G	exonic	missense	ENST00000382082.4	c.1586C>G	ENSP00000371514.3	p.Ala529Gly	NM_133497.4	c.1586C>G	NP_598004.1	p.Ala529Gly	1	0	0	0	1	1e-06	16.92	Strong_VUS
chr9-2729675-C-T		chr9-2729675-C-T	exonic	missense	ENST00000382082.4	c.1586C>T	ENSP00000371514.3	p.Ala529Val	NM_133497.4	c.1586C>T	NP_598004.1	p.Ala529Val	1	0	0	0	1	1e-06	17.34	Strong_VUS
chr9-2729677-G-C		rs765853870	exonic	missense	ENST00000382082.4	c.1588G>C	ENSP00000371514.3	p.Glu530Gln	NM_133497.4	c.1588G>C	NP_598004.1	p.Glu530Gln	2	0	0	0	2	1e-06	19.35	Strong_VUS
chr9-2729677-G-T		chr9-2729677-G-T	exonic	stop	ENST00000382082.4	c.1588G>T	ENSP00000371514.3	p.Glu530Ter	NM_133497.4	c.1588G>T	NP_598004.1	p.Glu530Ter	1	0	0	0	1	1e-06	43	Probably_Pat
chr9-2729678-A-G		rs908823622	exonic	missense	ENST00000382082.4	c.1589A>G	ENSP00000371514.3	p.Glu530Gly	NM_133497.4	c.1589A>G	NP_598004.1	p.Glu530Gly	1	0	1	0	2	1e-06	18.97	Strong_VUS
chr9-2729679-GTGTT-G		chr9-2729680-TGTT-	exonic	frame	ENST00000382082.4	c.1593_1596del	ENSP00000371514.3	p.Leu533GlufsTer16	NM_133497.4	c.1593_1596del	NP_598004.1	p.Leu533GlufsTer16							34	Probably_Pat
chr9-2729680-T-C		COSV66057125	exonic	missense	ENST00000382082.4	c.1591T>C	ENSP00000371514.3	p.Cys531Arg	NM_133497.4	c.1591T>C	NP_598004.1	p.Cys531Arg	3	0	0	0	3	2e-06	25.3	Strong_VUS
chr9-2729681-G-A		rs1820034708	exonic	missense	ENST00000382082.4	c.1592G>A	ENSP00000371514.3	p.Cys531Tyr	NM_133497.4	c.1592G>A	NP_598004.1	p.Cys531Tyr	1	0	0	0	1	1e-06	24.2	Strong_VUS
chr9-2729684-T-A		rs1164901604	exonic	stop	ENST00000382082.4	c.1595T>A	ENSP00000371514.3	p.Leu532Ter	NM_133497.4	c.1595T>A	NP_598004.1	p.Leu532Ter	1	0	0	0	1	1e-06	41	Probably_Pat
chr9-2729684-T-C		rs1164901604	exonic	missense	ENST00000382082.4	c.1595T>C	ENSP00000371514.3	p.Leu532Ser	NM_133497.4	c.1595T>C	NP_598004.1	p.Leu532Ser	0	0	1	0	1	1e-06	19.42	Strong_VUS
chr9-2729685-GC-G		COSV66056058	exonic	frame	ENST00000382082.4	c.1597del	ENSP00000371514.3	p.Gly534GlufsTer16	NM_133497.4	c.1597del	NP_598004.1	p.Gly534GlufsTer16	1	0	0	0	1	1e-06	24.1	Strong_VUS
chr9-2729687-T-A		chr9-2729687-T-A	exonic	missense	ENST00000382082.4	c.1598T>A	ENSP00000371514.3	p.Leu533His	NM_133497.4	c.1598T>A	NP_598004.1	p.Leu533His	2	0	0	0	2	1e-06	16.36	Strong_VUS
chr9-2729687-T-C		rs1459396838	exonic	missense	ENST00000382082.4	c.1598T>C	ENSP00000371514.3	p.Leu533Pro	NM_133497.4	c.1598T>C	NP_598004.1	p.Leu533Pro	1	0	1	0	2	1e-06	16.64	Strong_VUS
chr9-2729690-G-GA		rs775906751	exonic	frame	ENST00000382082.4	c.1603dup	ENSP00000371514.3	p.Ser535LysfsTer21	NM_133497.4	c.1603dup	NP_598004.1	p.Ser535LysfsTer21	2	0	0	0	2	1e-06	24.4	Core_Pat
chr9-2729701-C-T		rs561576420	exonic	stop	ENST00000382082.4	c.1612C>T	ENSP00000371514.3	p.Gln538Ter	NM_133497.4	c.1612C>T	NP_598004.1	p.Gln538Ter	1	0	0	0	1	1e-06	36	Probably_Pat
chr9-2729702-A-AG		chr9-2729703--G	exonic	frame	ENST00000382082.4	c.1614dup	ENSP00000371514.3	p.Leu539AlafsTer17	NM_133497.4	c.1614dup	NP_598004.1	p.Leu539AlafsTer17	1	0	0	0	1	1e-06	23.7	Strong_VUS
chr9-2729702-A-T		chr9-2729702-A-T	exonic	missense	ENST00000382082.4	c.1613A>T	ENSP00000371514.3	p.Gln538Leu	NM_133497.4	c.1613A>T	NP_598004.1	p.Gln538Leu							15.92	Strong_VUS
chr9-2729710-CCAAGA-C		chr9-2729711-CAAGA-	exonic	frame	ENST00000382082.4	c.1627_1631del	ENSP00000371514.3	p.Gln543GlufsTer11	NM_133497.4	c.1627_1631del	NP_598004.1	p.Gln543GlufsTer11	3	0	0	0	3	2e-06	21.3	Strong_VUS
chr9-2729713-A-T		chr9-2729713-A-T	exonic	stop	ENST00000382082.4	c.1624A>T	ENSP00000371514.3	p.Arg542Ter	NM_133497.4	c.1624A>T	NP_598004.1	p.Arg542Ter	1	0	0	0	1	1e-06	34	Probably_Pat
chr9-2729716-C-T		chr9-2729716-C-T	exonic	stop	ENST00000382082.4	c.1627C>T	ENSP00000371514.3	p.Gln543Ter	NM_133497.4	c.1627C>T	NP_598004.1	p.Gln543Ter	2	0	0	0	2	1e-06	35	Probably_Pat
chr9-2729719-G-T		rs768225982	exonic	stop	ENST00000382082.4	c.1630G>T	ENSP00000371514.3	p.Glu544Ter	NM_133497.4	c.1630G>T	NP_598004.1	p.Glu544Ter							36	Probably_Pat
chr9-2729725-T-C		CM074304	exonic	stop	ENST00000382082.4	c.1636T>C	ENSP00000371514.3	p.Ter546GlnextTer60	NM_133497.4	c.1636T>C	NP_598004.1	p.Ter546GlnextTer60	2	0	0	0	2	1e-06	5.115	Core_Pat
chr9-2729726-A-C		rs2130869560	exonic	stop	ENST00000382082.4	c.1637A>C	ENSP00000371514.3	p.Ter546SerextTer60	NM_133497.4	c.1637A>C	NP_598004.1	p.Ter546SerextTer60	3	0	0	0	3	2e-06	2.168	Core_Pat
chr9-2729727-G-T		CM098942	exonic	stop	ENST00000382082.4	c.1638G>T	ENSP00000371514.3	p.Ter546TyrextTer60	NM_133497.4	c.1638G>T	NP_598004.1	p.Ter546TyrextTer60							0.222	Core_Pat
