# Supplementary material for: Bayesian Population-Based Prevalence Estimation of KCNV2-Associated Retinopathy: A Comparative Analysis of Disease-Associated Variant Frequencies in Russian and Global Populations
Source: Int J Mol Sci. 2026 Jun 30;27(13):5911. doi: 10.3390/ijms27135911 (PMC13361675; doi:10.3390/ijms27135911)
Supplement: Supplementary file 1 [file ijms-27-05911-s001.zip › ijms-4369183-supplementary/Additional files/Supplementary File 2. The genetic and clinical characteristics of patients.xlsx]

## Sheet: Sheet1
The genetic and clinical characteristics of patients from the Russian population harboring pathogenic KCNV2 variants.
Mutations in the KCNV2 gene	Age of disease onset	Cone ERG		Max ERG		Retinal thickness at fovea, µm		BCVA (OD/OS)	Zygosity	Location on chromosome	Location in the gene	cDNA position	Effect	Allele frequency by gnomAD	Allele frequency by GDB+EvogenDB
		Amplitude, mV (OD/OS)	Latency, ms (OD/OS)	Amplitude, mV (OD/OS)	Latency, ms (OD/OS)	OD	OS
Patient 1	2 months	1.1/1.2	36.0/35.0	70.5/78.3	56.5/56.5	169	163	0,05/0,04	Compound heterozygous	chr9:2718493A>T	1 exon	c.754A>T	p.Lys252*	0.0000012	0.00006
										chr9:2718704C>A	1 exon	c.965C>A	p.Ala322Asp	0.0000012	0.00002
Patient 2	2 years	3.7/7.0	42.5/39.5	107.3/115.0	49.5/51.5	120	119	0,2/0,2	Compound heterozygous	chr9:2718356G>C	1 exon	c.617G>C	p.Arg206Pro	0.0000013	N/A
										chr9:2718598C>T	1 exon	c.859C>T	p.Gln287*	0.000005	0.00017
Patient 3	6 months	8.7/7.6	32.1/33.0	130.1/125.5	41.5/40.5	141	129	0,1/0,1	Homozygous	chr9:2718695T>C	1 exon	c.956T>C	p.Leu319Pro	0.0000012	N/A
Patient 4	1,5 years	7.1/7.2	31.7/38.0	129.0/130.2	45.0/47.0	156	163	0,2/0,2	del (homo/hemizygous)	chr9:2718171GCAGA>G	1 exon	c.438_441del	p.Asp147Asnfs*	0.0000006	0.000007
Patient 5	1,5 years	6.6/7.3	36.5/39.0	149.0/140.0	48.0/49.0	194	175	0,3/0,3	Homozygous	chr9:2718493A>T	1 exon	c.754A>T	p.Lys252*	0.0000012	0.00006
Patient 6	4 years	5.7/7.4	75.9/78.3	75.9/78.3	45.5/49.0	217	157	0,2/0,3	Compound heterozygous	chr9:2718501C>A	1 exon	c.762C>A	p.Phe254Leu	0.000004	0.00002
										chr9:2718584T>C	1 exon	c.845T>C	p.Val282Ala	N/A	0.000012
Patient 7	3 years	15.7/2.9	37.5/37.5	46.5/13.4	50.5/38.5	155	160	0,3/0,4	Compound heterozygous	chr9:2717965C>T	1 exon	c.226C>T	p.Gln76*	0.0000006	0.000003
										chr9:2718506C> CGGTGGCCGCCAAGGCCATCGG	1 exon	c.775_795dup	p.Ala259_Ala265dup	0.0000006	N/A
Patient 8	1,5 years	2.3/5.9	41.5/40.5	101.5/103.9	44.0/45.0	133	131	0,1/0,16	Homozygous	chr9:2718598C>T	1 exon	c.859C>T	p.Gln287*	0.000005	0.00017
Patient 9	6 years	6.7/7.1	40.0/38.0	104.0/94.4	39.5/42.5	91	91	0,15/0,15	Homozygous	chr9:2718598C>T	1 exon	c.859C>T	p.Gln287*	0.000005	0.00017
Patient 10	9 years	8.9/7.8	35.5/31.0	129.1/133.3	42.5/42.5	117	120	0,2/0,16	Compound heterozygous	chr9:2718359 G>C	1 exon	c.620G>C	p.Arg207Pro	N/A	N/A
										chr9:2718514 GCCAAGGCCATCGGGGTGGCCT>G	1 exon	c.779_799del	p.Lys260_Ser266del	0.0000006	0.000003
Patient 11	2 years	5.7/8.9	48.0/49.0	123.7/121.5	51.5/51.5	86	85	0,1/0,1	Homozygous	chr9:2719031 CTG>C	1 exon	c.1295_1296del	p.Val432Glyfs*66	0.0000006	N/A
Patient 12	3,5 years	13.8/14.0	38.0/35.0	107.4/120.8	44.0/43.0	227	140	0,1/0,2	Compound heterozygous	chr9:2718745 AACCTGGTGG>A	1 exon	c.1016_1024del	p.Asp339_Val341del	0.00003	0.00016
										NC_000009.12:g.2717758_2729446del	1 exon + 1 intron	c.19_1357del	11.7kb del	Excluded from the study	N/A
Patient 13	4,5 years	6.2/11.3	37.0/36.0	113.8/123.1	46.0/46.0	134	125	0,1/0,1	Compound heterozygous	chr9:2718745 AACCTGGTGG>A	1 exon	c.1016_1024del	p.Asp339_Val341del	0.00003	0.00016
										NC_000009.12:g.2717758_2729446del	1 exon + 1 intron	c.19_1357del	11.7kb del	Excluded from the study	N/A
Patient 14 [26]	3 months	9.9/13.9	31.5/31.2	143.0/154.0	48.0/38.0	131	120	0.01/0.03	Compound heterozygous	chr9:2718845-T>TG	1 exon	c.1109dup	p.Lys371*	N/A	0.000003
										chr9:2718598-C>T	1 exon	c.859C>T	p.Gln287*	0.000005	0.00017
Patient 15 [26]	4 years	8.1/8.2	31.5/34.7	70.2/71.0	56.0/49.0	241	255	0.2/0.2	Compound heterozygous	chr9:2718493-A>T	1 exon	c.754A>T	p.Lys252*	0.0000012	0.00006
										chr9:2718514-G>A	1 exon	c.775G>A	p.Ala259Thr	0.000002	0.000010
