# Supplementary material for: Bayesian Population-Based Prevalence Estimation of KCNV2-Associated Retinopathy: A Comparative Analysis of Disease-Associated Variant Frequencies in Russian and Global Populations
Source: Int J Mol Sci. 2026 Jun 30;27(13):5911. doi: 10.3390/ijms27135911 (PMC13361675; doi:10.3390/ijms27135911)
Supplement: Supplementary file 1 [file ijms-27-05911-s001.zip › ijms-4369183-supplementary/Additional files/Supplementary File 4. Jupyter notebook and Datasets/Supplementary File 4. Jupiter notebook/Datasets/gnomad.xlsx]

## Sheet: Sheet1
pVCF	AC_joint	AN_joint	AF_joint	nhomalt_joint
chr9-2717510-A-G	3	583554	5.14091e-06	0
chr9-2717510-A-T	1	583672	1.71329e-06	0
chr9-2717511-G-C	6	585044	1.02556e-05	0
chr9-2717512-A-G	1	586184	1.70595e-06	0
chr9-2717513-G-A	2	586600	3.40948e-06	0
chr9-2717516-G-A	1	592556	1.6876e-06	0
chr9-2717517-TCAACAG-T	2	592150	3.37752e-06	0
chr9-2717523-G-A	9	598712	1.50323e-05	0
chr9-2717523-G-C	2	598712	3.3405e-06	0
chr9-2717524-C-T	2	599408	3.33663e-06	0
chr9-2717525-T-C	1	600980	1.66395e-06	0
chr9-2717526-G-C	1	602024	1.66106e-06	0
chr9-2717529-T-G	1	604496	1.65427e-06	0
chr9-2717531-C-T	1	606856	1.64784e-06	0
chr9-2717532-G-A	4	612172	6.53411e-06	0
chr9-2717535-C-A	1	616594	1.62181e-06	0
chr9-2717536-A-C	37	617182	5.99499e-05	0
chr9-2717536-A-G	1	617300	1.61996e-06	0
chr9-2717537-G-A	1	620052	1.61277e-06	0
chr9-2717537-G-C	1	620054	1.61276e-06	0
chr9-2717538-A-G	1	620720	1.61103e-06	0
chr9-2717539-C-A	1	622476	1.60649e-06	0
chr9-2717542-T-A	2	630624	3.17146e-06	0
chr9-2717542-T-G	2	630624	3.17146e-06	0
chr9-2717543-G-A	10	631000	1.58479e-05	0
chr9-2717544-C-A	1	631786	1.58281e-06	0
chr9-2717544-C-T	2	631786	3.16563e-06	0
chr9-2717546-G-A	2	639188	3.12897e-06	0
chr9-2717548-C-A	1	642554	1.55629e-06	0
chr9-2717551-G-C	1	656622	1.52295e-06	0
chr9-2717553-C-A	2	663188	3.01574e-06	0
chr9-2717553-C-T	2	663070	3.01627e-06	0
chr9-2717554-T-G	1	665388	1.50288e-06	0
chr9-2717554-TG-T	1	665388	1.50288e-06	0
chr9-2717555-G-A	2	672630	2.9734e-06	0
chr9-2717557-C-A	1	689500	1.45033e-06	0
chr9-2717558-C-G	17	696208	2.4418e-05	0
chr9-2717559-T-A	1	699178	1.43025e-06	0
chr9-2717559-T-C	6	699060	8.58295e-06	0
chr9-2717560-G-A	63	713400	8.83095e-05	1
chr9-2717561-C-G	2	722270	2.76905e-06	0
chr9-2717561-C-T	1	722270	1.38452e-06	0
chr9-2717562-C-A	1	727866	1.37388e-06	0
chr9-2717566-G-C	2	746572	2.67891e-06	0
chr9-2717566-G-T	2	746454	2.67933e-06	0
chr9-2717568-C-T	2	764336	2.61665e-06	0
chr9-2717570-T-C	2	786100	2.54421e-06	0
chr9-2717571-G-A	7	796568	8.7877e-06	0
chr9-2717573-G-A	1	806438	1.24002e-06	0
chr9-2717577-G-A	1	832720	1.20088e-06	0
chr9-2717578-G-A	1	847968	1.17929e-06	0
chr9-2717578-G-T	17	847850	2.00507e-05	0
chr9-2717579-G-A	60	852868	7.03509e-05	1
chr9-2717580-C-G	1	862190	1.15984e-06	0
chr9-2717580-C-T	5	862190	5.79919e-06	0
chr9-2717582-G-A	2	885208	2.25936e-06	0
chr9-2717582-G-GCTCCGGT	28	885092	3.16351e-05	0
chr9-2717585-C-T	2	911718	2.19366e-06	0
chr9-2717586-C-A	10	919754	1.08725e-05	1
chr9-2717586-C-T	9	919636	9.78648e-06	0
chr9-2717587-G-A	7	928506	7.53899e-06	0
chr9-2717587-G-GGT	6	928624	6.46117e-06	0
chr9-2717587-G-T	5	928624	5.38431e-06	0
chr9-2717591-G-C	1	971498	1.02934e-06	0
chr9-2717592-C-A	4	988300	4.04735e-06	0
chr9-2717592-C-T	2	988304	2.02367e-06	0
chr9-2717594-A-G	3	1016532	2.95121e-06	0
chr9-2717595-T-C	418	1030568	0.000405602	1
chr9-2717597-T-C	213	1056348	0.000201638	0
chr9-2717597-T-G	14	1056352	1.32532e-05	0
chr9-2717601-AG-A	1	1086392	9.20478e-07	0
chr9-2717602-G-A	4	1099672	3.63745e-06	0
chr9-2717602-G-T	106	1099790	9.6382e-05	0
chr9-2717604-C-T	2	1122640	1.78152e-06	0
chr9-2717606-C-A	64	1152592	5.5527e-05	0
chr9-2717609-G-C	20	1174814	1.7024e-05	0
chr9-2717610-C-A	1	1183188	8.45174e-07	0
chr9-2717610-C-G	2	1183190	1.69035e-06	0
chr9-2717611-T-C	2	1195352	1.67315e-06	0
chr9-2717612-G-A	8	1214570	6.58669e-06	0
chr9-2717613-T-C	1	1221888	8.18406e-07	0
chr9-2717618-G-A	2	1280786	1.56154e-06	0
chr9-2717618-G-C	18	1280670	1.40551e-05	0
chr9-2717620-C-G	1	1302340	7.67849e-07	0
chr9-2717620-C-T	3	1302212	2.30377e-06	0
chr9-2717621-C-T	11	1311842	8.38516e-06	0
chr9-2717622-G-A	12	1325200	9.05524e-06	0
chr9-2717622-G-T	64	1325200	4.82946e-05	0
chr9-2717624-G-A	30	1334956	2.24727e-05	0
chr9-2717624-G-C	4	1334840	2.99661e-06	0
chr9-2717625-C-A	1	1343388	7.44387e-07	0
chr9-2717626-T-G	76	1362290	5.57884e-05	1
chr9-2717628-G-A	1	1393920	7.17401e-07	0
chr9-2717628-G-C	1	1393920	7.17401e-07	0
chr9-2717629-C-T	2119	1415254	0.00149726	4
chr9-2717629-CCTCT-C	78	1415296	5.51121e-05	0
chr9-2717630-C-A	1	1433876	6.9741e-07	0
chr9-2717630-C-G	6	1433880	4.18445e-06	0
chr9-2717630-C-T	1	1433880	6.97408e-07	0
chr9-2717631-T-C	1	1441618	6.93665e-07	0
chr9-2717632-C-G	10	1450420	6.89455e-06	0
chr9-2717633-T-C	1	1454846	6.87358e-07	0
chr9-2717634-C-G	86	1465360	5.86886e-05	0
chr9-2717635-T-A	1	1470610	6.7999e-07	0
chr9-2717635-T-G	1	1470610	6.7999e-07	0
chr9-2717638-G-A	3	1483762	2.02189e-06	0
chr9-2717638-G-C	2	1483762	1.34793e-06	0
chr9-2717639-A-G	1	1485398	6.7322e-07	0
chr9-2717640-C-T	3	1485120	2.02004e-06	0
chr9-2717641-A-C	1	1491492	6.7047e-07	0
chr9-2717642-G-C	3	1506066	1.99194e-06	0
chr9-2717643-T-G	1	1508424	6.62944e-07	0
chr9-2717644-G-A	3	1512020	1.9841e-06	0
chr9-2717644-G-T	144	1511902	9.52443e-05	0
chr9-2717646-A-T	54	1528554	3.53275e-05	0
chr9-2717647-G-A	2	1538630	1.29986e-06	0
chr9-2717647-G-C	3	1538748	1.94964e-06	0
chr9-2717647-G-T	1	1538748	6.49879e-07	0
chr9-2717648-G-A	1	1540958	6.48947e-07	0
chr9-2717652-C-G	1	1559138	6.4138e-07	0
chr9-2717652-C-T	3	1559018	1.92429e-06	0
chr9-2717653-G-A	4	1565000	2.55591e-06	0
chr9-2717653-G-C	1	1565000	6.38978e-07	0
chr9-2717653-G-T	3	1564998	1.91694e-06	0
chr9-2717655-G-A	5	1572204	3.18025e-06	0
chr9-2717656-A-C	1	1573558	6.35502e-07	0
chr9-2717656-A-G	1	1573558	6.35502e-07	0
chr9-2717657-T-C	2	1574910	1.26991e-06	0
chr9-2717657-TC-T	6	1574910	3.80974e-06	0
chr9-2717658-C-A	1	1576358	6.34374e-07	0
chr9-2717660-A-C	24	1582766	1.51633e-05	0
chr9-2717660-A-T	1	1582768	6.31805e-07	0
chr9-2717662-C-T	3	1583816	1.89416e-06	0
chr9-2717663-C-G	2	1586966	1.26027e-06	0
chr9-2717664-T-C	1	1589610	6.29085e-07	0
chr9-2717665-C-T	2	1592138	1.25617e-06	0
chr9-2717667-T-C	7	1595446	4.38749e-06	0
chr9-2717667-T-G	2	1595446	1.25357e-06	0
chr9-2717668-A-C	1	1591342	6.284e-07	0
chr9-2717668-A-G	1	1591458	6.28355e-07	0
chr9-2717669-G-C	1	1595312	6.26837e-07	0
chr9-2717670-A-C	3	1593394	1.88277e-06	0
chr9-2717671-G-A	929	1597512	0.000581529	0
chr9-2717671-G-C	3	1597400	1.87805e-06	0
chr9-2717673-C-A	3	1596636	1.87895e-06	0
chr9-2717673-C-T	1	1596640	6.26315e-07	0
chr9-2717674-A-T	1	1600196	6.24923e-07	0
chr9-2717675-G-A	1	1603782	6.23526e-07	0
chr9-2717675-G-C	2	1603664	1.24714e-06	0
chr9-2717675-G-T	2	1603782	1.24705e-06	0
chr9-2717675-GTGA-G	1	1603782	6.23526e-07	0
chr9-2717676-T-A	4	1604874	2.49241e-06	0
chr9-2717676-T-C	10	1604874	6.23102e-06	0
chr9-2717676-T-G	339335	1604192	0.21153	38762
chr9-2717677-G-A	16	1606078	9.96216e-06	0
chr9-2717677-G-C	1	1606078	6.22635e-07	0
chr9-2717679-G-A	1	1606748	6.22375e-07	0
chr9-2717680-C-G	1	1606212	6.22583e-07	0
chr9-2717682-G-A	1	1610962	6.20747e-07	0
chr9-2717682-G-C	12	1610844	7.44951e-06	0
chr9-2717683-G-C	1	1611426	6.20568e-07	0
chr9-2717683-G-T	3	1611426	1.86171e-06	0
chr9-2717685-G-A	17	1611712	1.05478e-05	0
chr9-2717685-G-C	4	1611830	2.48165e-06	0
chr9-2717685-G-T	13	1611830	8.06537e-06	0
chr9-2717686-A-C	3	1611660	1.86143e-06	0
chr9-2717686-A-G	1	1611660	6.20478e-07	0
chr9-2717687-G-A	6	1612156	3.72172e-06	0
chr9-2717687-G-T	1	1612156	6.20287e-07	0
chr9-2717688-G-A	10	1612278	6.2024e-06	0
chr9-2717688-G-C	1	1612396	6.20195e-07	0
chr9-2717688-G-GGGT	4	1612278	2.48096e-06	0
chr9-2717688-G-T	1	1612396	6.20195e-07	0
chr9-2717689-G-A	6	1612482	3.72097e-06	0
chr9-2717689-G-T	5	1612600	3.10058e-06	0
chr9-2717691-C-T	1	1612862	6.20016e-07	0
chr9-2717692-C-T	2	1613046	1.23989e-06	0
chr9-2717694-C-G	1	1613424	6.198e-07	0
chr9-2717695-T-C	5	1613336	3.09917e-06	0
chr9-2717695-T-G	1	1613454	6.19788e-07	0
chr9-2717695-T-TA	2	1613454	1.23958e-06	0
chr9-2717697-C-A	12	1613440	7.43752e-06	0
chr9-2717697-C-G	1	1613558	6.19748e-07	0
chr9-2717697-C-T	15	1613440	9.29691e-06	0
chr9-2717698-C-A	1	1613038	6.19948e-07	0
chr9-2717698-C-G	926983	1613100	0.574659	270065
chr9-2717699-A-C	1	1613750	6.19675e-07	0
chr9-2717699-A-T	1	1613750	6.19675e-07	0
chr9-2717700-C-T	62	1613716	3.84206e-05	0
chr9-2717701-A-G	2	1613834	1.23928e-06	0
chr9-2717702-G-A	12	1613924	7.43529e-06	0
chr9-2717702-G-C	1	1613924	6.19608e-07	0
chr9-2717703-C-A	10	1613764	6.19669e-06	0
chr9-2717704-C-A	2	1613934	1.23921e-06	0
chr9-2717704-C-G	8	1613934	4.95683e-06	0
chr9-2717704-C-T	35	1613816	2.16877e-05	0
chr9-2717706-G-A	5	1613882	3.09812e-06	0
chr9-2717706-G-T	1	1614000	6.19579e-07	0
chr9-2717707-G-A	1	1614020	6.19571e-07	0
chr9-2717707-G-C	1	1614020	6.19571e-07	0
chr9-2717709-G-A	4	1614026	2.47827e-06	0
chr9-2717710-G-A	1	1614036	6.19565e-07	0
chr9-2717710-GA-G	5	1614036	3.09782e-06	0
chr9-2717712-A-G	1	1614078	6.19549e-07	0
chr9-2717713-A-C	4	1613994	2.47832e-06	0
chr9-2717714-A-G	33	1613950	2.04467e-05	0
chr9-2717715-A-T	2	1614088	1.23909e-06	0
chr9-2717716-G-A	1	1614028	6.19568e-07	0
chr9-2717716-G-C	1	1614146	6.19523e-07	0
chr9-2717716-G-T	1	1614146	6.19523e-07	0
chr9-2717717-C-A	1	1614136	6.19526e-07	0
chr9-2717718-T-C	1	1614106	6.19538e-07	0
chr9-2717719-A-C	2	1614150	1.23904e-06	0
chr9-2717720-G-C	1	1614046	6.19561e-07	0
chr9-2717721-G-A	21	1614028	1.30109e-05	0
chr9-2717721-G-C	4	1614030	2.47827e-06	0
chr9-2717722-C-A	18	1614028	1.11522e-05	0
chr9-2717722-C-T	324	1614150	0.000200725	2
chr9-2717723-G-A	8	1614152	4.95616e-06	0
chr9-2717723-G-T	1	1614152	6.1952e-07	0
chr9-2717725-C-A	1	1614174	6.19512e-07	0
chr9-2717725-C-G	5	1614056	3.09779e-06	0
chr9-2717725-C-T	2654	1614168	0.00164419	4
chr9-2717727-A-G	4	1614084	2.47819e-06	0
chr9-2717728-C-G	1	1614212	6.19497e-07	0
chr9-2717731-T-A	10	1614036	6.19565e-06	0
chr9-2717731-T-C	54	1614036	3.34565e-05	0
chr9-2717732-C-T	50	1614214	3.09748e-05	1
chr9-2717733-C-A	1	1614228	6.19491e-07	0
chr9-2717734-G-A	33	1614064	2.04453e-05	0
chr9-2717734-G-T	1	1614182	6.19509e-07	0
chr9-2717737-G-A	1	1614216	6.19496e-07	0
chr9-2717738-C-A	2	1614212	1.23899e-06	0
chr9-2717738-C-T	640	1614212	0.000396478	1
chr9-2717739-C-G	1	1614198	6.19503e-07	0
chr9-2717739-C-T	1	1614080	6.19548e-07	0
chr9-2717740-A-G	5	1614098	3.09771e-06	0
chr9-2717741-T-C	1	1614140	6.19525e-07	0
chr9-2717743-C-T	2	1614074	1.2391e-06	0
chr9-2717744-TCAAA-T	68	1614008	4.21311e-05	0
chr9-2717745-C-A	1	1614016	6.19573e-07	0
chr9-2717745-C-G	1	1614020	6.19571e-07	0
chr9-2717745-C-T	1	1614020	6.19571e-07	0
chr9-2717746-A-C	1	1614062	6.19555e-07	0
chr9-2717746-A-T	1	1614062	6.19555e-07	0
chr9-2717747-AACAGAGTGAGAGGAG-A	1	1614042	6.19563e-07	0
chr9-2717748-A-G	1	1613914	6.19612e-07	0
chr9-2717749-C-A	2	1614204	1.239e-06	0
chr9-2717749-C-G	9	1614204	5.5755e-06	0
chr9-2717749-C-T	2	1614204	1.239e-06	0
chr9-2717749-CAG-C	4	1614204	2.478e-06	0
chr9-2717750-AGAGT-A	5	1614210	3.09749e-06	0
chr9-2717751-G-A	1	1614194	6.19504e-07	0
chr9-2717753-G-A	4	1614104	2.47816e-06	0
chr9-2717753-G-C	1	1614104	6.19539e-07	0
chr9-2717754-T-A	1	1612780	6.20047e-07	0
chr9-2717754-T-C	69	1612780	4.27833e-05	1
chr9-2717754-TG-T	5	1612898	3.10001e-06	0
chr9-2717754-TGA-T	7	1612780	4.34033e-06	0
chr9-2717755-G-C	80	1614200	4.95602e-05	0
chr9-2717756-A-C	1	1614184	6.19508e-07	0
chr9-2717757-G-A	7	1614130	4.3367e-06	0
chr9-2717757-G-C	4	1614130	2.47812e-06	0
chr9-2717759-G-A	17	1614086	1.05323e-05	0
chr9-2717759-G-T	3	1614086	1.85864e-06	0
chr9-2717760-G-A	4	1614104	2.47816e-06	0
chr9-2717760-G-C	6	1614104	3.71723e-06	0
chr9-2717761-A-C	1	1614092	6.19543e-07	0
chr9-2717762-G-A	4	1614234	2.47796e-06	0
chr9-2717762-G-C	1	1614234	6.19489e-07	0
chr9-2717763-A-C	1	1614152	6.1952e-07	0
chr9-2717764-C-T	8	1614080	4.95638e-06	0
chr9-2717765-G-A	6	1614176	3.71707e-06	0
chr9-2717766-G-A	1	1614206	6.195e-07	0
chr9-2717766-G-C	1	1614206	6.195e-07	0
chr9-2717767-T-G	3	1614030	1.8587e-06	0
chr9-2717768-C-A	2	1614204	1.239e-06	0
chr9-2717768-C-G	21	1614204	1.30095e-05	0
chr9-2717768-C-T	2	1614086	1.23909e-06	0
chr9-2717769-C-G	1	1614230	6.1949e-07	0
chr9-2717771-G-T	1	1614216	6.19496e-07	0
chr9-2717772-G-A	1	1614198	6.19503e-07	0
chr9-2717772-G-C	1	1614198	6.19503e-07	0
chr9-2717774-G-A	6	1614116	3.7172e-06	0
chr9-2717774-G-C	2	1614234	1.23898e-06	0
chr9-2717774-G-T	2	1614234	1.23898e-06	0
chr9-2717774-GCTACAGGCCCTGGAA-G	1	1614234	6.19489e-07	0
chr9-2717775-C-G	1	1614224	6.19493e-07	0
chr9-2717776-T-C	1	1614160	6.19517e-07	0
chr9-2717777-A-C	3	1614182	1.85853e-06	0
chr9-2717777-A-G	27	1614064	1.6728e-05	1
chr9-2717777-AC-A	2	1614182	1.23902e-06	0
chr9-2717778-C-CA	1	1614236	6.19488e-07	0
chr9-2717778-C-G	2	1614118	1.23907e-06	0
chr9-2717778-C-T	1	1614236	6.19488e-07	0
chr9-2717779-A-G	2	1614206	1.239e-06	0
chr9-2717779-A-T	3	1614206	1.8585e-06	0
chr9-2717780-G-A	50	1614104	3.09769e-05	0
chr9-2717781-G-A	2	1614200	1.239e-06	0
chr9-2717781-G-T	1	1614200	6.19502e-07	0
chr9-2717782-C-A	1	1614216	6.19496e-07	0
chr9-2717782-C-T	3	1614216	1.85849e-06	0
chr9-2717783-C-T	1	1614172	6.19513e-07	0
chr9-2717784-C-A	1	1614212	6.19497e-07	0
chr9-2717784-C-G	1	1614094	6.19543e-07	0
chr9-2717784-C-T	5	1614212	3.09749e-06	0
chr9-2717785-T-C	2	1614174	1.23902e-06	0
chr9-2717786-G-T	7	1614222	4.33645e-06	0
chr9-2717787-G-C	138	1614210	8.54907e-05	0
chr9-2717790-C-A	2	1614242	1.23897e-06	0
chr9-2717791-A-G	1	1614242	6.19486e-07	0
chr9-2717792-C-T	1	1614188	6.19507e-07	0
chr9-2717793-G-A	5	1614224	3.09746e-06	0
chr9-2717793-G-T	1	1614224	6.19493e-07	0
chr9-2717795-C-T	3	1614104	1.85862e-06	0
chr9-2717796-G-A	9	1614102	5.57586e-06	0
chr9-2717797-G-A	629	1614252	0.000389654	2
chr9-2717797-G-C	1	1614252	6.19482e-07	0
chr9-2717799-G-A	14	1614254	8.67274e-06	0
chr9-2717799-G-C	1	1614254	6.19481e-07	0
chr9-2717800-A-C	1	1614208	6.19499e-07	0
chr9-2717802-T-C	4	1614006	2.47831e-06	0
chr9-2717803-G-A	2	1614254	1.23896e-06	0
chr9-2717803-G-T	4	1614136	2.47811e-06	0
chr9-2717805-G-A	9	1614120	5.57579e-06	0
chr9-2717805-G-C	5	1614238	3.09744e-06	0
chr9-2717806-G-A	1	1614244	6.19485e-07	0
chr9-2717806-G-T	7	1614244	4.3364e-06	0
chr9-2717807-G-A	1	1614238	6.19487e-07	0
chr9-2717807-G-T	1	1614238	6.19487e-07	0
chr9-2717808-C-A	1	1614222	6.19493e-07	0
chr9-2717808-C-CA	1	1614222	6.19493e-07	0
chr9-2717808-C-G	10	1614222	6.19493e-06	0
chr9-2717808-C-T	1	1614222	6.19493e-07	0
chr9-2717809-A-C	1	1614250	6.19483e-07	0
chr9-2717809-A-G	1	1614250	6.19483e-07	0
chr9-2717811-C-A	1	1614244	6.19485e-07	0
chr9-2717811-C-T	1	1614244	6.19485e-07	0
chr9-2717812-C-G	1	1614220	6.19494e-07	0
chr9-2717815-C-T	1	1614256	6.1948e-07	0
chr9-2717817-C-G	1	1614242	6.19486e-07	0
chr9-2717817-C-T	26	1614124	1.61078e-05	0
chr9-2717818-C-A	1	1614098	6.19541e-07	0
chr9-2717818-C-T	7	1614216	4.33647e-06	0
chr9-2717819-G-A	685	1614194	0.00042436	6
chr9-2717820-C-T	2	1614248	1.23897e-06	0
chr9-2717822-G-A	5	1614242	3.09743e-06	0
chr9-2717823-G-A	25	1614250	1.54871e-05	0
chr9-2717823-G-C	1	1614250	6.19483e-07	0
chr9-2717823-G-T	12	1614132	7.43434e-06	0
chr9-2717823-GAGC-G	2	1614250	1.23897e-06	0
chr9-2717824-A-G	83	1614188	5.1419e-05	0
chr9-2717824-A-T	1	1614188	6.19507e-07	0
chr9-2717825-G-A	6	1614130	3.71717e-06	0
chr9-2717826-C-T	38	1614114	2.35423e-05	0
chr9-2717828-T-A	9	1614042	5.57606e-06	0
chr9-2717829-T-A	1	1614140	6.19525e-07	0
chr9-2717829-T-C	1	1614022	6.1957e-07	0
chr9-2717831-G-A	1	1614220	6.19494e-07	0
chr9-2717831-G-C	1	1614220	6.19494e-07	0
chr9-2717832-C-T	2	1614226	1.23898e-06	0
chr9-2717833-T-G	2	1614074	1.2391e-06	0
chr9-2717834-C-A	3	1614216	1.85849e-06	0
chr9-2717834-C-T	2	1614216	1.23899e-06	0
chr9-2717835-C-A	1	1614230	6.1949e-07	0
chr9-2717836-C-T	86	1614104	5.32803e-05	0
chr9-2717837-T-C	3	1614216	1.85849e-06	0
chr9-2717838-G-A	1	1614220	6.19494e-07	0
chr9-2717839-G-A	2	1614220	1.23899e-06	0
chr9-2717839-G-C	1	1614220	6.19494e-07	0
chr9-2717840-G-A	3	1614210	1.85849e-06	0
chr9-2717840-G-C	1	1614210	6.19498e-07	0
chr9-2717841-T-C	1	1614126	6.1953e-07	0
chr9-2717842-G-A	1	1614216	6.19496e-07	0
chr9-2717845-C-T	4	1614200	2.47801e-06	0
chr9-2717846-G-A	143	1614214	8.8588e-05	0
chr9-2717846-G-C	2	1614096	1.23908e-06	0
chr9-2717848-T-G	18	1614214	1.11509e-05	0
chr9-2717850-C-T	6	1614210	3.71699e-06	0
chr9-2717851-G-A	1	1614166	6.19515e-07	0
chr9-2717851-G-T	1	1614166	6.19515e-07	0
chr9-2717854-T-A	1	1614066	6.19553e-07	0
chr9-2717854-T-C	1	1614066	6.19553e-07	0
chr9-2717856-C-G	1	1614196	6.19503e-07	0
chr9-2717857-C-T	5	1614200	3.09751e-06	0
chr9-2717858-A-G	2	1614088	1.23909e-06	0
chr9-2717858-AGGCCAGCATCC-A	3	1614088	1.85863e-06	0
chr9-2717859-G-A	1	1614184	6.19508e-07	0
chr9-2717859-G-C	2	1614184	1.23902e-06	0
chr9-2717860-G-A	221	1614196	0.00013691	0
chr9-2717863-A-G	1	1614200	6.19502e-07	0
chr9-2717864-G-C	1	1614194	6.19504e-07	0
chr9-2717865-C-A	1	1614184	6.19508e-07	0
chr9-2717865-C-T	1	1614184	6.19508e-07	0
chr9-2717866-A-T	5	1614196	3.09752e-06	0
chr9-2717867-T-A	5	1614128	3.09765e-06	0
chr9-2717869-C-T	27	1614180	1.67268e-05	0
chr9-2717871-C-T	14	1614058	8.67379e-06	0
chr9-2717872-G-A	36	1614062	2.2304e-05	0
chr9-2717872-G-C	1	1614180	6.1951e-07	0
chr9-2717872-G-T	1	1614180	6.1951e-07	0
chr9-2717873-G-A	1	1614198	6.19503e-07	0
chr9-2717873-G-T	7	1614080	4.33684e-06	0
chr9-2717874-C-T	5	1614206	3.0975e-06	0
chr9-2717875-T-C	7	1614044	4.33693e-06	0
chr9-2717876-G-A	4	1614208	2.478e-06	0
chr9-2717879-C-G	1	1614180	6.1951e-07	0
chr9-2717879-C-T	1	1614062	6.19555e-07	0
chr9-2717880-A-G	2	1614182	1.23902e-06	0
chr9-2717881-G-A	2	1614222	1.23899e-06	0
chr9-2717881-G-C	5	1614104	3.09769e-06	0
chr9-2717883-G-A	765	1614190	0.000473922	2
chr9-2717883-G-C	1	1614190	6.19506e-07	0
chr9-2717884-G-A	153	1614090	9.47903e-05	1
chr9-2717884-G-C	4	1614208	2.478e-06	0
chr9-2717885-G-A	20	1614092	1.23909e-05	0
chr9-2717885-G-C	2	1614210	1.239e-06	0
chr9-2717885-G-T	1	1614210	6.19498e-07	0
chr9-2717887-A-C	43	1614078	2.66406e-05	0
chr9-2717887-A-G	2	1614196	1.23901e-06	0
chr9-2717888-A-G	1	1614208	6.19499e-07	0
chr9-2717888-A-T	8	1614208	4.95599e-06	0
chr9-2717889-C-A	2	1614082	1.23909e-06	0
chr9-2717889-C-G	1	1614200	6.19502e-07	0
chr9-2717889-C-T	3	1614200	1.85851e-06	0
chr9-2717890-T-C	2	1614132	1.23906e-06	0
chr9-2717890-T-G	1	1614132	6.19528e-07	0
chr9-2717891-A-G	17	1614198	1.05315e-05	0
chr9-2717891-ATAACTAC-A	2	1614198	1.23901e-06	0
chr9-2717893-A-T	3	1614138	1.85858e-06	0
chr9-2717894-A-G	1	1614190	6.19506e-07	0
chr9-2717894-A-T	1	1614190	6.19506e-07	0
chr9-2717895-C-A	1	1614204	6.195e-07	0
chr9-2717895-C-G	2	1614204	1.239e-06	0
chr9-2717896-T-C	4	1614098	2.47816e-06	0
chr9-2717897-A-G	1	1614140	6.19525e-07	0
chr9-2717898-C-T	243	1614094	0.000150549	1
chr9-2717899-T-C	23	1613898	1.42512e-05	0
chr9-2717901-C-T	45	1614074	2.78798e-05	0
chr9-2717902-A-G	2	1614098	1.23908e-06	0
chr9-2717903-T-A	4	1613930	2.47842e-06	0
chr9-2717903-T-C	28	1613930	1.7349e-05	0
chr9-2717904-C-A	35	1614050	2.16846e-05	0
chr9-2717904-C-T	3	1614168	1.85854e-06	0
chr9-2717905-G-A	104	1614070	6.44334e-05	0
chr9-2717905-G-C	4	1614188	2.47803e-06	0
chr9-2717907-G-A	209	1614204	0.000129476	0
chr9-2717907-G-C	36	1614086	2.23036e-05	0
chr9-2717908-G-A	6	1614090	3.71726e-06	0
chr9-2717910-A-C	1	1614206	6.195e-07	0
chr9-2717910-A-G	1	1614206	6.195e-07	0
chr9-2717911-G-A	6	1614106	3.71723e-06	0
chr9-2717911-G-C	1	1614224	6.19493e-07	0
chr9-2717912-A-G	1	1614176	6.19511e-07	0
chr9-2717913-C-G	4	1614128	2.47812e-06	0
chr9-2717913-C-T	4	1614128	2.47812e-06	0
chr9-2717914-G-A	12	1614064	7.43465e-06	0
chr9-2717914-G-C	1	1614182	6.19509e-07	0
chr9-2717916-A-G	1	1614196	6.19503e-07	0
chr9-2717916-A-T	4	1614078	2.47819e-06	0
chr9-2717917-G-C	9	1614206	5.5755e-06	0
chr9-2717919-C-T	81	1614024	5.01851e-05	0
chr9-2717920-G-A	18	1614048	1.11521e-05	0
chr9-2717920-G-C	1	1614166	6.19515e-07	0
chr9-2717921-G-A	2	1614128	1.23906e-06	0
chr9-2717921-G-GGGA	74	1614012	4.58485e-05	0
chr9-2717921-GCGA-G	17	1614124	1.0532e-05	0
chr9-2717922-C-G	933905	1613780	0.578707	273511
chr9-2717922-C-T	5	1613840	3.0982e-06	0
chr9-2717922-CGAG-C	13	1613784	8.0556e-06	0
chr9-2717923-G-A	77	1611206	4.77903e-05	0
chr9-2717925-G-A	2	1614072	1.2391e-06	0
chr9-2717925-G-C	2	1614072	1.2391e-06	0
chr9-2717925-G-T	1	1614072	6.19551e-07	0
chr9-2717926-G-A	68	1614048	4.21301e-05	0
chr9-2717926-G-GAGGAGGACCAGTGGA	1	1614048	6.1956e-07	0
chr9-2717928-G-A	5	1614080	3.09774e-06	0
chr9-2717928-G-C	1	1614198	6.19503e-07	0
chr9-2717929-G-A	33	1614182	2.04438e-05	0
chr9-2717929-G-C	1	1614182	6.19509e-07	0
chr9-2717929-G-GAGGA	1	1614182	6.19509e-07	0
chr9-2717929-G-T	1	1614182	6.19509e-07	0
chr9-2717931-G-A	9	1614190	5.57555e-06	0
chr9-2717931-G-C	11	1614072	6.81506e-06	0
chr9-2717932-G-A	10	1613934	6.19604e-06	0
chr9-2717932-G-C	17	1613934	1.05333e-05	0
chr9-2717932-G-T	1	1614052	6.19559e-07	0
chr9-2717933-A-C	17	1613872	1.05337e-05	0
chr9-2717933-A-G	1	1613990	6.19583e-07	0
chr9-2717934-C-T	1	1614002	6.19578e-07	0
chr9-2717935-C-T	5	1613892	3.0981e-06	0
chr9-2717937-G-A	4	1614072	2.4782e-06	0
chr9-2717937-G-C	2	1614072	1.2391e-06	0
chr9-2717938-T-A	31	1613780	1.92096e-05	0
chr9-2717938-T-C	58	1613898	3.59378e-05	0
chr9-2717938-T-G	4	1613780	2.47865e-06	0
chr9-2717939-G-A	37	1613912	2.29257e-05	0
chr9-2717940-G-A	1	1614066	6.19553e-07	0
chr9-2717940-G-T	20	1613948	1.2392e-05	0
chr9-2717941-A-C	1	1613894	6.19619e-07	0
chr9-2717941-A-G	1	1614014	6.19573e-07	0
chr9-2717943-G-A	4	1614056	2.47823e-06	0
chr9-2717944-G-A	1	1614044	6.19562e-07	0
chr9-2717944-G-C	1	1614044	6.19562e-07	0
chr9-2717945-A-C	2	1614006	1.23915e-06	0
chr9-2717946-C-A	1	1614004	6.19577e-07	0
chr9-2717946-C-T	286	1614004	0.000177199	0
chr9-2717947-G-A	2	1614002	1.23916e-06	0
chr9-2717947-G-C	1	1614002	6.19578e-07	0
chr9-2717949-C-T	1	1614014	6.19573e-07	0
chr9-2717950-C-A	1	1614016	6.19573e-07	0
chr9-2717950-C-T	3	1614016	1.85872e-06	0
chr9-2717951-T-A	2	1613978	1.23917e-06	0
chr9-2717951-T-C	6	1613978	3.71752e-06	0
chr9-2717952-G-A	15	1613924	9.29412e-06	0
chr9-2717953-G-A	7	1614048	4.33692e-06	0
chr9-2717953-G-T	3	1614048	1.85868e-06	0
chr9-2717954-C-T	3	1613902	1.85885e-06	0
chr9-2717954-CAGA-C	1	1614020	6.19571e-07	0
chr9-2717955-A-G	1	1614046	6.19561e-07	0
chr9-2717956-G-C	25	1614062	1.54889e-05	0
chr9-2717956-G-T	2	1613944	1.2392e-06	0
chr9-2717957-A-G	1	1614050	6.19559e-07	0
chr9-2717957-A-T	1	1613932	6.19605e-07	0
chr9-2717958-AGAG-A	1	1614030	6.19567e-07	0
chr9-2717959-G-A	18	1614078	1.11519e-05	0
chr9-2717959-G-C	5	1614196	3.09752e-06	0
chr9-2717960-A-C	1	1614032	6.19566e-07	0
chr9-2717961-G-A	1	1614184	6.19508e-07	0
chr9-2717961-G-C	25	1614184	1.54877e-05	0
chr9-2717962-G-A	2	1614154	1.23904e-06	0
chr9-2717963-A-G	1	1614024	6.19569e-07	0
chr9-2717964-C-T	1	1614168	6.19514e-07	0
chr9-2717965-C-T	1	1614154	6.1952e-07	0
chr9-2717966-A-AGCAG	1	1614174	6.19512e-07	0
chr9-2717967-G-A	1	1614176	6.19511e-07	0
chr9-2717967-G-T	2	1614176	1.23902e-06	0
chr9-2717968-C-G	6	1614146	3.71714e-06	0
chr9-2717968-C-T	4	1614144	2.47809e-06	0
chr9-2717969-A-C	25	1614028	1.54892e-05	0
chr9-2717970-G-A	2	1614170	1.23903e-06	0
chr9-2717970-G-C	3	1614052	1.85868e-06	0
chr9-2717971-G-A	2	1614154	1.23904e-06	0
chr9-2717972-C-A	1	1614126	6.1953e-07	0
chr9-2717973-A-C	1	1614134	6.19527e-07	0
chr9-2717973-A-T	1	1614134	6.19527e-07	0
chr9-2717974-G-GAAGAGGACCAGCAGGCAT	1	1614150	6.19521e-07	0
chr9-2717975-G-A	4	1614002	2.47831e-06	0
chr9-2717975-G-C	1	1614120	6.19533e-07	0
chr9-2717976-G-A	25	1614016	1.54893e-05	0
chr9-2717977-G-C	1	1614138	6.19526e-07	0
chr9-2717978-A-G	2	1613962	1.23919e-06	0
chr9-2717979-G-A	28	1614128	1.73468e-05	0
chr9-2717979-G-C	2	1614128	1.23906e-06	0
chr9-2717980-G-A	10	1614014	6.19573e-06	0
chr9-2717980-G-T	6	1614014	3.71744e-06	0
chr9-2717982-C-T	4	1614104	2.47816e-06	0
chr9-2717983-A-G	6	1614076	3.7173e-06	0
chr9-2717984-C-A	3	1614144	1.85857e-06	0
chr9-2717984-C-T	75	1614144	4.64643e-05	0
chr9-2717985-C-A	3	1614116	1.8586e-06	0
chr9-2717985-C-T	1	1614116	6.19534e-07	0
chr9-2717987-C-A	1	1614146	6.19523e-07	0
chr9-2717987-C-T	1	1614146	6.19523e-07	0
chr9-2717988-C-T	10	1614116	6.19534e-06	0
chr9-2717989-G-A	17	1613984	1.05329e-05	0
chr9-2717989-G-C	25	1613984	1.54896e-05	0
chr9-2717989-G-T	4	1613984	2.47834e-06	0
chr9-2717990-C-A	2	1614160	1.23903e-06	0
chr9-2717990-C-T	1	1614160	6.19517e-07	0
chr9-2717991-C-A	1	1614154	6.1952e-07	0
chr9-2717991-C-T	1	1614154	6.1952e-07	0
chr9-2717992-A-G	16	1613994	9.9133e-06	0
chr9-2717994-G-A	20	1614006	1.23915e-05	0
chr9-2717994-G-C	23	1614124	1.42492e-05	0
chr9-2717995-C-A	1	1614102	6.1954e-07	0
chr9-2717995-C-G	1	1614102	6.1954e-07	0
chr9-2717995-C-T	2	1614102	1.23908e-06	0
chr9-2717996-C-G	15	1613982	9.29378e-06	0
chr9-2717996-C-T	1	1614100	6.1954e-07	0
chr9-2717997-C-G	361	1613892	0.000223683	1
chr9-2717997-C-T	5	1613892	3.0981e-06	0
chr9-2717998-G-A	5	1614010	3.09787e-06	0
chr9-2717999-A-C	1	1614020	6.19571e-07	0
chr9-2718000-G-A	2	1614016	1.23915e-06	0
chr9-2718001-G-A	1	1614006	6.19576e-07	0
chr9-2718002-G-A	2	1613854	1.23927e-06	0
chr9-2718005-C-A	2	1613934	1.23921e-06	0
chr9-2718006-C-A	6	1613900	3.7177e-06	0
chr9-2718007-A-G	2	1613892	1.23924e-06	0
chr9-2718008-G-A	1	1613760	6.19671e-07	0
chr9-2718009-C-A	1	1613656	6.19711e-07	0
chr9-2718009-C-T	26	1613656	1.61125e-05	0
chr9-2718010-G-A	3	1613514	1.8593e-06	0
chr9-2718012-C-A	17	1613404	1.05367e-05	0
chr9-2718016-C-T	2	1613486	1.23955e-06	0
chr9-2718017-C-CG	2	1613110	1.23984e-06	0
chr9-2718017-C-T	3	1613228	1.85963e-06	0
chr9-2718018-G-A	12	1613122	7.43899e-06	0
chr9-2718019-G-A	130	1613044	8.0593e-05	0
chr9-2718020-C-A	12	1613078	7.43919e-06	0
chr9-2718020-C-T	1	1613080	6.19932e-07	0
chr9-2718021-C-A	2	1613078	1.23987e-06	0
chr9-2718022-C-T	2	1612772	1.2401e-06	0
chr9-2718025-C-T	1	1612568	6.20129e-07	0
chr9-2718027-G-A	7	1612494	4.3411e-06	0
chr9-2718028-T-C	15	1612598	9.30176e-06	0
chr9-2718029-C-G	2	1612382	1.2404e-06	0
chr9-2718029-C-T	1	1612498	6.20156e-07	0
chr9-2718030-C-T	709	1612374	0.000439724	5
chr9-2718031-A-T	1	1612312	6.20227e-07	0
chr9-2718032-C-G	3	1612124	1.8609e-06	0
chr9-2718032-C-T	9	1612124	5.5827e-06	0
chr9-2718033-G-A	11	1611832	6.82453e-06	0
chr9-2718033-G-C	1	1611950	6.20367e-07	0
chr9-2718033-G-T	1	1611950	6.20367e-07	0
chr9-2718034-C-A	3	1612084	1.86095e-06	0
chr9-2718034-C-G	1	1612084	6.20315e-07	0
chr9-2718035-T-A	21	1611906	1.30281e-05	0
chr9-2718036-G-A	2	1611466	1.24111e-06	0
chr9-2718036-G-C	4	1611348	2.48239e-06	0
chr9-2718037-A-C	3	1611654	1.86144e-06	0
chr9-2718038-A-T	1	1611520	6.20532e-07	0
chr9-2718039-T-C	7	1611346	4.34419e-06	0
chr9-2718040-G-A	1	1610542	6.20909e-07	0
chr9-2718042-G-C	1	1610534	6.20912e-07	0
chr9-2718043-A-C	1	1610612	6.20882e-07	0
chr9-2718045-C-T	1	1610056	6.21096e-07	0
chr9-2718046-G-A	31	1609994	1.92547e-05	1
chr9-2718046-G-C	2	1610114	1.24215e-06	0
chr9-2718047-T-C	3	1609954	1.86341e-06	0
chr9-2718048-G-A	1	1609690	6.21238e-07	0
chr9-2718048-G-C	3	1609690	1.86371e-06	0
chr9-2718049-G-C	2	1609168	1.24288e-06	0
chr9-2718050-G-C	1	1609374	6.2136e-07	0
chr9-2718051-T-C	1380	1608950	0.000857702	5
chr9-2718053-G-A	1	1608160	6.21829e-07	0
chr9-2718053-G-T	12	1608278	7.4614e-06	0
chr9-2718054-C-T	4	1607938	2.48766e-06	0
chr9-2718056-ACAGCTAC-A	13	1608168	8.08373e-06	0
chr9-2718057-C-A	3	1607320	1.86646e-06	0
chr9-2718057-C-G	1	1607320	6.22154e-07	0
chr9-2718058-A-C	21	1607432	1.30643e-05	0
chr9-2718059-G-A	3	1607204	1.8666e-06	0
chr9-2718059-G-C	7	1607204	4.35539e-06	0
chr9-2718060-C-A	1	1607302	6.22161e-07	0
chr9-2718061-T-A	1	1607234	6.22187e-07	0
chr9-2718061-T-C	1	1607234	6.22187e-07	0
chr9-2718063-C-G	1	1606932	6.22304e-07	0
chr9-2718064-C-T	12	1606438	7.46994e-06	0
chr9-2718065-A-G	44	1606570	2.73875e-05	0
chr9-2718066-G-C	5	1606364	3.11262e-06	0
chr9-2718067-C-A	3	1605474	1.86861e-06	0
chr9-2718067-C-G	12	1605356	7.47498e-06	0
chr9-2718067-C-T	217	1605356	0.000135173	0
chr9-2718068-T-C	1	1605644	6.22803e-07	0
chr9-2718068-T-G	1	1605644	6.22803e-07	0
chr9-2718069-G-A	2	1604784	1.24627e-06	0
chr9-2718069-G-T	1	1604784	6.23137e-07	0
chr9-2718070-G-C	11	1604390	6.85619e-06	0
chr9-2718071-A-G	1	1604672	6.2318e-07	0
chr9-2718072-C-A	1	1603436	6.23661e-07	0
chr9-2718072-C-T	1	1603436	6.23661e-07	0
chr9-2718073-T-C	1	1603764	6.23533e-07	0
chr9-2718075-C-T	4	1603432	2.49465e-06	0
chr9-2718076-T-A	9	1603150	5.61395e-06	0
chr9-2718076-T-C	2	1603150	1.24754e-06	0
chr9-2718077-G-A	3	1602712	1.87183e-06	0
chr9-2718077-G-T	3	1602594	1.87197e-06	0
chr9-2718078-C-A	35	1600896	2.18628e-05	0
chr9-2718078-C-G	6	1600896	3.7479e-06	0
chr9-2718078-C-T	3	1601012	1.87381e-06	0
chr9-2718079-G-A	26	1601268	1.62371e-05	0
chr9-2718079-G-T	2	1601388	1.24892e-06	0
chr9-2718081-G-A	1	1601200	6.24532e-07	0
chr9-2718083-T-C	3	1601314	1.87346e-06	0
chr9-2718084-G-A	10	1601116	6.24564e-06	0
chr9-2718084-G-C	1	1601116	6.24564e-07	0
chr9-2718084-G-T	11	1601116	6.87021e-06	0
chr9-2718085-G-C	1	1600744	6.2471e-07	0
chr9-2718087-C-T	19	1600466	1.18715e-05	0
chr9-2718088-G-A	169	1600686	0.00010558	0
chr9-2718089-G-A	3	1599996	1.875e-06	0
chr9-2718090-C-CCT	4	1600690	2.49892e-06	0
chr9-2718092-T-TC	1	1600282	6.2489e-07	0
chr9-2718092-TCC-T	4	1600162	2.49975e-06	0
chr9-2718093-C-T	11	1600204	6.87412e-06	0
chr9-2718094-C-T	6	1600486	3.74886e-06	0
chr9-2718095-C-A	5	1599652	3.12568e-06	0
chr9-2718095-C-T	3	1599774	1.87526e-06	0
chr9-2718098-A-T	2	1599818	1.25014e-06	0
chr9-2718099-G-C	1	1599768	6.25091e-07	0
chr9-2718099-GA-G	2	1599886	1.25009e-06	0
chr9-2718100-A-G	1	1599824	6.25069e-07	0
chr9-2718101-C-A	1	1599800	6.25078e-07	0
chr9-2718101-C-T	7	1599680	4.37588e-06	0
chr9-2718102-G-A	28	1599820	1.7502e-05	0
chr9-2718103-C-G	26	1598640	1.62638e-05	0
chr9-2718103-C-T	3	1598522	1.87673e-06	0
chr9-2718104-G-A	4	1599258	2.50116e-06	0
chr9-2718105-C-A	1	1600086	6.24966e-07	0
chr9-2718106-C-G	3	1600402	1.87453e-06	0
chr9-2718107-T-A	1	1600722	6.24718e-07	0
chr9-2718107-T-C	1	1600722	6.24718e-07	0
chr9-2718108-A-C	12	1600472	7.49779e-06	0
chr9-2718109-G-A	1	1600692	6.2473e-07	0
chr9-2718110-G-A	1	1600702	6.24726e-07	0
chr9-2718111-T-A	2	1600276	1.24978e-06	0
chr9-2718111-T-C	1	1600276	6.24892e-07	0
chr9-2718112-C-G	5	1600272	3.12447e-06	0
chr9-2718112-C-T	1	1600272	6.24894e-07	0
chr9-2718113-G-A	19	1600428	1.18718e-05	0
chr9-2718114-C-T	2	1601220	1.24905e-06	0
chr9-2718115-C-T	3	1601552	1.87318e-06	0
chr9-2718116-T-A	26	1601708	1.62327e-05	0
chr9-2718116-T-G	1	1601826	6.24288e-07	0
chr9-2718117-G-A	2	1602198	1.24829e-06	0
chr9-2718118-G-A	4	1602146	2.49665e-06	0
chr9-2718119-C-T	1	1601812	6.24293e-07	0
chr9-2718120-C-T	1	1602732	6.23935e-07	0
chr9-2718121-A-G	1	1600736	6.24713e-07	0
chr9-2718122-C-A	1	1603420	6.23667e-07	0
chr9-2718122-C-G	1	1603420	6.23667e-07	0
chr9-2718123-C-A	1	1603636	6.23583e-07	0
chr9-2718124-T-A	1	1603246	6.23735e-07	0
chr9-2718125-C-T	1	1604648	6.2319e-07	0
chr9-2718126-C-T	1	1604976	6.23062e-07	0
chr9-2718128-C-G	12	1606398	7.47013e-06	0
chr9-2718128-C-T	657	1606516	0.00040896	6
chr9-2718129-C-G	1	1606696	6.22395e-07	0
chr9-2718129-C-T	1	1606696	6.22395e-07	0
chr9-2718130-A-G	4	1607152	2.48887e-06	0
chr9-2718132-C-A	1	1607708	6.22003e-07	0
chr9-2718133-C-T	2	1607958	1.24381e-06	0
chr9-2718134-G-A	5	1608022	3.10941e-06	0
chr9-2718135-C-G	9	1608682	5.59464e-06	0
chr9-2718135-C-T	2	1608682	1.24325e-06	0
chr9-2718136-A-G	1	1608848	6.21563e-07	0
chr9-2718137-G-A	39	1609180	2.42359e-05	0
chr9-2718137-G-GCCGCCAGCTAAGCCT	1	1609180	6.21435e-07	0
chr9-2718138-C-T	42	1609170	2.61004e-05	0
chr9-2718139-C-T	14	1609492	8.6984e-06	0
chr9-2718140-G-A	7	1609584	4.34895e-06	0
chr9-2718140-G-T	1	1609702	6.21233e-07	0
chr9-2718141-C-T	5	1610162	3.10528e-06	0
chr9-2718142-C-T	1	1610554	6.20904e-07	0
chr9-2718143-A-C	1	1610714	6.20843e-07	0
chr9-2718144-G-A	2	1610760	1.24165e-06	0
chr9-2718144-G-C	2	1610760	1.24165e-06	0
chr9-2718145-C-G	1	1611018	6.20726e-07	0
chr9-2718146-T-C	9	1611276	5.58564e-06	0
chr9-2718148-A-C	1	1611430	6.20567e-07	0
chr9-2718149-G-A	94	1611422	5.83336e-05	0
chr9-2718150-C-A	1	1611526	6.2053e-07	0
chr9-2718150-C-T	5	1611526	3.10265e-06	0
chr9-2718151-C-T	11	1611748	6.82489e-06	0
chr9-2718152-T-C	1	1611786	6.2043e-07	0
chr9-2718152-T-G	1	1611786	6.2043e-07	0
chr9-2718153-G-A	2	1611896	1.24077e-06	0
chr9-2718153-G-C	2	1611898	1.24077e-06	0
chr9-2718155-G-A	4	1611936	2.48149e-06	0
chr9-2718155-GCGA-G	4	1612054	2.48131e-06	0
chr9-2718156-C-A	11	1611562	6.82568e-06	0
chr9-2718156-C-T	9	1611560	5.58465e-06	0
chr9-2718157-G-A	41	1612058	2.54333e-05	1
chr9-2718157-G-T	4	1612176	2.48112e-06	0
chr9-2718158-A-C	1	1612384	6.202e-07	0
chr9-2718159-C-A	11	1612216	6.82291e-06	0
chr9-2718159-C-T	4	1612334	2.48088e-06	0
chr9-2718159-CGACTACGAG-C	2	1612216	1.24053e-06	0
chr9-2718160-G-A	4	1612322	2.48089e-06	0
chr9-2718160-G-C	1	1612322	6.20224e-07	0
chr9-2718160-GACT-G	1	1612440	6.20178e-07	0
chr9-2718161-A-G	1	1612680	6.20086e-07	0
chr9-2718163-T-C	1	1612836	6.20026e-07	0
chr9-2718164-A-G	1	1612916	6.19995e-07	0
chr9-2718165-C-G	1	1612808	6.20037e-07	0
chr9-2718165-C-T	5	1612690	3.10041e-06	0
chr9-2718165-CGAG-C	1	1612808	6.20037e-07	0
chr9-2718166-G-A	14	1612968	8.67965e-06	0
chr9-2718166-G-C	1	1612968	6.19975e-07	0
chr9-2718166-G-T	9	1612968	5.57978e-06	0
chr9-2718167-A-G	3	1613060	1.85982e-06	0
chr9-2718168-G-T	1	1613140	6.19909e-07	0
chr9-2718169-G-A	68	1613032	4.21566e-05	0
chr9-2718169-G-C	3	1613150	1.85972e-06	0
chr9-2718170-A-G	17	1612990	1.05394e-05	0
chr9-2718171-G-A	1504	1613178	0.000932321	20
chr9-2718171-GCAGA-G	1	1613182	6.19893e-07	0
chr9-2718172-C-T	35	1612992	2.16988e-05	0
chr9-2718174-G-A	1	1613200	6.19886e-07	0
chr9-2718174-G-C	3	1613202	1.85966e-06	0
chr9-2718175-A-G	1	1613268	6.1986e-07	0
chr9-2718176-C-T	7	1613244	4.33908e-06	0
chr9-2718178-G-A	3	1613328	1.85951e-06	0
chr9-2718179-A-G	1	1613360	6.19824e-07	0
chr9-2718180-C-A	350	1613288	0.000216948	0
chr9-2718180-C-G	1	1613288	6.19852e-07	0
chr9-2718180-C-T	7	1613288	4.33896e-06	0
chr9-2718181-G-A	17	1613190	1.05381e-05	0
chr9-2718181-G-T	41	1613190	2.54155e-05	0
chr9-2718182-AAT-A	1	1613268	6.1986e-07	0
chr9-2718183-A-C	1	1613360	6.19824e-07	0
chr9-2718183-A-G	2	1613360	1.23965e-06	0
chr9-2718184-T-C	1	1613410	6.19805e-07	0
chr9-2718185-ACTT-A	3	1613104	1.85977e-06	0
chr9-2718187-T-A	1	1613380	6.19817e-07	0
chr9-2718188-T-A	2	1613360	1.23965e-06	0
chr9-2718188-T-C	7	1613360	4.33877e-06	0
chr9-2718189-C-T	1	1613396	6.19811e-07	0
chr9-2718190-T-C	20	1613244	1.23974e-05	0
chr9-2718190-T-G	15	1613362	9.29736e-06	0
chr9-2718192-C-T	20	1613260	1.23973e-05	0
chr9-2718193-G-A	5	1613320	3.0992e-06	0
chr9-2718193-G-C	1	1613320	6.1984e-07	0
chr9-2718194-A-G	1	1613320	6.1984e-07	0
chr9-2718195-C-G	2	1613362	1.23965e-06	0
chr9-2718195-C-T	2	1613246	1.23974e-06	0
chr9-2718196-C-G	1	1613340	6.19832e-07	0
chr9-2718196-C-T	2	1613340	1.23966e-06	0
chr9-2718197-G-A	37	1613168	2.29362e-05	0
chr9-2718198-C-T	7	1613276	4.339e-06	0
chr9-2718199-G-A	1	1613420	6.19801e-07	0
chr9-2718199-G-C	4	1613420	2.47921e-06	0
chr9-2718201-C-T	3	1613498	1.85931e-06	0
chr9-2718203-C-A	1	1613340	6.19832e-07	0
chr9-2718203-C-T	3	1613458	1.85936e-06	0
chr9-2718204-G-A	8	1613346	4.95864e-06	0
chr9-2718205-G-A	10	1613426	6.19799e-06	0
chr9-2718205-G-C	1	1613430	6.19798e-07	0
chr9-2718206-C-A	2	1613486	1.23955e-06	0
chr9-2718206-C-G	1	1613486	6.19776e-07	0
chr9-2718206-C-T	21	1613486	1.30153e-05	0
chr9-2718207-C-T	1	1613456	6.19788e-07	0
chr9-2718208-G-A	4	1613476	2.47912e-06	0
chr9-2718208-G-T	1	1613358	6.19825e-07	0
chr9-2718209-T-A	1	1613504	6.19769e-07	0
chr9-2718209-T-C	4	1613504	2.47908e-06	0
chr9-2718211-T-C	1	1613448	6.19791e-07	0
chr9-2718212-T-G	2	1613544	1.23951e-06	0
chr9-2718217-C-T	1	1613546	6.19753e-07	0
chr9-2718218-T-G	3	1613556	1.85925e-06	0
chr9-2718219-G-A	24	1613394	1.48755e-05	0
chr9-2718220-G-A	1	1613556	6.19749e-07	0
chr9-2718220-G-C	1	1613438	6.19795e-07	0
chr9-2718220-G-T	6	1613556	3.7185e-06	0
chr9-2718222-C-G	7	1613426	4.33859e-06	0
chr9-2718222-C-T	3	1613544	1.85926e-06	0
chr9-2718223-T-G	1	1613534	6.19758e-07	0
chr9-2718224-A-G	1	1613498	6.19771e-07	0
chr9-2718224-A-T	75	1613380	4.64863e-05	0
chr9-2718226-A-G	10	1613452	6.19789e-06	0
chr9-2718227-A-G	1	1613462	6.19785e-07	0
chr9-2718230-T-C	35	1613490	2.16921e-05	0
chr9-2718231-C-G	5	1613542	3.09877e-06	0
chr9-2718231-C-T	1	1613542	6.19755e-07	0
chr9-2718233-A-C	2	1613172	1.23979e-06	0
chr9-2718233-A-G	49	1613054	3.03772e-05	0
chr9-2718234-C-T	4	1613482	2.47911e-06	0
chr9-2718235-C-T	2	1613464	1.23957e-06	0
chr9-2718236-T-C	2	1613302	1.23969e-06	0
chr9-2718236-T-G	1	1613420	6.19801e-07	0
chr9-2718237-G-C	8	1613258	4.95891e-06	0
chr9-2718237-G-T	1	1613374	6.19819e-07	0
chr9-2718238-TC-T	1	1613372	6.1982e-07	0
chr9-2718239-C-G	1	1613408	6.19806e-07	0
chr9-2718240-C-A	1	1613366	6.19822e-07	0
chr9-2718240-C-T	32	1613248	1.98358e-05	0
chr9-2718241-G-A	71	1613286	4.40096e-05	0
chr9-2718241-G-T	2	1613286	1.23971e-06	0
chr9-2718242-G-C	2	1613224	1.23975e-06	0
chr9-2718243-G-A	1	1613230	6.19874e-07	0
chr9-2718243-G-C	2	1613112	1.23984e-06	0
chr9-2718244-G-A	46	1613130	2.8516e-05	0
chr9-2718244-G-T	1	1613248	6.19867e-07	0
chr9-2718246-G-A	9	1613232	5.57886e-06	0
chr9-2718247-C-A	8	1613254	4.95892e-06	0
chr9-2718249-G-A	2	1613118	1.23983e-06	0
chr9-2718250-C-T	1	1613186	6.19891e-07	0
chr9-2718252-G-C	3	1613068	1.85981e-06	0
chr9-2718253-G-C	29	1612908	1.79799e-05	0
chr9-2718255-G-A	6	1612930	3.71994e-06	0
chr9-2718255-G-T	6	1612932	3.71993e-06	0
chr9-2718256-C-A	21	1612808	1.30208e-05	0
chr9-2718256-C-T	29	1612808	1.79811e-05	0
chr9-2718257-T-C	3	1612996	1.85989e-06	0
chr9-2718258-C-G	4	1612918	2.47998e-06	0
chr9-2718258-C-T	2	1612918	1.23999e-06	0
chr9-2718259-G-A	11	1612820	6.82035e-06	0
chr9-2718259-G-T	1	1612820	6.20032e-07	0
chr9-2718261-C-T	2	1612822	1.24006e-06	0
chr9-2718261-CG-C	2	1612822	1.24006e-06	0
chr9-2718262-G-A	19	1612654	1.17818e-05	0
chr9-2718262-G-C	3	1612654	1.86029e-06	0
chr9-2718263-G-A	6	1612606	3.72069e-06	0
chr9-2718263-G-C	1	1612724	6.20069e-07	0
chr9-2718263-G-T	1	1612724	6.20069e-07	0
chr9-2718264-G-A	34	1612390	2.10867e-05	0
chr9-2718264-G-T	3	1612508	1.86046e-06	0
chr9-2718265-C-T	9	1612644	5.5809e-06	0
chr9-2718266-T-C	2	1612656	1.24019e-06	0
chr9-2718266-T-G	1	1612656	6.20095e-07	0
chr9-2718266-TGTGTCCG-T	5	1612656	3.10048e-06	0
chr9-2718267-G-C	1	1612542	6.20139e-07	0
chr9-2718268-T-C	7	1612442	4.34124e-06	0
chr9-2718269-G-A	1	1612436	6.2018e-07	0
chr9-2718269-G-C	1	1612436	6.2018e-07	0
chr9-2718270-T-A	6	1612246	3.72152e-06	0
chr9-2718270-T-G	1	1612364	6.20207e-07	0
chr9-2718271-C-T	1	1612356	6.2021e-07	0
chr9-2718272-C-G	1	1612186	6.20276e-07	0
chr9-2718272-C-T	26	1612068	1.61284e-05	0
chr9-2718273-G-A	7	1612156	4.34201e-06	0
chr9-2718273-G-C	2	1612156	1.24057e-06	0
chr9-2718274-C-G	2	1612220	1.24053e-06	0
chr9-2718274-C-T	3	1612220	1.86079e-06	0
chr9-2718275-G-A	6	1611782	3.72259e-06	0
chr9-2718275-G-C	5	1611900	3.10193e-06	0
chr9-2718276-C-G	2	1612042	1.24066e-06	0
chr9-2718277-C-G	7	1611942	4.34259e-06	0
chr9-2718277-C-T	20	1611824	1.24083e-05	0
chr9-2718278-G-A	17	1611488	1.05493e-05	0
chr9-2718280-T-C	3	1611798	1.86128e-06	0
chr9-2718280-T-G	1	1611916	6.2038e-07	0
chr9-2718281-T-C	2	1611872	1.24079e-06	0
chr9-2718282-C-G	1	1611712	6.20458e-07	0
chr9-2718282-C-T	2	1611712	1.24092e-06	0
chr9-2718284-T-A	1	1611462	6.20555e-07	0
chr9-2718286-G-A	2	1611330	1.24121e-06	0
chr9-2718286-G-C	2	1611330	1.24121e-06	0
chr9-2718288-G-A	28	1611284	1.73774e-05	0
chr9-2718288-G-C	1	1611284	6.20623e-07	0
chr9-2718289-G-A	3	1611292	1.86186e-06	0
chr9-2718289-G-C	2	1611292	1.24124e-06	0
chr9-2718289-G-T	1	1611292	6.2062e-07	0
chr9-2718290-A-G	2	1610980	1.24148e-06	0
chr9-2718292-C-A	28	1610632	1.73845e-05	0
chr9-2718292-C-G	46	1610632	2.85602e-05	0
chr9-2718292-C-T	11	1610750	6.82912e-06	0
chr9-2718294-G-A	6	1610404	3.72577e-06	0
chr9-2718294-G-C	1	1610404	6.20962e-07	0
chr9-2718294-GGGCTACTGGGGCGTGC-G	9	1610286	5.58907e-06	0
chr9-2718295-G-C	1	1610412	6.20959e-07	0
chr9-2718295-G-T	4	1610530	2.48365e-06	0
chr9-2718296-G-A	2	1610374	1.24195e-06	0
chr9-2718296-G-GCTA	1	1610374	6.20974e-07	0
chr9-2718297-C-T	1	1610384	6.2097e-07	0
chr9-2718298-T-C	2	1610174	1.2421e-06	0
chr9-2718301-T-C	2	1609780	1.24241e-06	0
chr9-2718301-T-G	6	1609662	3.72749e-06	0
chr9-2718302-G-A	8	1609248	4.97127e-06	0
chr9-2718302-G-T	1	1609366	6.21363e-07	0
chr9-2718303-G-A	1	1609474	6.21321e-07	0
chr9-2718303-G-C	3	1609356	1.8641e-06	0
chr9-2718304-G-A	3	1609196	1.86429e-06	0
chr9-2718304-G-C	1	1609314	6.21383e-07	0
chr9-2718305-G-A	3	1609226	1.86425e-06	0
chr9-2718306-C-G	1	1608914	6.21537e-07	0
chr9-2718306-C-T	2	1608798	1.24316e-06	0
chr9-2718307-G-A	5	1608644	3.10821e-06	0
chr9-2718307-G-C	7	1608644	4.35149e-06	0
chr9-2718307-G-T	2	1608644	1.24328e-06	0
chr9-2718308-T-C	2	1608618	1.2433e-06	0
chr9-2718309-G-A	3	1608496	1.8651e-06	0
chr9-2718310-C-A	1	1607656	6.22024e-07	0
chr9-2718311-G-A	4	1608084	2.48743e-06	0
chr9-2718311-G-C	1	1608084	6.21858e-07	0
chr9-2718311-G-T	8	1608084	4.97486e-06	0
chr9-2718312-G-A	27	1607480	1.67965e-05	0
chr9-2718312-G-T	2	1607598	1.24409e-06	0
chr9-2718313-C-A	4	1607384	2.48852e-06	0
chr9-2718313-C-T	10	1607384	6.22129e-06	0
chr9-2718314-T-C	39	1607232	2.42653e-05	1
chr9-2718315-C-A	1	1606910	6.22312e-07	0
chr9-2718315-C-G	59	1606792	3.67191e-05	1
chr9-2718317-A-G	1	1606688	6.22398e-07	0
chr9-2718318-G-A	2	1606628	1.24484e-06	0
chr9-2718318-G-C	4	1606628	2.48969e-06	0
chr9-2718318-G-T	1	1606628	6.22422e-07	0
chr9-2718319-T-C	73	1606060	4.54528e-05	0
chr9-2718319-T-G	5	1606178	3.11298e-06	0
chr9-2718320-A-G	6	1605900	3.73622e-06	0
chr9-2718322-A-C	5	1605152	3.11497e-06	0
chr9-2718323-C-T	3	1604762	1.86944e-06	0
chr9-2718324-G-A	48	1604516	2.99156e-05	0
chr9-2718325-C-A	1	1604788	6.23135e-07	0
chr9-2718326-C-A	1	1604240	6.23348e-07	0
chr9-2718326-C-T	1	1604358	6.23302e-07	0
chr9-2718328-C-CGCT	1	1603334	6.237e-07	0
chr9-2718328-C-G	1	1603334	6.237e-07	0
chr9-2718328-C-T	5	1603214	3.11874e-06	1
chr9-2718329-G-A	2	1603456	1.24731e-06	0
chr9-2718329-G-C	4	1603456	2.49461e-06	0
chr9-2718329-G-T	12	1603456	7.48383e-06	0
chr9-2718330-C-A	2	1603882	1.24697e-06	0
chr9-2718330-C-G	5	1603766	3.11766e-06	0
chr9-2718330-C-T	2	1603884	1.24697e-06	0
chr9-2718331-T-A	2	1603846	1.247e-06	0
chr9-2718331-T-C	4	1603846	2.49401e-06	0
chr9-2718331-T-G	3	1603728	1.87064e-06	0
chr9-2718332-G-A	6	1603526	3.74175e-06	0
chr9-2718333-C-A	1	1603598	6.23598e-07	0
chr9-2718333-C-T	21	1603480	1.30965e-05	0
chr9-2718334-T-C	18	1603814	1.12232e-05	0
chr9-2718334-T-G	2	1603814	1.24703e-06	0
chr9-2718335-G-A	2	1603802	1.24704e-06	0
chr9-2718335-GC-G	1	1603802	6.23518e-07	0
chr9-2718336-C-A	1	1604082	6.2341e-07	0
chr9-2718336-C-T	2	1604082	1.24682e-06	0
chr9-2718337-C-A	3	1603872	1.87047e-06	0
chr9-2718337-C-T	5	1603754	3.11769e-06	0
chr9-2718338-G-A	49	1602974	3.05682e-05	0
chr9-2718338-G-C	4	1602974	2.49536e-06	0
chr9-2718339-C-A	41	1603490	2.55692e-05	0
chr9-2718339-C-T	4	1603608	2.49438e-06	0
chr9-2718340-A-C	6	1603094	3.74276e-06	0
chr9-2718340-A-G	4	1603094	2.49517e-06	0
chr9-2718341-T-A	43	1603238	2.68207e-05	0
chr9-2718341-T-C	2	1603356	1.24738e-06	0
chr9-2718341-T-G	5	1603356	3.11846e-06	0
chr9-2718342-C-T	9	1603166	5.61389e-06	0
chr9-2718343-T-A	1	1602974	6.2384e-07	0
chr9-2718343-T-C	2	1602974	1.24768e-06	0
chr9-2718343-T-G	1	1602974	6.2384e-07	0
chr9-2718344-G-A	6	1601298	3.74696e-06	0
chr9-2718344-G-C	3	1601298	1.87348e-06	0
chr9-2718345-C-T	1	1601692	6.2434e-07	0
chr9-2718347-T-C	1	1601526	6.24404e-07	0
chr9-2718348-C-G	9	1600250	5.62412e-06	0
chr9-2718348-C-T	6	1600132	3.74969e-06	0
chr9-2718348-CGAG-C	1	1600250	6.24902e-07	0
chr9-2718349-G-A	238	1600548	0.000148699	0
chr9-2718349-G-C	1	1600548	6.24786e-07	0
chr9-2718350-A-C	2	1600950	1.24926e-06	0
chr9-2718351-G-A	1760	1600278	0.00109981	19
chr9-2718351-G-C	1	1600282	6.2489e-07	0
chr9-2718352-G-C	2	1600118	1.24991e-06	0
chr9-2718352-G-T	2	1600118	1.24991e-06	0
chr9-2718353-A-G	2	1600194	1.24985e-06	0
chr9-2718354-G-A	6	1599546	3.75106e-06	0
chr9-2718354-G-C	2	1599664	1.25026e-06	0
chr9-2718355-C-A	45	1598944	2.81436e-05	0
chr9-2718355-C-T	4	1599062	2.50147e-06	0
chr9-2718356-G-A	36	1599142	2.25121e-05	0
chr9-2718356-G-C	2	1599144	1.25067e-06	0
chr9-2718356-G-T	4	1599026	2.50152e-06	0
chr9-2718357-G-A	10	1598466	6.256e-06	0
chr9-2718357-G-C	28	1598348	1.75181e-05	0
chr9-2718358-C-G	20	1598738	1.25099e-05	0
chr9-2718358-C-T	2	1598736	1.25099e-06	0
chr9-2718359-G-A	6	1598990	3.75237e-06	0
chr9-2718359-G-T	3	1598872	1.87632e-06	0
chr9-2718360-C-T	2	1598892	1.25087e-06	0
chr9-2718361-G-A	10	1598894	6.25432e-06	0
chr9-2718361-G-C	1	1599012	6.25386e-07	0
chr9-2718361-G-T	2	1599012	1.25077e-06	0
chr9-2718362-A-G	11	1599540	6.87698e-06	0
chr9-2718362-A-T	1	1599540	6.2518e-07	0
chr9-2718363-C-A	1	1598618	6.2554e-07	0
chr9-2718363-C-CGAGCT	1	1598618	6.2554e-07	0
chr9-2718363-C-G	11	1598500	6.88145e-06	0
chr9-2718363-C-T	2	1598500	1.25117e-06	0
chr9-2718364-G-A	268	1599156	0.000167588	0
chr9-2718364-G-C	3	1599038	1.87613e-06	0
chr9-2718364-G-T	4	1599036	2.50151e-06	0
chr9-2718365-A-C	6	1599560	3.75103e-06	0
chr9-2718365-A-G	1	1599560	6.25172e-07	0
chr9-2718365-A-T	1	1599442	6.25218e-07	0
chr9-2718366-G-A	3	1599718	1.87533e-06	0
chr9-2718367-C-A	1	1599466	6.25209e-07	0
chr9-2718368-T-A	13	1599546	8.12731e-06	0
chr9-2718368-T-C	1	1599546	6.25177e-07	0
chr9-2718368-T-G	5	1599664	3.12566e-06	0
chr9-2718369-G-A	3	1599626	1.87544e-06	0
chr9-2718369-G-C	1	1599626	6.25146e-07	0
chr9-2718369-G-T	1	1599508	6.25192e-07	0
chr9-2718371-G-A	2	1599860	1.25011e-06	0
chr9-2718371-G-C	1	1599860	6.25055e-07	0
chr9-2718371-G-T	2	1599742	1.2502e-06	0
chr9-2718372-C-A	2	1599312	1.25054e-06	0
chr9-2718372-C-T	3	1599430	1.87567e-06	0
chr9-2718373-G-A	24	1599578	1.5004e-05	0
chr9-2718373-G-C	3	1599696	1.87536e-06	0
chr9-2718373-G-GA	1	1599696	6.25119e-07	0
chr9-2718373-G-T	5	1599576	3.12583e-06	0
chr9-2718376-C-A	3	1599638	1.87542e-06	0
chr9-2718376-C-G	1	1599756	6.25095e-07	0
chr9-2718376-C-T	13	1599754	8.12625e-06	1
chr9-2718377-G-A	10	1599908	6.25036e-06	0
chr9-2718377-G-C	185	1599790	0.00011564	0
chr9-2718377-G-T	5	1599790	3.12541e-06	0
chr9-2718378-G-A	2	1600458	1.24964e-06	0
chr9-2718378-G-C	1	1600458	6.24821e-07	0
chr9-2718379-C-G	5	1600888	3.12327e-06	0
chr9-2718379-C-T	2	1600770	1.2494e-06	0
chr9-2718380-T-C	6	1600804	3.74812e-06	0
chr9-2718381-C-A	1	1600568	6.24778e-07	0
chr9-2718381-C-G	20	1600454	1.24965e-05	0
chr9-2718381-C-T	1	1600572	6.24777e-07	0
chr9-2718382-A-G	1	1601020	6.24602e-07	0
chr9-2718382-A-T	4	1601020	2.49841e-06	0
chr9-2718383-A-G	1	1601228	6.24521e-07	0
chr9-2718384-G-A	9	1600768	5.6223e-06	0
chr9-2718384-G-C	188	1600768	0.000117444	2
chr9-2718386-T-C	844	1601272	0.000527081	16
chr9-2718386-T-G	11	1601278	6.86951e-06	0
chr9-2718387-C-A	4	1600944	2.49853e-06	0
chr9-2718388-C-T	1	1601172	6.24543e-07	0
chr9-2718389-A-AGCACGAGCT	4	1601366	2.49787e-06	0
chr9-2718389-A-C	1	1601484	6.24421e-07	0
chr9-2718389-A-G	4	1601484	2.49768e-06	0
chr9-2718390-G-A	3	1600974	1.87386e-06	0
chr9-2718390-G-C	3	1600970	1.87386e-06	0
chr9-2718391-C-G	12	1601142	7.49465e-06	0
chr9-2718391-C-T	13	1601142	8.1192e-06	0
chr9-2718393-C-G	9	1601062	5.62127e-06	0
chr9-2718393-C-T	260	1601178	0.00016238	1
chr9-2718394-G-C	22	1601474	1.37373e-05	0
chr9-2718394-G-T	2	1601356	1.24894e-06	0
chr9-2718395-A-G	21	1601780	1.31104e-05	0
chr9-2718395-A-T	1	1601898	6.24259e-07	0
chr9-2718396-G-A	1	1601662	6.24351e-07	0
chr9-2718397-C-G	3	1601908	1.87277e-06	0
chr9-2718398-T-A	1	1602182	6.24149e-07	0
chr9-2718398-T-C	1	1602182	6.24149e-07	0
chr9-2718399-G-C	2	1601470	1.24885e-06	0
chr9-2718400-C-T	14	1601276	8.74303e-06	0
chr9-2718401-G-A	1	1602030	6.24208e-07	0
chr9-2718401-G-C	2	1602032	1.24841e-06	0
chr9-2718402-C-T	1	1602332	6.2409e-07	0
chr9-2718402-CGCGCAG-C	2	1602214	1.24827e-06	0
chr9-2718403-G-A	26	1601980	1.62299e-05	0
chr9-2718403-G-C	1	1602100	6.24181e-07	0
chr9-2718404-C-A	1	1602380	6.24072e-07	0
chr9-2718404-C-G	2	1602380	1.24814e-06	0
chr9-2718404-C-T	4	1602262	2.49647e-06	0
chr9-2718405-G-A	2	1602166	1.24831e-06	0
chr9-2718405-G-C	63	1602048	3.93247e-05	0
chr9-2718406-C-G	2	1602946	1.2477e-06	0
chr9-2718406-C-T	2	1602828	1.24779e-06	0
chr9-2718407-A-C	1	1603124	6.23782e-07	0
chr9-2718407-A-G	1	1603124	6.23782e-07	0
chr9-2718408-G-A	9	1603116	5.61407e-06	0
chr9-2718408-G-C	2	1603116	1.24757e-06	0
chr9-2718410-C-A	31	1603134	1.93371e-05	0
chr9-2718410-C-T	1	1603014	6.23825e-07	0
chr9-2718411-G-A	8	1603130	4.99024e-06	0
chr9-2718411-G-C	5	1603130	3.1189e-06	0
chr9-2718412-C-G	2	1603718	1.2471e-06	0
chr9-2718414-G-A	12	1603556	7.48337e-06	0
chr9-2718414-G-C	4	1603676	2.49427e-06	0
chr9-2718415-G-A	1990	1603834	0.00124078	26
chr9-2718415-G-C	7	1603838	4.36453e-06	0
chr9-2718415-G-T	2	1603834	1.24701e-06	0
chr9-2718416-T-C	1	1603704	6.23556e-07	0
chr9-2718417-C-A	8	1603692	4.98849e-06	0
chr9-2718417-C-G	3	1603574	1.87082e-06	0
chr9-2718417-C-T	1	1603692	6.23561e-07	0
chr9-2718418-G-A	11	1603660	6.85931e-06	0
chr9-2718419-A-C	6	1604314	3.73992e-06	0
chr9-2718420-G-C	1	1604750	6.2315e-07	0
chr9-2718420-G-T	1	1604750	6.2315e-07	0
chr9-2718422-A-C	1	1605066	6.23027e-07	0
chr9-2718423-G-A	12	1605290	7.47528e-06	0
chr9-2718424-G-A	5	1605548	3.1142e-06	0
chr9-2718425-C-T	2	1605240	1.24592e-06	0
chr9-2718426-G-A	23	1605542	1.43254e-05	0
chr9-2718426-G-C	1	1605540	6.22843e-07	0
chr9-2718427-G-A	2	1605906	1.2454e-06	0
chr9-2718427-G-C	1	1605906	6.22701e-07	0
chr9-2718429-G-A	7	1606138	4.35828e-06	0
chr9-2718429-G-C	1	1606256	6.22566e-07	0
chr9-2718430-G-C	5	1606094	3.11314e-06	0
chr9-2718431-A-C	5	1606238	3.11286e-06	0
chr9-2718432-ACT-A	1	1605880	6.22712e-07	0
chr9-2718433-C-A	20	1606488	1.24495e-05	0
chr9-2718433-C-G	4	1606488	2.4899e-06	0
chr9-2718434-T-G	3	1606566	1.86734e-06	0
chr9-2718435-C-G	4	1606468	2.48993e-06	0
chr9-2718437-T-C	3	1606598	1.8673e-06	0
chr9-2718437-TC-T	1	1606716	6.22388e-07	0
chr9-2718438-C-A	1	1606780	6.22363e-07	0
chr9-2718438-C-T	8	1606780	4.9789e-06	0
chr9-2718439-C-A	8	1606468	4.97987e-06	0
chr9-2718439-C-T	11	1606470	6.84731e-06	0
chr9-2718440-G-A	14	1606788	8.71303e-06	0
chr9-2718441-C-G	2	1606912	1.24462e-06	0
chr9-2718441-C-T	2	1606794	1.24471e-06	0
chr9-2718442-G-C	1	1607100	6.22239e-07	0
chr9-2718442-G-GAC	1	1607100	6.22239e-07	0
chr9-2718442-G-T	17	1606982	1.05788e-05	0
chr9-2718443-A-C	7	1607382	4.35491e-06	0
chr9-2718444-C-T	1	1607530	6.22072e-07	0
chr9-2718445-A-G	14	1607572	8.70879e-06	0
chr9-2718445-A-T	7	1607572	4.35439e-06	0
chr9-2718446-T-G	22	1607584	1.36851e-05	0
chr9-2718448-C-A	1	1606640	6.22417e-07	0
chr9-2718448-C-G	18	1606522	1.12043e-05	0
chr9-2718448-C-T	9	1606636	5.60177e-06	0
chr9-2718449-G-A	2	1607542	1.24414e-06	0
chr9-2718450-C-A	1	1607816	6.21962e-07	0
chr9-2718450-C-T	2	1607816	1.24392e-06	0
chr9-2718453-C-A	1	1607890	6.21933e-07	0
chr9-2718453-C-T	1	1607890	6.21933e-07	0
chr9-2718454-T-C	45	1607878	2.79872e-05	0
chr9-2718456-C-T	64	1607342	3.98173e-05	0
chr9-2718457-G-A	13	1607782	8.08567e-06	0
chr9-2718457-G-C	5	1607900	3.10965e-06	0
chr9-2718457-G-T	26	1607900	1.61702e-05	0
chr9-2718458-G-A	16	1607868	9.95107e-06	0
chr9-2718459-C-A	2	1608124	1.24369e-06	0
chr9-2718459-C-T	12	1608124	7.46211e-06	0
chr9-2718460-C-G	1	1608430	6.21724e-07	0
chr9-2718460-C-T	59	1608312	3.66844e-05	0
chr9-2718461-C-A	46	1608230	2.86029e-05	0
chr9-2718461-C-T	6	1608348	3.73054e-06	0
chr9-2718462-G-A	11	1608208	6.83991e-06	0
chr9-2718462-G-T	4	1608326	2.48706e-06	0
chr9-2718464-A-C	1	1608478	6.21706e-07	0
chr9-2718464-A-G	3	1608360	1.86525e-06	0
chr9-2718465-G-A	2	1608668	1.24326e-06	0
chr9-2718466-C-A	78	1608322	4.84978e-05	0
chr9-2718466-C-T	11	1608324	6.83942e-06	0
chr9-2718466-CG-C	1	1608442	6.2172e-07	0
chr9-2718467-G-A	18	1608660	1.11894e-05	0
chr9-2718467-G-C	1	1608662	6.21635e-07	0
chr9-2718467-G-T	1	1608662	6.21635e-07	0
chr9-2718468-G-A	4	1608842	2.48626e-06	0
chr9-2718468-G-C	3	1608842	1.8647e-06	0
chr9-2718468-G-GCGC	7	1608842	4.35096e-06	0
chr9-2718468-GC-G	2	1608724	1.24322e-06	0
chr9-2718469-C-A	1	1608668	6.21632e-07	0
chr9-2718469-C-T	23	1608670	1.42975e-05	0
chr9-2718470-G-A	41	1608624	2.54876e-05	0
chr9-2718470-G-C	5	1608742	3.10802e-06	0
chr9-2718470-G-T	2	1608742	1.24321e-06	0
chr9-2718471-C-T	1	1609562	6.21287e-07	0
chr9-2718472-C-A	1	1609706	6.21231e-07	0
chr9-2718472-C-G	2	1609706	1.24246e-06	0
chr9-2718472-C-T	1	1609588	6.21277e-07	0
chr9-2718473-G-A	6	1609716	3.72737e-06	0
chr9-2718475-C-G	1	1610318	6.20995e-07	0
chr9-2718476-T-C	4	1610350	2.48393e-06	0
chr9-2718477-C-T	1	1610472	6.20936e-07	0
chr9-2718478-T-C	2	1610416	1.24192e-06	0
chr9-2718481-A-T	11	1610432	6.83047e-06	0
chr9-2718483-C-A	1	1610760	6.20825e-07	0
chr9-2718483-C-T	2	1610642	1.24174e-06	0
chr9-2718484-C-G	1	1610760	6.20825e-07	0
chr9-2718484-C-T	2	1610642	1.24174e-06	0
chr9-2718486-C-A	3	1610712	1.86253e-06	0
chr9-2718486-C-G	1	1610714	6.20843e-07	0
chr9-2718486-C-T	2	1610714	1.24169e-06	0
chr9-2718487-A-G	4	1610702	2.48339e-06	0
chr9-2718488-T-C	5	1610586	3.10446e-06	0
chr9-2718489-G-A	2	1610868	1.24157e-06	0
chr9-2718489-G-T	6	1610750	3.72497e-06	0
chr9-2718490-G-A	1	1610848	6.20791e-07	0
chr9-2718490-G-T	9	1610848	5.58712e-06	0
chr9-2718492-G-A	5	1610722	3.1042e-06	0
chr9-2718492-G-C	13	1610840	8.07032e-06	0
chr9-2718493-A-C	9	1610950	5.58677e-06	0
chr9-2718493-A-G	2	1610950	1.2415e-06	0
chr9-2718493-A-T	2	1610950	1.2415e-06	0
chr9-2718494-A-C	1	1611018	6.20726e-07	0
chr9-2718494-A-G	1	1611016	6.20726e-07	0
chr9-2718495-G-A	174	1610946	0.000108011	1
chr9-2718495-GC-G	2	1610944	1.24151e-06	0
chr9-2718497-C-A	1	1610828	6.20799e-07	0
chr9-2718497-C-T	8	1610946	4.96603e-06	0
chr9-2718498-A-G	163434	1610338	0.10149	8982
chr9-2718498-A-T	1	1610448	6.20945e-07	0
chr9-2718498-AT-A	1	1610448	6.20945e-07	0
chr9-2718499-T-A	2	1610838	1.24159e-06	0
chr9-2718499-T-C	1	1610838	6.20795e-07	0
chr9-2718500-TCTC-T	3	1610804	1.86242e-06	0
chr9-2718501-C-A	6	1610720	3.72504e-06	0
chr9-2718501-C-G	1748	1610838	0.00108515	5
chr9-2718501-C-T	2	1610838	1.24159e-06	0
chr9-2718503-C-T	1	1610814	6.20804e-07	0
chr9-2718504-C-A	1	1610860	6.20786e-07	0
chr9-2718504-C-G	3	1610746	1.86249e-06	0
chr9-2718504-C-T	3	1610864	1.86235e-06	0
chr9-2718506-C-CGGTGGCCGCCAAGGCCATCGG	4	1610624	2.48351e-06	0
chr9-2718506-C-G	15	1610624	9.31316e-06	0
chr9-2718506-C-T	1	1610624	6.20877e-07	0
chr9-2718506-CGGTGGCCGCCAAGGCCATCGG-C	2	1610506	1.24185e-06	0
chr9-2718507-G-A	4	1610584	2.48357e-06	0
chr9-2718507-G-C	1	1610704	6.20847e-07	0
chr9-2718508-G-A	40	1610774	2.48328e-05	0
chr9-2718510-G-A	1	1610810	6.20806e-07	0
chr9-2718511-G-A	2	1610626	1.24175e-06	0
chr9-2718511-GC-G	7	1610626	4.34614e-06	0
chr9-2718512-C-T	9	1610664	5.58776e-06	0
chr9-2718513-C-A	5	1610882	3.10389e-06	0
chr9-2718513-C-T	8	1610764	4.96659e-06	0
chr9-2718514-G-A	4	1610526	2.48366e-06	0
chr9-2718514-GCCAAGGCCATCGGGGTGGCCT-G	1	1610528	6.20914e-07	0
chr9-2718515-C-A	1	1610874	6.20781e-07	0
chr9-2718515-C-G	1	1610992	6.20736e-07	0
chr9-2718516-C-G	5	1610976	3.10371e-06	0
chr9-2718516-C-T	1	1611094	6.20696e-07	0
chr9-2718517-A-G	24	1610968	1.48979e-05	0
chr9-2718517-A-T	104	1610968	6.45575e-05	1
chr9-2718519-G-A	2	1611008	1.24146e-06	0
chr9-2718520-G-A	8	1610992	4.96588e-06	0
chr9-2718521-C-A	10	1611044	6.20716e-06	0
chr9-2718521-C-G	1	1611162	6.2067e-07	0
chr9-2718523-A-G	2	1611094	1.24139e-06	0
chr9-2718524-T-C	1	1611218	6.20648e-07	0
chr9-2718525-C-G	1	1611096	6.20695e-07	0
chr9-2718525-C-T	15	1611094	9.31044e-06	0
chr9-2718526-G-A	4	1611222	2.48259e-06	0
chr9-2718526-G-C	1	1611222	6.20647e-07	0
chr9-2718527-G-C	8	1611364	4.96474e-06	0
chr9-2718528-G-A	3	1611352	1.86179e-06	0
chr9-2718528-G-C	1	1611352	6.20597e-07	0
chr9-2718528-G-T	5	1611234	3.10321e-06	0
chr9-2718531-G-A	16	1611488	9.92871e-06	0
chr9-2718532-G-A	2	1611526	1.24106e-06	0
chr9-2718532-G-C	2	1611526	1.24106e-06	0
chr9-2718533-C-T	3	1611242	1.86192e-06	0
chr9-2718534-C-A	7	1610244	4.34717e-06	0
chr9-2718534-C-G	753318	1610066	0.46788	179822
chr9-2718535-T-C	2	1611582	1.24102e-06	0
chr9-2718535-T-G	6	1611582	3.72305e-06	0
chr9-2718536-C-G	1	1611630	6.2049e-07	0
chr9-2718536-C-T	1	1611630	6.2049e-07	0
chr9-2718537-C-T	9	1611650	5.58434e-06	0
chr9-2718538-AGCACCTTC-A	1	1611804	6.20423e-07	0
chr9-2718540-C-G	2	1611762	1.24088e-06	0
chr9-2718540-C-T	2	1611644	1.24097e-06	0
chr9-2718541-A-G	1	1611758	6.20441e-07	0
chr9-2718542-C-T	1	1611806	6.20422e-07	0
chr9-2718543-C-G	1	1611856	6.20403e-07	0
chr9-2718543-C-T	1	1611856	6.20403e-07	0
chr9-2718544-T-G	6	1611706	3.72276e-06	0
chr9-2718545-T-C	1	1611882	6.20393e-07	0
chr9-2718546-C-G	12	1611772	7.44522e-06	0
chr9-2718546-C-T	20	1611772	1.24087e-05	0
chr9-2718547-G-A	11	1611892	6.82428e-06	0
chr9-2718547-G-T	2	1612010	1.24069e-06	0
chr9-2718548-T-C	3	1612022	1.86102e-06	0
chr9-2718550-C-A	2	1612076	1.24064e-06	0
chr9-2718550-C-G	4	1611958	2.48145e-06	0
chr9-2718551-T-C	7	1612174	4.34196e-06	0
chr9-2718552-C-T	26	1612008	1.6129e-05	0
chr9-2718552-CG-C	1	1612126	6.20299e-07	0
chr9-2718553-G-A	4	1612254	2.481e-06	0
chr9-2718553-G-C	1	1612254	6.2025e-07	0
chr9-2718555-C-G	2	1612402	1.24039e-06	0
chr9-2718556-T-A	1	1612406	6.20191e-07	0
chr9-2718557-C-T	15	1612316	9.30339e-06	0
chr9-2718558-C-A	1	1612408	6.2019e-07	0
chr9-2718558-C-G	1	1612290	6.20236e-07	0
chr9-2718558-C-T	7	1612294	4.34164e-06	0
chr9-2718559-G-A	120	1612318	7.4427e-05	0
chr9-2718560-T-TG	1	1612488	6.2016e-07	0
chr9-2718561-G-A	10	1612384	6.202e-06	0
chr9-2718561-G-C	1	1612502	6.20154e-07	0
chr9-2718561-G-T	1	1612502	6.20154e-07	0
chr9-2718562-G-A	4	1612570	2.48051e-06	0
chr9-2718562-G-T	1	1612570	6.20128e-07	0
chr9-2718564-G-A	1	1612528	6.20144e-07	0
chr9-2718565-G-A	1	1612554	6.20134e-07	0
chr9-2718565-G-C	3	1612554	1.8604e-06	0
chr9-2718566-C-A	1	1612432	6.20181e-07	0
chr9-2718566-C-T	25	1612314	1.55057e-05	0
chr9-2718567-G-A	1540	1612502	0.000955038	3
chr9-2718568-C-G	1	1612552	6.20135e-07	0
chr9-2718570-G-A	3	1612688	1.86025e-06	0
chr9-2718571-G-A	4	1612632	2.48042e-06	0
chr9-2718571-G-T	2	1612750	1.24012e-06	0
chr9-2718572-C-T	68	1612510	4.21703e-05	0
chr9-2718573-G-A	7	1612710	4.34052e-06	0
chr9-2718574-C-T	1	1612716	6.20072e-07	0
chr9-2718577-A-G	4	1612848	2.48008e-06	0
chr9-2718579-C-T	1	1612896	6.20003e-07	0
chr9-2718582-C-A	1	1612878	6.2001e-07	0
chr9-2718582-C-G	3	1612878	1.86003e-06	0
chr9-2718582-C-T	4	1612760	2.48022e-06	0
chr9-2718583-G-A	2	1612906	1.24e-06	0
chr9-2718584-TGGA-T	1	1612868	6.20014e-07	0
chr9-2718585-G-A	6	1612840	3.72015e-06	0
chr9-2718586-G-C	15	1612844	9.30034e-06	0
chr9-2718586-G-T	1	1612962	6.19977e-07	0
chr9-2718588-G-A	15402	1612974	0.00954882	87
chr9-2718588-G-C	2	1612976	1.23994e-06	0
chr9-2718588-G-T	2	1612976	1.23994e-06	0
chr9-2718589-G-A	2	1612878	1.24002e-06	0
chr9-2718590-AGAT-A	1	1612982	6.1997e-07	0
chr9-2718591-G-C	6	1613016	3.71974e-06	0
chr9-2718592-A-T	2	1612974	1.23995e-06	0
chr9-2718593-T-C	1	1613006	6.1996e-07	0
chr9-2718593-T-G	1770	1613006	0.00109733	18
chr9-2718594-G-A	13	1613014	8.05945e-06	0
chr9-2718594-G-T	1	1613014	6.19957e-07	0
chr9-2718595-C-T	6	1612930	3.71994e-06	0
chr9-2718597-G-C	1	1613014	6.19957e-07	0
chr9-2718598-C-T	8	1613020	4.95964e-06	0
chr9-2718600-G-C	1	1613058	6.19941e-07	0
chr9-2718601-C-T	3	1612956	1.85994e-06	0
chr9-2718603-C-T	2	1613088	1.23986e-06	0
chr9-2718604-T-C	27	1612934	1.67397e-05	0
chr9-2718604-TC-T	13	1613052	8.05926e-06	0
chr9-2718605-C-A	11	1612868	6.82015e-06	0
chr9-2718605-C-G	45	1612986	2.78986e-05	2
chr9-2718605-C-T	22	1612986	1.36393e-05	0
chr9-2718605-CG-C	1	1612986	6.19968e-07	0
chr9-2718606-G-A	4	1612928	2.47996e-06	0
chr9-2718606-G-C	4	1613046	2.47978e-06	0
chr9-2718606-GGGGCAGGGCGA-G	2	1613046	1.23989e-06	0
chr9-2718607-G-A	3	1612986	1.8599e-06	0
chr9-2718607-G-C	2	1612986	1.23994e-06	0
chr9-2718608-G-A	6	1612970	3.71985e-06	0
chr9-2718608-G-C	4	1613088	2.47972e-06	0
chr9-2718609-G-A	15	1613070	9.29904e-06	0
chr9-2718610-C-T	4	1613116	2.47967e-06	0
chr9-2718611-A-C	34	1612992	2.10788e-05	0
chr9-2718611-A-T	3	1613110	1.85976e-06	0
chr9-2718612-G-A	2	1613112	1.23984e-06	0
chr9-2718612-G-C	8	1612994	4.95972e-06	0
chr9-2718613-G-A	40	1613004	2.47985e-05	0
chr9-2718614-G-A	14	1613120	8.67883e-06	0
chr9-2718615-C-T	73	1612986	4.52577e-05	0
chr9-2718616-G-A	2	1613016	1.23991e-06	0
chr9-2718618-G-A	1	1613078	6.19933e-07	0
chr9-2718619-G-A	1	1613104	6.19923e-07	0
chr9-2718619-G-C	6	1612986	3.71981e-06	0
chr9-2718619-G-GGCGGCCCAGACCT	2	1613104	1.23985e-06	0
chr9-2718619-GGCGGCCCAGACCT-G	1	1613104	6.19923e-07	0
chr9-2718620-G-A	14	1612992	8.67952e-06	0
chr9-2718620-G-T	4	1612990	2.47987e-06	0
chr9-2718621-C-A	1	1613078	6.19933e-07	0
chr9-2718621-C-T	16	1613076	9.91894e-06	0
chr9-2718622-G-A	3	1612904	1.86e-06	0
chr9-2718623-G-A	1	1613018	6.19956e-07	0
chr9-2718623-G-T	6	1613018	3.71974e-06	1
chr9-2718624-C-A	2	1613098	1.23985e-06	0
chr9-2718624-C-T	12	1612980	7.43965e-06	0
chr9-2718625-C-G	1	1613116	6.19918e-07	0
chr9-2718625-C-T	6	1612998	3.71978e-06	0
chr9-2718626-C-G	1	1613128	6.19914e-07	0
chr9-2718626-C-T	2	1613128	1.23983e-06	0
chr9-2718627-A-C	1	1613196	6.19887e-07	0
chr9-2718627-A-G	1	1613196	6.19887e-07	0
chr9-2718628-G-C	7	1613038	4.33964e-06	0
chr9-2718629-A-T	2	1613124	1.23983e-06	0
chr9-2718630-C-T	2	1613094	1.23985e-06	0
chr9-2718632-T-G	1	1613176	6.19895e-07	0
chr9-2718633-G-T	1	1613184	6.19892e-07	0
chr9-2718634-C-A	1	1613204	6.19884e-07	0
chr9-2718634-C-T	2	1613204	1.23977e-06	0
chr9-2718635-G-A	1	1613114	6.19919e-07	0
chr9-2718636-G-A	6	1613210	3.71929e-06	0
chr9-2718636-G-T	1	1613210	6.19882e-07	0
chr9-2718637-C-A	2	1613180	1.23979e-06	0
chr9-2718637-C-G	1	1613180	6.19894e-07	0
chr9-2718638-C-T	1	1613238	6.19871e-07	0
chr9-2718639-C-T	2	1613120	1.23983e-06	0
chr9-2718640-A-G	1	1613256	6.19864e-07	0
chr9-2718642-C-A	1	1613296	6.19849e-07	0
chr9-2718642-C-G	2	1613296	1.2397e-06	0
chr9-2718642-C-T	85	1613178	5.2691e-05	0
chr9-2718643-CT-C	1	1613294	6.1985e-07	0
chr9-2718644-T-C	13	1613160	8.05872e-06	0
chr9-2718645-G-A	11	1613144	6.81898e-06	0
chr9-2718646-G-C	2	1613274	1.23972e-06	0
chr9-2718646-G-T	1	1613274	6.19858e-07	0
chr9-2718647-A-C	1	1613246	6.19868e-07	0
chr9-2718648-G-A	3	1613322	1.85952e-06	0
chr9-2718649-C-A	1	1613296	6.19849e-07	0
chr9-2718649-C-T	1	1613296	6.19849e-07	0
chr9-2718651-C-A	1	1613308	6.19844e-07	0
chr9-2718651-C-T	13	1613308	8.05798e-06	0
chr9-2718652-G-A	93	1613212	5.7649e-05	0
chr9-2718652-G-C	1	1613330	6.19836e-07	0
chr9-2718652-G-T	1	1613330	6.19836e-07	0
chr9-2718654-G-A	75257	1613348	0.0466465	1976
chr9-2718655-G-A	7	1613320	4.33888e-06	0
chr9-2718655-G-C	1	1613320	6.1984e-07	0
chr9-2718655-G-T	1	1613320	6.1984e-07	0
chr9-2718656-A-C	1	1613376	6.19818e-07	0
chr9-2718657-G-A	5	1613362	3.09912e-06	0
chr9-2718658-A-G	2	1613290	1.2397e-06	0
chr9-2718659-T-A	1	1613276	6.19857e-07	0
chr9-2718659-T-C	1	1613394	6.19811e-07	0
chr9-2718659-T-G	678	1613394	0.000420232	10
chr9-2718660-G-A	19	1613262	1.17774e-05	0
chr9-2718661-C-G	54	1613372	3.34703e-05	0
chr9-2718661-C-T	1	1613372	6.1982e-07	0
chr9-2718662-T-C	4	1613238	2.47949e-06	0
chr9-2718662-T-G	1	1613238	6.19871e-07	0
chr9-2718663-G-C	1	1613366	6.19822e-07	0
chr9-2718663-G-T	1	1613366	6.19822e-07	0
chr9-2718664-T-G	2	1613352	1.23966e-06	0
chr9-2718665-G-A	7	1613360	4.33877e-06	0
chr9-2718665-G-T	1	1613360	6.19824e-07	0
chr9-2718667-A-C	1	1613272	6.19858e-07	0
chr9-2718667-A-G	3	1613390	1.85944e-06	0
chr9-2718668-T-A	1	1613408	6.19806e-07	0
chr9-2718668-T-C	1	1613290	6.19851e-07	0
chr9-2718668-T-G	4	1613408	2.47922e-06	0
chr9-2718669-G-A	3	1613382	1.85945e-06	0
chr9-2718670-G-A	13	1613260	8.05822e-06	0
chr9-2718670-G-C	22	1613260	1.3637e-05	0
chr9-2718670-G-T	1	1613378	6.19818e-07	0
chr9-2718671-G-A	1	1613288	6.19852e-07	0
chr9-2718671-G-C	3	1613170	1.85969e-06	0
chr9-2718671-GCTT-G	1	1613288	6.19852e-07	0
chr9-2718672-C-A	10	1613234	6.19873e-06	0
chr9-2718672-C-T	1	1613352	6.19828e-07	0
chr9-2718673-T-C	1	1613234	6.19873e-07	0
chr9-2718673-T-G	1	1613352	6.19828e-07	0
chr9-2718675-C-T	2	1613388	1.23963e-06	0
chr9-2718676-T-C	2	1613356	1.23965e-06	0
chr9-2718676-T-G	4	1613356	2.4793e-06	0
chr9-2718677-TCACGCTCGAGTACCTGCTGCGCCTAGCCTC-T	1	1613364	6.19823e-07	0
chr9-2718678-C-A	1	1613390	6.19813e-07	0
chr9-2718678-C-CA	2	1613272	1.23972e-06	0
chr9-2718678-C-T	6	1613390	3.71888e-06	0
chr9-2718680-CGCTCGAGTACCT-C	1	1613334	6.19834e-07	0
chr9-2718681-G-A	62	1613162	3.84338e-05	0
chr9-2718683-T-C	1	1613324	6.19838e-07	0
chr9-2718684-C-A	4	1613346	2.47932e-06	0
chr9-2718684-C-G	4	1613346	2.47932e-06	0
chr9-2718684-C-T	1	1613346	6.1983e-07	0
chr9-2718685-G-C	63	1613194	3.9053e-05	0
chr9-2718687-G-C	5	1613324	3.09919e-06	0
chr9-2718687-G-T	7	1613324	4.33887e-06	0
chr9-2718689-A-T	2	1613280	1.23971e-06	0
chr9-2718689-AC-A	2	1613280	1.23971e-06	0
chr9-2718690-C-A	1	1613296	6.19849e-07	0
chr9-2718690-C-G	4	1613296	2.4794e-06	0
chr9-2718690-C-T	2	1613296	1.2397e-06	0
chr9-2718690-CCTGCTGCGCCTAGCCTCCACGCCCGACCTGAGGCG-C	1	1613296	6.19849e-07	0
chr9-2718691-C-G	3	1613310	1.85953e-06	0
chr9-2718693-G-A	2	1613210	1.23976e-06	0
chr9-2718693-G-C	5	1613212	3.09941e-06	0
chr9-2718694-C-T	2	1613294	1.2397e-06	0
chr9-2718695-T-A	1	1613292	6.19851e-07	0
chr9-2718695-T-C	2	1613292	1.2397e-06	0
chr9-2718696-G-A	598	1613244	0.000370682	3
chr9-2718696-G-C	2	1613126	1.23983e-06	0
chr9-2718696-G-T	2	1613244	1.23974e-06	0
chr9-2718697-C-T	18	1613064	1.11589e-05	0
chr9-2718698-G-A	1	1613214	6.19881e-07	0
chr9-2718698-G-C	1	1613214	6.19881e-07	0
chr9-2718698-G-T	1	1613096	6.19926e-07	0
chr9-2718699-C-T	1	1613242	6.1987e-07	0
chr9-2718700-C-A	6	1613074	3.71961e-06	0
chr9-2718700-C-T	6	1613192	3.71933e-06	0
chr9-2718701-T-G	1	1613182	6.19893e-07	0
chr9-2718702-A-G	1	1613180	6.19894e-07	0
chr9-2718703-G-A	5	1613122	3.09958e-06	0
chr9-2718703-G-C	8	1613122	4.95933e-06	0
chr9-2718704-C-A	2	1613168	1.2398e-06	0
chr9-2718704-C-G	1	1613168	6.19898e-07	0
chr9-2718704-C-T	22	1613168	1.36378e-05	0
chr9-2718705-C-G	1	1613202	6.19885e-07	0
chr9-2718705-C-T	2	1613202	1.23977e-06	0
chr9-2718706-T-C	1	1613166	6.19899e-07	0
chr9-2718707-C-A	1	1613160	6.19901e-07	0
chr9-2718707-C-G	7	1613042	4.33963e-06	0
chr9-2718707-C-T	10	1613160	6.19901e-06	0
chr9-2718708-C-T	6	1613068	3.71962e-06	0
chr9-2718709-A-T	1	1613082	6.19931e-07	0
chr9-2718710-C-A	6	1613124	3.71949e-06	0
chr9-2718710-C-G	5	1613124	3.09958e-06	0
chr9-2718710-C-T	3	1613124	1.85975e-06	0
chr9-2718711-G-A	3	1612910	1.85999e-06	0
chr9-2718711-G-C	1	1613028	6.19952e-07	0
chr9-2718712-C-A	5	1612986	3.09984e-06	0
chr9-2718712-C-T	2	1613104	1.23985e-06	0
chr9-2718713-C-A	2	1613086	1.23986e-06	0
chr9-2718713-C-T	1	1613086	6.1993e-07	0
chr9-2718714-C-T	2	1612850	1.24004e-06	0
chr9-2718715-G-A	41	1612826	2.54212e-05	1
chr9-2718715-G-T	24	1612822	1.48807e-05	0
chr9-2718717-C-T	67976	1613088	0.0421403	1599
chr9-2718718-C-G	2	1612982	1.23994e-06	0
chr9-2718718-C-T	3	1612982	1.85991e-06	0
chr9-2718719-T-G	4	1612946	2.47993e-06	0
chr9-2718719-TGAGGCGCTTCGCGCGCAGC-T	1	1612946	6.19984e-07	0
chr9-2718720-G-T	1	1612818	6.20033e-07	0
chr9-2718723-G-A	17	1612668	1.05415e-05	0
chr9-2718723-G-C	3	1612668	1.86027e-06	0
chr9-2718724-C-G	2	1612534	1.24028e-06	0
chr9-2718725-G-A	1	1612540	6.2014e-07	0
chr9-2718727-T-C	2	1612654	1.24019e-06	0
chr9-2718728-T-C	2	1612606	1.24023e-06	0
chr9-2718728-T-TCG	8	1612606	4.96091e-06	0
chr9-2718728-TCG-T	1	1612486	6.2016e-07	0
chr9-2718729-C-T	6	1612450	3.72105e-06	0
chr9-2718729-CGCGCGCA-C	1	1612450	6.20174e-07	0
chr9-2718730-G-A	8	1612440	4.96142e-06	0
chr9-2718730-G-T	306	1612438	0.000189775	2
chr9-2718731-C-A	2	1612332	1.24044e-06	0
chr9-2718731-C-T	3	1612332	1.86066e-06	0
chr9-2718732-G-A	2	1612328	1.24044e-06	0
chr9-2718732-G-C	10	1612446	6.20176e-06	0
chr9-2718733-C-A	2	1612418	1.24037e-06	0
chr9-2718733-C-T	3	1612418	1.86056e-06	0
chr9-2718734-G-A	9	1612316	5.58203e-06	0
chr9-2718734-G-C	2	1612316	1.24045e-06	1
chr9-2718734-GCA-G	1	1612316	6.20226e-07	0
chr9-2718736-A-G	1	1612312	6.20227e-07	0
chr9-2718737-G-A	3	1612306	1.86069e-06	0
chr9-2718738-C-A	1	1612178	6.20279e-07	0
chr9-2718738-C-T	34	1612060	2.1091e-05	0
chr9-2718739-G-A	5	1612222	3.10131e-06	0
chr9-2718739-GC-G	7	1612222	4.34183e-06	0
chr9-2718740-C-T	12	1612138	7.44353e-06	0
chr9-2718741-C-T	3	1612214	1.8608e-06	0
chr9-2718744-C-CAACCTGGTG	2	1612136	1.24059e-06	0
chr9-2718744-CAACCTGGTG-C	1	1612136	6.20295e-07	0
chr9-2718745-A-AACCTGGTGG	3	1611934	1.86112e-06	0
chr9-2718745-A-G	1	1612052	6.20327e-07	0
chr9-2718745-AACCTGGTGG-A	50	1611934	3.10186e-05	0
chr9-2718747-C-T	11	1611548	6.82574e-06	0
chr9-2718748-C-G	22	1611568	1.36513e-05	0
chr9-2718748-C-T	2	1611686	1.24094e-06	0
chr9-2718750-G-A	5	1611492	3.10271e-06	0
chr9-2718750-G-T	2	1611610	1.241e-06	0
chr9-2718751-G-A	2	1611626	1.24098e-06	0
chr9-2718751-G-C	1	1611626	6.20491e-07	0
chr9-2718753-G-A	6	1611654	3.72288e-06	0
chr9-2718754-G-A	8	1611676	4.96378e-06	0
chr9-2718754-G-C	1	1611676	6.20472e-07	0
chr9-2718754-G-T	2	1611676	1.24094e-06	0
chr9-2718755-ACCTGGTGGC-A	3	1611730	1.86135e-06	0
chr9-2718756-C-A	1	1611812	6.2042e-07	0
chr9-2718756-C-G	1	1611694	6.20465e-07	0
chr9-2718757-C-T	1	1611808	6.20421e-07	0
chr9-2718758-T-A	1	1611784	6.20431e-07	0
chr9-2718759-G-A	14	1611592	8.68706e-06	0
chr9-2718759-G-T	7	1611710	4.34321e-06	0
chr9-2718760-G-A	16	1611694	9.92744e-06	0
chr9-2718760-G-C	1	1611694	6.20465e-07	0
chr9-2718761-T-A	1	1611552	6.2052e-07	0
chr9-2718762-G-A	6	1611602	3.723e-06	0
chr9-2718762-G-C	1	1611602	6.20501e-07	0
chr9-2718763-G-A	2	1611398	1.24116e-06	0
chr9-2718763-G-T	2	1611280	1.24125e-06	0
chr9-2718764-C-T	4	1611394	2.48232e-06	0
chr9-2718765-C-T	664	1611410	0.000412061	1
chr9-2718766-A-G	1	1611404	6.20577e-07	0
chr9-2718767-T-C	1	1611322	6.20608e-07	0
chr9-2718768-C-T	2	1611472	1.2411e-06	0
chr9-2718770-T-C	1	1611424	6.20569e-07	0
chr9-2718771-G-T	2	1611308	1.24123e-06	0
chr9-2718772-C-CCGCT	2	1611330	1.24121e-06	0
chr9-2718772-C-G	1	1611330	6.20605e-07	0
chr9-2718772-C-T	1	1611328	6.20606e-07	0
chr9-2718773-C-T	18	1611200	1.11718e-05	0
chr9-2718774-G-A	6	1611076	3.72422e-06	0
chr9-2718774-G-C	3	1611196	1.86197e-06	0
chr9-2718774-G-T	4	1611078	2.48281e-06	0
chr9-2718775-C-T	2	1611350	1.2412e-06	0
chr9-2718776-T-G	1	1611242	6.20639e-07	0
chr9-2718777-C-A	1	1611214	6.2065e-07	0
chr9-2718778-T-A	22	1611078	1.36555e-05	0
chr9-2718778-T-C	1	1611196	6.20657e-07	0
chr9-2718779-A-C	5	1611088	3.10349e-06	0
chr9-2718779-A-G	7	1610970	4.34521e-06	0
chr9-2718779-A-T	53	1611088	3.2897e-05	0
chr9-2718780-C-T	35	1611058	2.17249e-05	0
chr9-2718781-C-G	1	1611134	6.20681e-07	0
chr9-2718781-C-T	3	1611134	1.86204e-06	0
chr9-2718782-T-C	109	1611098	6.76557e-05	0
chr9-2718782-T-G	1	1611100	6.20694e-07	0
chr9-2718786-G-A	7	1610918	4.34535e-06	0
chr9-2718786-G-C	2	1610918	1.24153e-06	0
chr9-2718786-G-T	2	1610918	1.24153e-06	0
chr9-2718787-C-G	1	1611002	6.20732e-07	0
chr9-2718788-T-G	1	1611030	6.20721e-07	0
chr9-2718789-G-A	15	1610934	9.31137e-06	0
chr9-2718789-G-T	2	1610934	1.24152e-06	0
chr9-2718790-C-T	11	1610950	6.82827e-06	0
chr9-2718792-G-A	1	1610802	6.20809e-07	0
chr9-2718792-GCTC-G	1	1610802	6.20809e-07	0
chr9-2718793-C-T	2	1610726	1.24168e-06	0
chr9-2718794-T-G	2	1610772	1.24164e-06	0
chr9-2718795-C-A	1	1610746	6.2083e-07	0
chr9-2718795-C-G	11	1610746	6.82913e-06	0
chr9-2718795-C-T	7	1610628	4.34613e-06	0
chr9-2718796-G-A	7	1610588	4.34624e-06	0
chr9-2718796-G-C	1	1610706	6.20846e-07	0
chr9-2718796-G-T	1	1610706	6.20846e-07	0
chr9-2718798-G-A	8	1610540	4.96728e-06	0
chr9-2718798-G-C	1	1610658	6.20864e-07	0
chr9-2718800-G-A	2	1610498	1.24185e-06	0
chr9-2718800-G-T	1	1610498	6.20926e-07	0
chr9-2718801-C-G	1	1610530	6.20914e-07	0
chr9-2718802-T-C	554	1610532	0.000343986	5
chr9-2718802-T-G	11	1610414	6.83054e-06	0
chr9-2718803-T-C	8	1610524	4.96733e-06	0
chr9-2718804-C-A	1	1610460	6.20941e-07	0
chr9-2718804-C-G	4	1610460	2.48376e-06	0
chr9-2718806-C-A	3	1610304	1.863e-06	0
chr9-2718806-C-T	4	1610304	2.484e-06	0
chr9-2718807-G-A	8	1610378	4.96778e-06	0
chr9-2718807-G-C	1	1610378	6.20972e-07	0
chr9-2718807-G-T	26	1610378	1.61453e-05	0
chr9-2718810-C-G	1	1610256	6.21019e-07	0
chr9-2718810-C-T	1	1610256	6.21019e-07	0
chr9-2718811-G-A	29	1610226	1.80099e-05	0
chr9-2718811-G-T	1	1610344	6.20985e-07	0
chr9-2718812-A-G	1	1610324	6.20993e-07	0
chr9-2718813-G-A	4	1610338	2.48395e-06	0
chr9-2718813-G-C	8	1610338	4.9679e-06	0
chr9-2718815-G-A	4	1610078	2.48435e-06	0
chr9-2718816-C-T	26	1610156	1.61475e-05	0
chr9-2718817-C-T	2	1610194	1.24209e-06	0
chr9-2718819-C-A	1	1609974	6.21128e-07	0
chr9-2718819-C-T	5	1609974	3.10564e-06	0
chr9-2718820-C-A	1	1610090	6.21083e-07	0
chr9-2718822-A-C	1	1609916	6.2115e-07	0
chr9-2718822-A-G	15206	1609906	0.00944527	90
chr9-2718823-C-T	2	1609922	1.2423e-06	0
chr9-2718824-G-A	8	1609922	4.96918e-06	0
chr9-2718825-C-G	83	1609816	5.15587e-05	0
chr9-2718825-C-T	9	1609934	5.59029e-06	0
chr9-2718826-G-A	4	1609866	2.48468e-06	0
chr9-2718826-G-C	1	1609984	6.21124e-07	0
chr9-2718826-G-T	1	1609984	6.21124e-07	0
chr9-2718827-G-A	1	1609712	6.21229e-07	0
chr9-2718830-A-G	14	1609804	8.69671e-06	0
chr9-2718830-A-T	3	1609922	1.86344e-06	0
chr9-2718831-G-A	2	1609726	1.24245e-06	0
chr9-2718831-G-C	9	1609844	5.5906e-06	0
chr9-2718831-G-T	2	1609844	1.24236e-06	0
chr9-2718832-A-G	3	1609796	1.86359e-06	0
chr9-2718833-C-T	6	1609610	3.72761e-06	0
chr9-2718833-CG-C	3	1609492	1.86394e-06	0
chr9-2718833-CGGT-C	8	1609610	4.97015e-06	0
chr9-2718834-G-A	5	1609626	3.10631e-06	0
chr9-2718834-G-C	1	1609626	6.21262e-07	0
chr9-2718835-G-A	1	1609510	6.21307e-07	0
chr9-2718835-G-T	2	1609510	1.24261e-06	0
chr9-2718836-T-C	7	1609518	4.34913e-06	0
chr9-2718837-G-A	6	1609398	3.7281e-06	0
chr9-2718837-G-C	2	1609516	1.24261e-06	0
chr9-2718838-G-A	1	1609534	6.21298e-07	0
chr9-2718838-G-C	8	1609416	4.97075e-06	0
chr9-2718838-G-T	2	1609416	1.24269e-06	0
chr9-2718841-A-G	1	1609430	6.21338e-07	0
chr9-2718841-A-T	1	1609432	6.21337e-07	0
chr9-2718843-C-G	1	1609442	6.21333e-07	0
chr9-2718843-C-T	4	1609442	2.48533e-06	0
chr9-2718844-G-A	32	1609122	1.98866e-05	0
chr9-2718844-G-C	1	1609240	6.21411e-07	0
chr9-2718844-G-T	2	1609240	1.24282e-06	0
chr9-2718845-T-C	4	1609298	2.48556e-06	0
chr9-2718847-G-A	2	1609336	1.24275e-06	0
chr9-2718847-G-C	3	1609218	1.86426e-06	0
chr9-2718848-G-A	113	1609404	7.02123e-05	1
chr9-2718848-G-T	2	1609404	1.2427e-06	0
chr9-2718850-A-AAGGTGGGTC	2	1609382	1.24271e-06	0
chr9-2718850-A-C	6	1609382	3.72814e-06	0
chr9-2718850-A-G	3	1609264	1.86421e-06	0
chr9-2718852-G-A	2	1609282	1.24279e-06	0
chr9-2718853-G-A	40	1609328	2.48551e-05	0
chr9-2718853-G-C	1	1609328	6.21377e-07	0
chr9-2718853-G-T	1	1609328	6.21377e-07	0
chr9-2718853-GT-G	1	1609210	6.21423e-07	0
chr9-2718854-T-C	6	1609154	3.72867e-06	0
chr9-2718855-G-A	3	1609272	1.8642e-06	0
chr9-2718856-G-C	1	1609290	6.21392e-07	0
chr9-2718857-G-A	2	1609098	1.24293e-06	0
chr9-2718857-G-C	165	1609216	0.000102534	1
chr9-2718858-T-C	1	1609198	6.21428e-07	0
chr9-2718860-A-C	2	1609222	1.24284e-06	0
chr9-2718860-A-G	1	1609222	6.21418e-07	0
chr9-2718861-G-A	13	1609028	8.07941e-06	0
chr9-2718861-G-T	1	1609146	6.21448e-07	0
chr9-2718862-G-A	324	1609152	0.000201348	2
chr9-2718862-G-T	5	1609152	3.10723e-06	0
chr9-2718863-T-C	2	1609088	1.24294e-06	0
chr9-2718864-G-A	1	1609058	6.21482e-07	0
chr9-2718865-T-TTGCGCGTCA	4	1608822	2.48629e-06	0
chr9-2718865-TTGCGCGTCA-T	1	1608940	6.21527e-07	0
chr9-2718867-G-A	1	1608900	6.21543e-07	0
chr9-2718867-G-C	1	1608900	6.21543e-07	0
chr9-2718868-C-A	2	1608874	1.24311e-06	0
chr9-2718868-C-G	24	1608756	1.49184e-05	0
chr9-2718868-C-T	6	1608756	3.72959e-06	0
chr9-2718869-G-A	17	1608836	1.05666e-05	0
chr9-2718869-G-C	1	1608954	6.21522e-07	0
chr9-2718869-G-T	2	1608954	1.24304e-06	0
chr9-2718870-C-T	43	1608850	2.67272e-05	0
chr9-2718871-G-A	13	1608864	8.08024e-06	0
chr9-2718871-G-C	78	1608864	4.84814e-05	0
chr9-2718871-G-GT	1	1608982	6.21511e-07	0
chr9-2718871-G-GTCATGCGCC	428	1608864	0.000266026	0
chr9-2718871-G-T	12	1608864	7.45868e-06	0
chr9-2718871-GTCATGCGCC-G	23	1608982	1.42948e-05	0
chr9-2718872-T-G	1	1608624	6.21649e-07	0
chr9-2718874-A-C	1	1608790	6.21585e-07	0
chr9-2718874-A-G	14	1608672	8.70283e-06	0
chr9-2718875-T-C	1	1608798	6.21582e-07	0
chr9-2718877-C-T	8	1608588	4.97331e-06	0
chr9-2718878-G-A	2	1608858	1.24312e-06	0
chr9-2718878-G-C	3	1608858	1.86468e-06	0
chr9-2718878-G-GC	1	1608858	6.21559e-07	0
chr9-2718879-C-G	1	1608832	6.21569e-07	0
chr9-2718879-C-T	2	1608950	1.24305e-06	0
chr9-2718880-C-CTCATGCGCA	4	1608918	2.48614e-06	0
chr9-2718880-C-G	1	1608800	6.21581e-07	0
chr9-2718880-C-T	4	1608918	2.48614e-06	0
chr9-2718880-CTCATGCGCA-C	1	1608918	6.21536e-07	0
chr9-2718882-C-T	1	1608876	6.21552e-07	0
chr9-2718883-A-C	6	1608968	3.7291e-06	0
chr9-2718883-A-G	6	1608968	3.7291e-06	0
chr9-2718883-A-T	140	1608850	8.70187e-05	0
chr9-2718884-T-C	30	1608968	1.86455e-05	0
chr9-2718885-G-GCGCATCTTC	4	1608972	2.48606e-06	0
chr9-2718885-GCGCATCTTC-G	1	1608972	6.21515e-07	0
chr9-2718886-C-T	4	1608552	2.48671e-06	0
chr9-2718887-G-A	23	1608700	1.42973e-05	0
chr9-2718887-G-C	1	1608700	6.2162e-07	0
chr9-2718887-G-T	1104	1608700	0.000686268	0
chr9-2718888-C-T	1	1608754	6.21599e-07	0
chr9-2718889-A-C	2	1608370	1.24349e-06	0
chr9-2718889-A-G	3	1608370	1.86524e-06	0
chr9-2718890-T-A	5	1608870	3.10777e-06	0
chr9-2718890-T-C	1	1608988	6.21509e-07	0
chr9-2718890-T-G	10	1608870	6.21554e-06	0
chr9-2718891-C-A	5	1608934	3.10765e-06	0
chr9-2718892-T-A	1	1608372	6.21747e-07	0
chr9-2718893-T-C	2	1608824	1.24314e-06	0
chr9-2718893-T-G	5	1608824	3.10786e-06	0
chr9-2718894-C-G	1	1608672	6.21631e-07	0
chr9-2718896-G-A	27	1608678	1.6784e-05	0
chr9-2718897-C-T	3	1609072	1.86443e-06	0
chr9-2718898-A-G	5	1609008	3.1075e-06	0
chr9-2718899-T-A	1	1609148	6.21447e-07	0
chr9-2718899-TC-T	1	1609148	6.21447e-07	0
chr9-2718900-C-G	2	1609130	1.24291e-06	0
chr9-2718900-C-T	4	1609130	2.48582e-06	0
chr9-2718901-C-G	62	1608990	3.85335e-05	0
chr9-2718903-C-A	1	1608994	6.21506e-07	0
chr9-2718903-C-T	2	1608994	1.24301e-06	0
chr9-2718905-A-C	20	1608934	1.24306e-05	0
chr9-2718905-A-G	7	1609052	4.35039e-06	0
chr9-2718906-G-A	3	1609078	1.86442e-06	0
chr9-2718906-G-C	9	1608960	5.59368e-06	0
chr9-2718906-G-T	2	1608960	1.24304e-06	0
chr9-2718907-C-G	2	1608918	1.24307e-06	0
chr9-2718907-C-T	3	1608918	1.86461e-06	0
chr9-2718908-T-C	1	1609092	6.21469e-07	0
chr9-2718908-T-G	2	1609092	1.24294e-06	0
chr9-2718909-G-A	2	1609040	1.24298e-06	0
chr9-2718909-G-C	2	1609040	1.24298e-06	0
chr9-2718910-G-T	1	1609036	6.2149e-07	0
chr9-2718911-C-T	1	1608958	6.2152e-07	0
chr9-2718912-G-A	10	1608956	6.21521e-06	0
chr9-2718912-G-T	1	1609074	6.21475e-07	0
chr9-2718913-C-T	23	1608964	1.42949e-05	0
chr9-2718914-G-A	57	1609026	3.54252e-05	0
chr9-2718914-G-T	1	1609026	6.21494e-07	0
chr9-2718916-C-A	12	1609168	7.45727e-06	0
chr9-2718916-C-T	1	1609168	6.21439e-07	0
chr9-2718917-A-C	1	1609020	6.21496e-07	0
chr9-2718918-C-G	194	1609076	0.000120566	0
chr9-2718918-C-T	1	1609076	6.21475e-07	0
chr9-2718919-T-C	1	1609218	6.2142e-07	0
chr9-2718920-C-T	8	1609142	4.97159e-06	0
chr9-2718921-C-T	29	1609236	1.8021e-05	0
chr9-2718922-A-C	1	1609292	6.21391e-07	0
chr9-2718922-A-G	2	1609292	1.24278e-06	0
chr9-2718923-C-G	1	1609330	6.21377e-07	0
chr9-2718923-C-T	1	1609328	6.21377e-07	0
chr9-2718924-C-G	5	1609320	3.1069e-06	0
chr9-2718924-C-T	12	1609202	7.45711e-06	0
chr9-2718925-G-A	41	1609186	2.54787e-05	0
chr9-2718925-G-C	2	1609304	1.24277e-06	0
chr9-2718925-G-T	2	1609186	1.24286e-06	0
chr9-2718926-G-T	1	1609302	6.21387e-07	0
chr9-2718927-A-C	1	1609356	6.21367e-07	0
chr9-2718928-C-T	2	1609420	1.24268e-06	0
chr9-2718930-G-A	2	1609356	1.24273e-06	0
chr9-2718930-G-C	1	1609356	6.21367e-07	0
chr9-2718930-G-T	54	1609354	3.35538e-05	0
chr9-2718931-C-T	7	1609358	4.34956e-06	0
chr9-2718932-G-A	9	1609404	5.59213e-06	0
chr9-2718932-G-C	3	1609404	1.86404e-06	0
chr9-2718933-T-C	1	1609532	6.21299e-07	0
chr9-2718934-G-A	2	1609450	1.24266e-06	0
chr9-2718935-C-G	3	1609414	1.86403e-06	0
chr9-2718935-C-T	61	1609532	3.78992e-05	0
chr9-2718936-C-T	7	1609646	4.34878e-06	0
chr9-2718936-CT-C	18	1609524	1.11834e-05	0
chr9-2718939-C-T	13	1609512	8.07698e-06	0
chr9-2718940-G-A	6	1609730	3.72733e-06	0
chr9-2718941-G-A	1	1609624	6.21263e-07	0
chr9-2718942-C-A	6	1609708	3.72738e-06	0
chr9-2718943-T-C	2	1609902	1.24231e-06	0
chr9-2718943-T-G	1	1609902	6.21156e-07	0
chr9-2718945-C-T	18	1609800	1.11815e-05	0
chr9-2718947-C-G	1	1609992	6.21121e-07	0
chr9-2718947-C-T	22	1609874	1.36657e-05	0
chr9-2718948-G-A	2	1609994	1.24224e-06	0
chr9-2718949-C-G	4	1610038	2.48441e-06	0
chr9-2718949-C-T	1	1610038	6.21103e-07	0
chr9-2718950-T-C	1	1610204	6.21039e-07	0
chr9-2718951-G-A	1	1610208	6.21038e-07	0
chr9-2718952-C-G	2	1610250	1.24204e-06	0
chr9-2718952-C-T	5	1610250	3.10511e-06	0
chr9-2718953-G-A	3	1610168	1.86316e-06	0
chr9-2718953-G-T	3	1610168	1.86316e-06	0
chr9-2718955-C-T	15	1610386	9.31454e-06	0
chr9-2718956-A-T	1	1610468	6.20938e-07	0
chr9-2718957-G-A	1	1610606	6.20884e-07	0
chr9-2718959-G-A	2	1610590	1.24178e-06	0
chr9-2718959-G-C	2	1610590	1.24178e-06	0
chr9-2718960-C-T	1	1610746	6.2083e-07	0
chr9-2718964-C-G	13	1610888	8.07008e-06	0
chr9-2718965-A-C	13	1611066	8.06919e-06	0
chr9-2718965-A-G	5	1611066	3.10354e-06	0
chr9-2718965-AG-A	1	1611066	6.20707e-07	0
chr9-2718967-C-A	4	1611036	2.48287e-06	0
chr9-2718967-C-T	2	1611154	1.24135e-06	0
chr9-2718968-A-C	7	1611252	4.34445e-06	0
chr9-2718969-G-C	2	1611274	1.24125e-06	0
chr9-2718970-G-T	1	1611322	6.20608e-07	0
chr9-2718971-T-G	1	1611316	6.20611e-07	0
chr9-2718972-G-A	5	1611198	3.10328e-06	0
chr9-2718973-G-A	2	1611394	1.24116e-06	0
chr9-2718974-G-A	3	1611248	1.86191e-06	0
chr9-2718974-G-T	2	1611248	1.24127e-06	0
chr9-2718974-GC-G	1	1611130	6.20682e-07	0
chr9-2718975-C-T	36	1611460	2.234e-05	0
chr9-2718977-G-C	1	1611502	6.20539e-07	0
chr9-2718979-C-G	1	1611770	6.20436e-07	0
chr9-2718980-T-A	2	1611808	1.24084e-06	0
chr9-2718982-C-G	1	1611852	6.20404e-07	0
chr9-2718982-C-T	1	1611852	6.20404e-07	0
chr9-2718984-G-A	2	1611896	1.24077e-06	0
chr9-2718986-T-C	7	1612010	4.3424e-06	0
chr9-2718989-T-A	1	1612124	6.203e-07	0
chr9-2718990-C-G	1	1612296	6.20234e-07	0
chr9-2718990-C-T	1	1612294	6.20234e-07	0
chr9-2718991-A-G	1	1612324	6.20223e-07	0
chr9-2718993-C-T	106	1612284	6.57452e-05	0
chr9-2718994-G-A	19	1612280	1.17846e-05	0
chr9-2718995-C-A	8	1612520	4.96118e-06	0
chr9-2718995-C-G	6	1612520	3.72088e-06	0
chr9-2718996-C-A	5	1612562	3.10066e-06	0
chr9-2718997-A-C	1	1612550	6.20136e-07	0
chr9-2718997-A-G	4	1612550	2.48054e-06	0
chr9-2718999-G-A	2	1612532	1.24029e-06	0
chr9-2719001-G-A	47	1612482	2.91476e-05	2
chr9-2719004-T-C	64	1612634	3.96866e-05	1
chr9-2719005-C-G	2	1612662	1.24019e-06	0
chr9-2719005-CT-C	1	1612780	6.20047e-07	0
chr9-2719009-A-G	1	1612730	6.20067e-07	0
chr9-2719010-C-CT	2	1612898	1.24e-06	0
chr9-2719013-T-C	34	1612748	2.1082e-05	0
chr9-2719017-T-A	2	1612980	1.23994e-06	0
chr9-2719018-G-A	1	1612924	6.19992e-07	0
chr9-2719019-C-A	4	1612888	2.48002e-06	0
chr9-2719019-C-T	6	1612770	3.72031e-06	0
chr9-2719019-CGGCT-C	1	1612888	6.20006e-07	0
chr9-2719020-G-A	1	1612774	6.2005e-07	0
chr9-2719020-G-C	2	1612774	1.2401e-06	0
chr9-2719021-G-A	7	1612800	4.34028e-06	0
chr9-2719022-C-CT	2	1612852	1.24004e-06	0
chr9-2719022-C-T	1	1612970	6.19974e-07	0
chr9-2719023-T-C	3	1613024	1.85986e-06	0
chr9-2719024-G-A	4	1612946	2.47993e-06	0
chr9-2719026-C-G	1	1613018	6.19956e-07	0
chr9-2719026-C-T	2	1613018	1.23991e-06	0
chr9-2719027-T-A	2	1613032	1.2399e-06	0
chr9-2719027-T-C	1	1613032	6.19951e-07	0
chr9-2719029-C-G	1	1612848	6.20021e-07	0
chr9-2719029-C-T	2	1612966	1.23995e-06	0
chr9-2719030-T-G	5	1612884	3.10004e-06	0
chr9-2719031-C-T	9	1612846	5.5802e-06	0
chr9-2719031-CTG-C	1	1612844	6.20023e-07	0
chr9-2719032-T-C	5	1612852	3.1001e-06	0
chr9-2719033-G-A	1	1612882	6.20008e-07	0
chr9-2719035-G-A	13	1612836	8.06034e-06	0
chr9-2719036-G-A	2	1612688	1.24017e-06	0
chr9-2719036-G-C	1	1612806	6.20037e-07	0
chr9-2719038-G-A	29	1612664	1.79827e-05	0
chr9-2719038-G-C	1	1612662	6.20093e-07	0
chr9-2719038-G-T	1	1612780	6.20047e-07	0
chr9-2719039-C-G	1	1612782	6.20047e-07	0
chr9-2719041-C-T	2	1612778	1.2401e-06	0
chr9-2719042-G-A	11	1612502	6.8217e-06	0
chr9-2719042-G-C	4	1612502	2.48062e-06	0
chr9-2719042-G-T	3	1612620	1.86033e-06	0
chr9-2719045-G-A	1	1612702	6.20077e-07	0
chr9-2719047-G-A	693	1612606	0.000429739	1
chr9-2719047-GC-G	3	1612608	1.86034e-06	0
chr9-2719048-C-A	3	1612508	1.86046e-06	0
chr9-2719049-C-T	6	1612554	3.72081e-06	0
chr9-2719050-C-T	1	1612522	6.20147e-07	0
[truncated: 3,829 more rows]
