# Supplementary material for: Bayesian Population-Based Prevalence Estimation of KCNV2-Associated Retinopathy: A Comparative Analysis of Disease-Associated Variant Frequencies in Russian and Global Populations
Source: Int J Mol Sci. 2026 Jun 30;27(13):5911. doi: 10.3390/ijms27135911 (PMC13361675; doi:10.3390/ijms27135911)
Supplement: Supplementary file 1 [file ijms-27-05911-s001.zip › ijms-4369183-supplementary/Additional files/Supplementary File 4. Jupyter notebook and Datasets/Supplementary File 4. Jupiter notebook/main/cadd_scores.xlsx]

## Sheet: Sheet1
CHROM	POS	REF	ALT	RawScore	PHRED	pVCF
chr9	2717595	T	C	-0.241534	0.412	chr9-2717595-T-C
chr9	2717629	C	T	-0.1512	0.591	chr9-2717629-C-T
chr9	2717676	T	G	0.112983	1.649	chr9-2717676-T-G
chr9	2717698	C	G	-1.21953	0.012	chr9-2717698-C-G
chr9	2717738	C	T	0.979343	10.09	chr9-2717738-C-T
chr9	2717751	G	A	-0.114275	0.685	chr9-2717751-G-A
chr9	2717754	T	C	-0.347291	0.272	chr9-2717754-T-C
chr9	2717796	G	A	-1.0325	0.022	chr9-2717796-G-A
chr9	2717797	G	A	2.36847	18.42	chr9-2717797-G-A
chr9	2717799	G	A	-0.220059	0.449	chr9-2717799-G-A
chr9	2717805	G	A	-0.17043	0.548	chr9-2717805-G-A
chr9	2717814	A	G	0.051575	1.305	chr9-2717814-A-G
chr9	2717819	G	A	3.26138	22	chr9-2717819-G-A
chr9	2717823	G	A	-0.073278	0.806	chr9-2717823-G-A
chr9	2717826	C	T	0.585739	6.318	chr9-2717826-C-T
chr9	2717838	G	A	-0.380018	0.239	chr9-2717838-G-A
chr9	2717841	T	C	-0.501696	0.151	chr9-2717841-T-C
chr9	2717860	G	A	2.55464	19.23	chr9-2717860-G-A
chr9	2717879	C	T	-0.117719	0.676	chr9-2717879-C-T
chr9	2717883	G	A	-0.205713	0.476	chr9-2717883-G-A
chr9	2717898	C	T	0.65257	6.949	chr9-2717898-C-T
chr9	2717922	C	G	-0.953802	0.029	chr9-2717922-C-G
chr9	2717922	C	T	-0.63957	0.09	chr9-2717922-C-T
chr9	2717923	G	A	2.14034	17.4	chr9-2717923-G-A
chr9	2717925	G	A	-0.448722	0.184	chr9-2717925-G-A
chr9	2717931	G	A	-0.298358	0.329	chr9-2717931-G-A
chr9	2717946	C	T	-0.623355	0.096	chr9-2717946-C-T
chr9	2717950	C	T	-0.169153	0.55	chr9-2717950-C-T
chr9	2717952	G	A	-0.8832	0.037	chr9-2717952-G-A
chr9	2717979	G	A	-0.510266	0.146	chr9-2717979-G-A
chr9	2717997	C	G	-1.17626	0.013	chr9-2717997-C-G
chr9	2717997	C	T	-0.648574	0.087	chr9-2717997-C-T
chr9	2718009	C	T	-0.816446	0.047	chr9-2718009-C-T
chr9	2718018	G	A	-0.480527	0.163	chr9-2718018-G-A
chr9	2718019	G	A	-0.483026	0.162	chr9-2718019-G-A
chr9	2718025	C	T	-1.1271	0.016	chr9-2718025-C-T
chr9	2718030	C	T	0.115052	1.662	chr9-2718030-C-T
chr9	2718033	G	A	0.097616	1.555	chr9-2718033-G-A
chr9	2718051	T	C	-0.240305	0.414	chr9-2718051-T-C
chr9	2718054	C	G	0.585345	6.314	chr9-2718054-C-G
chr9	2718082	C	T	0.365089	3.998	chr9-2718082-C-T
chr9	2718084	G	A	0.236492	2.62	chr9-2718084-G-A
chr9	2718084	G	T	0.171066	2.055	chr9-2718084-G-T
chr9	2718102	G	A	0.562576	6.093	chr9-2718102-G-A
chr9	2718108	A	C	0.298328	3.254	chr9-2718108-A-C
chr9	2718115	C	T	0.528828	5.757	chr9-2718115-C-T
chr9	2718128	C	T	2.90443	20.8	chr9-2718128-C-T
chr9	2718129	C	G	0.597573	6.432	chr9-2718129-C-G
chr9	2718138	C	T	0.799222	8.279	chr9-2718138-C-T
chr9	2718144	G	A	0.405667	4.453	chr9-2718144-G-A
chr9	2718151	C	T	0.658511	7.004	chr9-2718151-C-T
chr9	2718153	G	A	0.299795	3.27	chr9-2718153-G-A
chr9	2718153	G	C	0.23045	2.563	chr9-2718153-G-C
chr9	2718156	C	T	0.544742	5.916	chr9-2718156-C-T
chr9	2718159	C	T	0.107325	1.614	chr9-2718159-C-T
chr9	2718171	G	A	-0.41929	0.206	chr9-2718171-G-A
chr9	2718186	C	T	0.632936	6.766	chr9-2718186-C-T
chr9	2718189	C	T	0.703986	7.419	chr9-2718189-C-T
chr9	2718192	C	T	0.744726	7.784	chr9-2718192-C-T
chr9	2718219	G	A	0.152079	1.912	chr9-2718219-G-A
chr9	2718235	C	T	-0.068469	0.821	chr9-2718235-C-T
chr9	2718237	G	C	0.216862	2.438	chr9-2718237-G-C
chr9	2718240	C	T	0.439272	4.822	chr9-2718240-C-T
chr9	2718255	G	A	0.491667	5.377	chr9-2718255-G-A
chr9	2718261	C	T	0.284865	3.109	chr9-2718261-C-T
chr9	2718264	G	A	0.520637	5.674	chr9-2718264-G-A
chr9	2718265	C	T	0.338997	3.705	chr9-2718265-C-T
chr9	2718273	G	A	0.089574	1.508	chr9-2718273-G-A
chr9	2718276	C	T	0.417208	4.581	chr9-2718276-C-T
chr9	2718312	G	A	0.49685	5.431	chr9-2718312-G-A
chr9	2718321	C	T	0.891191	9.172	chr9-2718321-C-T
chr9	2718324	G	A	0.133158	1.78	chr9-2718324-G-A
chr9	2718327	A	G	0.408918	4.489	chr9-2718327-A-G
chr9	2718330	C	A	0.931016	9.566	chr9-2718330-C-A
chr9	2718333	C	T	0.822622	8.5	chr9-2718333-C-T
chr9	2718339	C	A	0.705085	7.429	chr9-2718339-C-A
chr9	2718339	C	T	0.791503	8.207	chr9-2718339-C-T
chr9	2718342	C	T	1.015	10.5	chr9-2718342-C-T
chr9	2718348	C	T	1.04956	10.88	chr9-2718348-C-T
chr9	2718351	G	A	0.85674	8.832	chr9-2718351-G-A
chr9	2718355	C	A	0.963244	9.905	chr9-2718355-C-A
chr9	2718357	G	C	0.496445	5.427	chr9-2718357-G-C
chr9	2718360	C	G	0.426603	4.684	chr9-2718360-C-G
chr9	2718360	C	T	0.786881	8.164	chr9-2718360-C-T
chr9	2718363	C	T	0.756071	7.886	chr9-2718363-C-T
chr9	2718366	G	A	0.468249	5.132	chr9-2718366-G-A
chr9	2718369	G	C	0.0806	1.458	chr9-2718369-G-C
chr9	2718381	C	G	0.300527	3.278	chr9-2718381-C-G
chr9	2718384	G	A	0.907452	9.332	chr9-2718384-G-A
chr9	2718384	G	C	4.41222	25.2	chr9-2718384-G-C
chr9	2718386	T	C	3.77919	23.5	chr9-2718386-T-C
chr9	2718393	C	T	0.436548	4.792	chr9-2718393-C-T
chr9	2718402	C	T	0.419344	4.604	chr9-2718402-C-T
chr9	2718405	G	C	-0.645576	0.088	chr9-2718405-G-C
chr9	2718411	G	C	-0.060595	0.847	chr9-2718411-G-C
chr9	2718415	G	A	0.822041	8.495	chr9-2718415-G-A
chr9	2718423	G	A	0.464927	5.097	chr9-2718423-G-A
chr9	2718426	G	A	0.056704	1.331	chr9-2718426-G-A
chr9	2718438	C	T	0.68181	7.217	chr9-2718438-C-T
chr9	2718450	C	A	0.385147	4.224	chr9-2718450-C-A
chr9	2718453	C	T	0.79855	8.272	chr9-2718453-C-T
chr9	2718456	C	T	-0.116391	0.679	chr9-2718456-C-T
chr9	2718459	C	A	-0.129521	0.645	chr9-2718459-C-A
chr9	2718466	C	A	0.736264	7.709	chr9-2718466-C-A
chr9	2718468	G	A	0.205933	2.341	chr9-2718468-G-A
chr9	2718468	G	T	0.135446	1.796	chr9-2718468-G-T
chr9	2718469	C	T	4.60173	25.9	chr9-2718469-C-T
chr9	2718498	A	G	0.039422	1.246	chr9-2718498-A-G
chr9	2718504	C	G	-0.21594	0.456	chr9-2718504-C-G
chr9	2718504	C	T	-0.162729	0.565	chr9-2718504-C-T
chr9	2718507	G	A	-0.144835	0.607	chr9-2718507-G-A
chr9	2718513	C	T	0.582748	6.289	chr9-2718513-C-T
chr9	2718516	C	T	0.774113	8.048	chr9-2718516-C-T
chr9	2718525	C	T	0.627512	6.716	chr9-2718525-C-T
chr9	2718534	C	G	0.371297	4.068	chr9-2718534-C-G
chr9	2718537	C	T	0.704135	7.42	chr9-2718537-C-T
chr9	2718540	C	T	0.459802	5.042	chr9-2718540-C-T
chr9	2718546	C	T	0.730186	7.654	chr9-2718546-C-T
chr9	2718552	C	T	0.418046	4.59	chr9-2718552-C-T
chr9	2718555	C	A	-0.066731	0.827	chr9-2718555-C-A
chr9	2718561	G	A	-0.422399	0.203	chr9-2718561-G-A
chr9	2718567	G	A	0.523597	5.704	chr9-2718567-G-A
chr9	2718570	G	A	0.316464	3.453	chr9-2718570-G-A
chr9	2718572	C	T	2.39411	18.53	chr9-2718572-C-T
chr9	2718573	G	A	0.190468	2.21	chr9-2718573-G-A
chr9	2718585	G	A	0.092476	1.525	chr9-2718585-G-A
chr9	2718588	G	A	0.465056	5.098	chr9-2718588-G-A
chr9	2718606	G	C	-0.767402	0.056	chr9-2718606-G-C
chr9	2718612	G	A	-0.320753	0.302	chr9-2718612-G-A
chr9	2718615	C	A	-0.570401	0.116	chr9-2718615-C-A
chr9	2718615	C	T	-0.183854	0.519	chr9-2718615-C-T
chr9	2718624	C	T	-0.380512	0.239	chr9-2718624-C-T
chr9	2718642	C	T	0.07037	1.402	chr9-2718642-C-T
chr9	2718645	G	A	0.750143	7.833	chr9-2718645-G-A
chr9	2718651	C	T	0.615603	6.603	chr9-2718651-C-T
chr9	2718654	G	A	0.753817	7.866	chr9-2718654-G-A
chr9	2718659	T	G	2.25324	17.91	chr9-2718659-T-G
chr9	2718672	C	A	0.162454	1.989	chr9-2718672-C-A
chr9	2718675	C	T	1.15858	11.88	chr9-2718675-C-T
chr9	2718681	G	A	-0.086379	0.765	chr9-2718681-G-A
chr9	2718696	G	A	0.544141	5.91	chr9-2718696-G-A
chr9	2718708	C	T	0.55833	6.051	chr9-2718708-C-T
chr9	2718711	G	T	-0.097446	0.733	chr9-2718711-G-T
chr9	2718714	C	T	0.232527	2.582	chr9-2718714-C-T
chr9	2718715	G	A	2.77884	20.3	chr9-2718715-G-A
chr9	2718717	C	T	0.591934	6.378	chr9-2718717-C-T
chr9	2718723	G	A	0.368153	4.033	chr9-2718723-G-A
chr9	2718729	C	T	0.107402	1.614	chr9-2718729-C-T
chr9	2718732	G	C	-0.071633	0.811	chr9-2718732-G-C
chr9	2718748	C	T	0.464212	5.089	chr9-2718748-C-T
chr9	2718750	G	A	0.381376	4.182	chr9-2718750-G-A
chr9	2718765	C	T	1.06048	11	chr9-2718765-C-T
chr9	2718774	G	C	0.002243	1.08	chr9-2718774-G-C
chr9	2718774	G	T	-0.001354	1.066	chr9-2718774-G-T
chr9	2718780	C	T	0.636366	6.798	chr9-2718780-C-T
chr9	2718795	C	G	-0.871631	0.039	chr9-2718795-C-G
chr9	2718802	T	C	0.378982	4.155	chr9-2718802-T-C
chr9	2718807	G	A	-0.825175	0.046	chr9-2718807-G-A
chr9	2718807	G	T	-1.28003	0.009	chr9-2718807-G-T
chr9	2718816	C	T	0.065618	1.377	chr9-2718816-C-T
chr9	2718822	A	G	-0.005443	1.049	chr9-2718822-A-G
chr9	2718828	C	G	0.317491	3.464	chr9-2718828-C-G
chr9	2718831	G	A	0.482044	5.277	chr9-2718831-G-A
chr9	2718834	G	A	-0.434121	0.195	chr9-2718834-G-A
chr9	2718837	G	A	1.41549	13.67	chr9-2718837-G-A
chr9	2718843	C	T	0.886768	9.128	chr9-2718843-C-T
chr9	2718870	C	G	0.504431	5.509	chr9-2718870-C-G
chr9	2718870	C	T	0.743192	7.771	chr9-2718870-C-T
chr9	2718888	C	T	0.728287	7.637	chr9-2718888-C-T
chr9	2718921	C	T	0.621577	6.66	chr9-2718921-C-T
chr9	2718924	C	G	-0.858884	0.04	chr9-2718924-C-G
chr9	2718930	G	T	0.552716	5.995	chr9-2718930-G-T
chr9	2718939	C	T	0.607097	6.523	chr9-2718939-C-T
chr9	2718942	C	T	0.847805	8.744	chr9-2718942-C-T
chr9	2718945	C	T	1.25663	12.61	chr9-2718945-C-T
chr9	2718972	G	A	1.64462	15	chr9-2718972-G-A
chr9	2718975	C	T	1.41158	13.64	chr9-2718975-C-T
chr9	2718981	G	A	0.15912	1.964	chr9-2718981-G-A
chr9	2718993	C	T	1.04732	10.86	chr9-2718993-C-T
chr9	2719017	T	G	-1.26587	0.01	chr9-2719017-T-G
chr9	2719038	G	A	-0.150794	0.592	chr9-2719038-G-A
chr9	2719047	G	A	0.300274	3.275	chr9-2719047-G-A
chr9	2719080	C	G	0.621552	6.66	chr9-2719080-C-G
chr9	2719080	C	T	0.660885	7.026	chr9-2719080-C-T
chr9	2719083	G	C	5.44547	32	chr9-2719083-G-C
chr9	2719104	C	T	0.662784	7.043	chr9-2719104-C-T
chr9	2719106	T	A	-2.48341	0.001	chr9-2719106-T-A
chr9	2719110	C	G	-0.064569	0.834	chr9-2719110-C-G
chr9	2719110	C	T	-0.022463	0.982	chr9-2719110-C-T
chr9	2719111	C	T	-0.561411	0.12	chr9-2719111-C-T
chr9	2719112	T	G	-1.4432	0.006	chr9-2719112-T-G
chr9	2719113	G	A	-0.382817	0.237	chr9-2719113-G-A
chr9	2719115	G	A	-0.22038	0.448	chr9-2719115-G-A
chr9	2729427	T	C	1.12291	11.58	chr9-2729427-T-C
chr9	2729427	T	G	1.09447	11.32	chr9-2729427-T-G
chr9	2729440	C	G	-0.693646	0.074	chr9-2729440-C-G
chr9	2729442	A	G	0.227774	2.538	chr9-2729442-A-G
chr9	2729460	C	T	-0.017169	1.003	chr9-2729460-C-T
chr9	2729469	C	T	0.275816	3.014	chr9-2729469-C-T
chr9	2729475	C	T	0.936558	9.622	chr9-2729475-C-T
chr9	2729493	C	T	0.626516	6.706	chr9-2729493-C-T
chr9	2729502	G	A	0.751915	7.849	chr9-2729502-G-A
chr9	2729503	T	C	1.77055	15.65	chr9-2729503-T-C
chr9	2729508	T	C	0.612532	6.574	chr9-2729508-T-C
chr9	2729529	T	C	-0.224946	0.44	chr9-2729529-T-C
chr9	2729541	C	G	0.773165	8.04	chr9-2729541-C-G
chr9	2729544	C	T	-0.172424	0.543	chr9-2729544-C-T
chr9	2729547	G	A	0.465558	5.103	chr9-2729547-G-A
chr9	2729569	A	C	4.9892	27.9	chr9-2729569-A-C
chr9	2729586	C	T	0.828686	8.558	chr9-2729586-C-T
chr9	2729602	G	T	3.10638	21.4	chr9-2729602-G-T
chr9	2729607	T	C	-0.158264	0.575	chr9-2729607-T-C
chr9	2729610	G	A	0.238528	2.639	chr9-2729610-G-A
chr9	2729682	T	C	0.446434	4.899	chr9-2729682-T-C
chr9	2729686	C	G	0.831148	8.582	chr9-2729686-C-G
chr9	2729696	A	G	-0.01345	1.017	chr9-2729696-A-G
chr9	2729705	T	C	1.34181	13.19	chr9-2729705-T-C
chr9	2729709	C	G	-0.335426	0.285	chr9-2729709-C-G
chr9	2729709	C	T	-0.278416	0.356	chr9-2729709-C-T
chr9	2729732	T	C	0.329287	3.596	chr9-2729732-T-C
chr9	2729733	T	C	-0.025478	0.971	chr9-2729733-T-C
chr9	2729792	T	A	0.032133	1.212	chr9-2729792-T-A
chr9	2729897	A	G	0.072255	1.412	chr9-2729897-A-G
chr9	2729911	C	T	0.248898	2.74	chr9-2729911-C-T
chr9	2729989	T	A	0.818918	8.465	chr9-2729989-T-A
chr9	2730035	T	G	0.162554	1.99	chr9-2730035-T-G
chr9	2717740	A	G	3.06341	21.3	chr9-2717740-A-G
chr9	2717744	TCAAA	T	4.38755	25.1	chr9-2717744-TCAAA-T
chr9	2717746	A	T	9.09031	39	chr9-2717746-A-T
chr9	2717749	C	T	8.87176	39	chr9-2717749-C-T
chr9	2717754	TGA	T	3.87715	23.7	chr9-2717754-TGA-T
chr9	2717754	TGAGAG	A	5.40125	31	chr9-2717754-TGAGAG-A
chr9	2717778	C	G	7.48788	36	chr9-2717778-C-G
chr9	2717857	C	T	9.60921	42	chr9-2717857-C-T
chr9	2717858	AGGCCAGCATCC	A	5.01961	28	chr9-2717858-AGGCCAGCATCC-A
chr9	2717876	G	A	9.37272	41	chr9-2717876-G-A
chr9	2717891	ATAACTAC	A	5.37346	31	chr9-2717891-ATAACTAC-A
chr9	2717892	T	A	7.05163	35	chr9-2717892-T-A
chr9	2717892	T	G	7.06176	35	chr9-2717892-T-G
chr9	2717898	C	G	9.58034	42	chr9-2717898-C-G
chr9	2717901	C	A	9.04956	39	chr9-2717901-C-A
chr9	2717929	G	GAGGA	4.5046	25.5	chr9-2717929-G-GAGGA
chr9	2717929	G	T	9.1041	39	chr9-2717929-G-T
chr9	2717935	C	T	7.01854	35	chr9-2717935-C-T
chr9	2717939	G	A	8.4077	37	chr9-2717939-G-A
chr9	2717956	G	T	6.72865	35	chr9-2717956-G-T
chr9	2717962	GACCAGCA	G	2.62425	19.53	chr9-2717962-GACCAGCA-G
chr9	2717965	C	T	6.39994	34	chr9-2717965-C-T
chr9	2717968	C	T	6.05506	34	chr9-2717968-C-T
chr9	2717977	G	T	6.52287	34	chr9-2717977-G-T
chr9	2717979	G	T	-0.681745	0.077	chr9-2717979-G-T
chr9	2718002	G	A	-0.699698	0.072	chr9-2718002-G-A
chr9	2718017	C	CG	2.92347	20.8	chr9-2718017-C-CG
chr9	2718056	ACAGCTAC	A	5.53711	32	chr9-2718056-ACAGCTAC-A
chr9	2718063	C	G	8.20839	37	chr9-2718063-C-G
chr9	2718064	C	T	8.47182	37	chr9-2718064-C-T
chr9	2718078	C	A	6.58502	35	chr9-2718078-C-A
chr9	2718090	C	CCT	3.31762	22.2	chr9-2718090-C-CCT
chr9	2718092	T	TC	4.72646	26.4	chr9-2718092-T-TC
chr9	2718092	TCC	T	5.14258	28.8	chr9-2718092-TCC-T
chr9	2718099	GA	G	5.22674	29.3	chr9-2718099-GA-G
chr9	2718103	C	G	4.56036	25.7	chr9-2718103-C-G
chr9	2718107	T	G	4.81447	26.9	chr9-2718107-T-G
chr9	2718116	T	A	4.60269	25.9	chr9-2718116-T-A
chr9	2718118	GC	G	3.02243	21.2	chr9-2718118-GC-G
chr9	2718148	AGCCT	A	5.34	31	chr9-2718148-AGCCT-A
chr9	2718156	C	A	6.35812	34	chr9-2718156-C-A
chr9	2718166	G	T	9.65956	42	chr9-2718166-G-T
chr9	2718169	G	T	8.72953	38	chr9-2718169-G-T
chr9	2718171	GCAGA	G	3.18599	21.7	chr9-2718171-GCAGA-G
chr9	2718172	C	T	6.12309	34	chr9-2718172-C-T
chr9	2718181	G	A	4.56666	25.8	chr9-2718181-G-A
chr9	2718181	G	T	9.43	41	chr9-2718181-G-T
chr9	2718182	AAT	A	5.11158	28.6	chr9-2718182-AAT-A
chr9	2718185	ACTT	A	2.12055	17.31	chr9-2718185-ACTT-A
chr9	2718190	T	C	4.78397	26.7	chr9-2718190-T-C
chr9	2718190	T	G	4.80874	26.9	chr9-2718190-T-G
chr9	2718193	G	A	5.32292	29.9	chr9-2718193-G-A
chr9	2718194	A	G	4.69573	26.3	chr9-2718194-A-G
chr9	2718195	C	CCG	5.26693	29.6	chr9-2718195-C-CCG
chr9	2718196	C	G	4.5544	25.7	chr9-2718196-C-G
chr9	2718197	G	A	5.51574	32	chr9-2718197-G-A
chr9	2718212	T	G	5.22134	29.3	chr9-2718212-T-G
chr9	2718223	T	A	4.25777	24.7	chr9-2718223-T-A
chr9	2718227	AT	A	3.69826	23.3	chr9-2718227-AT-A
chr9	2718230	T	C	4.91754	27.4	chr9-2718230-T-C
chr9	2718233	A	G	4.81716	26.9	chr9-2718233-A-G
chr9	2718243	GGTGCTGCT	G	5.87871	33	chr9-2718243-GGTGCTGCT-G
chr9	2718258	C	CG	4.55228	25.7	chr9-2718258-C-CG
chr9	2718266	TGTGTCCG	T	5.81826	33	chr9-2718266-TGTGTCCG-T
chr9	2718267	GTGTCCGCG	CA	5.96682	34	chr9-2718267-GTGTCCGCG-CA
chr9	2718268	T	C	4.52245	25.6	chr9-2718268-T-C
chr9	2718269	G	C	4.58198	25.8	chr9-2718269-G-C
chr9	2718270	T	A	7.77404	36	chr9-2718270-T-A
chr9	2718272	C	T	4.84091	27	chr9-2718272-C-T
chr9	2718286	G	T	10.231	46	chr9-2718286-G-T
chr9	2718289	G	A	5.47881	32	chr9-2718289-G-A
chr9	2718290	A	T	5.10196	28.5	chr9-2718290-A-T
chr9	2718292	C	G	3.74135	23.4	chr9-2718292-C-G
chr9	2718293	T	G	5.19953	29.2	chr9-2718293-T-G
chr9	2718294	GGGCTACTGGGGCGTGC	G	6.45106	34	chr9-2718294-GGGCTACTGGGGCGTGC-G
chr9	2718301	T	A	5.1785	29	chr9-2718301-T-A
chr9	2718301	T	C	5.20583	29.2	chr9-2718301-T-C
chr9	2718301	TG	T	6.36479	34	chr9-2718301-TG-T
chr9	2718302	G	A	11.0471	51	chr9-2718302-G-A
chr9	2718303	G	A	11.0403	51	chr9-2718303-G-A
chr9	2718303	G	C	5.50195	32	chr9-2718303-G-C
chr9	2718306	CG	C	5.96655	34	chr9-2718306-CG-C
chr9	2718309	GCGGCTCAAGTA	G	6.32761	34	chr9-2718309-GCGGCTCAAGTA-G
chr9	2718331	T	A	4.89147	27.3	chr9-2718331-T-A
chr9	2718335	G	A	5.30854	29.9	chr9-2718335-G-A
chr9	2718335	GC	G	5.16746	29	chr9-2718335-GC-G
chr9	2718351	G	GGAGC	6.5104	34	chr9-2718351-G-GGAGC
chr9	2718352	G	T	11.1703	52	chr9-2718352-G-T
chr9	2718356	G	C	5.19716	29.2	chr9-2718356-G-C
chr9	2718359	G	C	5.17148	29	chr9-2718359-G-C
chr9	2718364	G	T	10.8956	50	chr9-2718364-G-T
chr9	2718377	G	C	3.33477	22.2	chr9-2718377-G-C
chr9	2718382	A	T	10.7993	50	chr9-2718382-A-T
chr9	2718388	C	T	10.8447	50	chr9-2718388-C-T
chr9	2718393	CGA	C	5.60417	32	chr9-2718393-CGA-C
chr9	2718394	G	T	10.1182	45	chr9-2718394-G-T
chr9	2718406	C	T	9.71388	42	chr9-2718406-C-T
chr9	2718437	T	TC	4.99685	27.9	chr9-2718437-T-TC
chr9	2718442	G	GAC	5.25839	29.5	chr9-2718442-G-GAC
chr9	2718460	CC	TA	8.2379	37	chr9-2718460-CC-TA
chr9	2718461	CGCAGCG	C	2.6092	19.47	chr9-2718461-CGCAGCG-C
chr9	2718466	C	T	4.69693	26.3	chr9-2718466-C-T
chr9	2718467	G	A	4.18863	24.5	chr9-2718467-G-A
chr9	2718470	G	C	2.94191	20.9	chr9-2718470-G-C
chr9	2718480	G	A	11.1191	51	chr9-2718480-G-A
chr9	2718480	GA	AC	10.4359	47	chr9-2718480-GA-AC
chr9	2718490	G	T	11.0094	51	chr9-2718490-G-T
chr9	2718493	A	T	10.5194	48	chr9-2718493-A-T
chr9	2718495	GC	G	5.92437	33	chr9-2718495-GC-G
chr9	2718505	T	G	4.21842	24.6	chr9-2718505-T-G
chr9	2718506	C	CGGTGGCCGCCAAGGCCATCGG	2.73107	19.98	chr9-2718506-C-CGGTGGCCGCCAAGGCCATCGG
chr9	2718506	C	G	4.89036	27.3	chr9-2718506-C-G
chr9	2718511	GC	G	5.43432	32	chr9-2718511-GC-G
chr9	2718514	G	A	4.5732	25.8	chr9-2718514-G-A
chr9	2718515	C	T	4.60395	25.9	chr9-2718515-C-T
chr9	2718517	A	T	10.2759	46	chr9-2718517-A-T
chr9	2718518	AG	A	5.38637	31	chr9-2718518-AG-A
chr9	2718521	C	A	2.27983	18.03	chr9-2718521-C-A
chr9	2718532	G	GCC	5.92806	33	chr9-2718532-G-GCC
chr9	2718559	G	A	3.98062	24	chr9-2718559-G-A
chr9	2718595	C	T	9.34296	40	chr9-2718595-C-T
chr9	2718598	C	T	9.36205	41	chr9-2718598-C-T
chr9	2718604	TC	T	3.24844	21.9	chr9-2718604-TC-T
chr9	2718605	C	A	7.66355	36	chr9-2718605-C-A
chr9	2718605	CG	C	1.37394	13.4	chr9-2718605-CG-C
chr9	2718609	G	GCAGGGCGAGGGCGGCC	3.56939	22.9	chr9-2718609-G-GCAGGGCGAGGGCGGCC
chr9	2718619	GGCGGCCCAGACCT	G	5.25533	29.5	chr9-2718619-GGCGGCCCAGACCT-G
chr9	2718625	CCA	C	4.29652	24.8	chr9-2718625-CCA-C
chr9	2718655	G	T	11.2945	52	chr9-2718655-G-T
chr9	2718670	G	C	3.75649	23.4	chr9-2718670-G-C
chr9	2718690	C	A	9.29531	40	chr9-2718690-C-A
chr9	2718690	C	G	9.30547	40	chr9-2718690-C-G
chr9	2718697	C	G	4.71411	26.4	chr9-2718697-C-G
chr9	2718697	C	T	5.19126	29.1	chr9-2718697-C-T
chr9	2718698	G	A	5.30522	29.8	chr9-2718698-G-A
chr9	2718703	G	C	2.50068	18.99	chr9-2718703-G-C
chr9	2718728	T	C	5.18171	29.1	chr9-2718728-T-C
chr9	2718728	T	TCG	6.25047	34	chr9-2718728-T-TCG
chr9	2718729	CGCGCGCA	C	6.01022	34	chr9-2718729-CGCGCGCA-C
chr9	2718739	GC	G	5.72807	33	chr9-2718739-GC-G
chr9	2718740	CCCT	C	2.63508	19.58	chr9-2718740-CCCT-C
chr9	2718745	AACCTGGTGG	A	2.79742	20.3	chr9-2718745-AACCTGGTGG-A
chr9	2718752	TGGACCTGGTG	T	7.04605	35	chr9-2718752-TGGACCTGGTG-T
chr9	2718754	G	A	5.51941	32	chr9-2718754-G-A
chr9	2718796	G	T	10.7206	49	chr9-2718796-G-T
chr9	2718813	G	C	1.24845	12.55	chr9-2718813-G-C
chr9	2718820	C	T	6.916	35	chr9-2718820-C-T
chr9	2718833	CG	C	1.13023	11.64	chr9-2718833-CG-C
chr9	2718845	T	TG	6.4969	34	chr9-2718845-T-TG
chr9	2718847	GGTAAGGTGGGTCAGGTGTT	G	7.08836	35	chr9-2718847-GGTAAGGTGGGTCAGGTGTT-G
chr9	2718854	TG	T	5.52385	32	chr9-2718854-TG-T
chr9	2718859	C	T	11.2098	52	chr9-2718859-C-T
chr9	2718862	G	A	5.23095	29.4	chr9-2718862-G-A
chr9	2718866	T	TG	6.84399	35	chr9-2718866-T-TG
chr9	2718871	G	A	-0.531406	0.135	chr9-2718871-G-A
chr9	2718871	G	GTCATGCGCC	1.8111	15.85	chr9-2718871-G-GTCATGCGCC
chr9	2718878	G	GC	7.22163	35	chr9-2718878-G-GC
chr9	2718899	TC	T	6.1616	34	chr9-2718899-TC-T
chr9	2718925	G	T	10.8481	50	chr9-2718925-G-T
chr9	2718935	C	T	5.03807	28.1	chr9-2718935-C-T
chr9	2718936	CT	C	6.26138	34	chr9-2718936-CT-C
chr9	2718947	C	T	5.27624	29.7	chr9-2718947-C-T
chr9	2718950	T	C	5.17171	29	chr9-2718950-T-C
chr9	2719001	G	A	4.99343	27.9	chr9-2719001-G-A
chr9	2719021	GCTGT	G	5.53876	32	chr9-2719021-GCTGT-G
chr9	2719022	C	CT	5.17128	29	chr9-2719022-C-CT
chr9	2719027	T	TG	6.26673	34	chr9-2719027-T-TG
chr9	2719029	C	G	8.98747	39	chr9-2719029-C-G
chr9	2719031	CTG	C	5.60627	32	chr9-2719031-CTG-C
chr9	2719040	AC	A	3.7521	23.4	chr9-2719040-AC-A
chr9	2719055	C	T	4.72998	26.5	chr9-2719055-C-T
chr9	2719070	T	TC	6.39607	34	chr9-2719070-T-TC
chr9	2719082	G	T	4.90088	27.3	chr9-2719082-G-T
chr9	2719086	G	A	11.3544	53	chr9-2719086-G-A
chr9	2719087	T	A	5.24998	29.5	chr9-2719087-T-A
chr9	2719087	T	G	5.40659	31	chr9-2719087-T-G
chr9	2719088	G	A	11.3168	53	chr9-2719088-G-A
chr9	2719095	GGTGA	G	4.76731	26.6	chr9-2719095-GGTGA-G
chr9	2729445	G	A	6.15454	34	chr9-2729445-G-A
chr9	2729445	G	C	5.63452	32	chr9-2729445-G-C
chr9	2729461	G	A	5.71795	33	chr9-2729461-G-A
chr9	2729464	G	T	5.72162	33	chr9-2729464-G-T
chr9	2729465	G	A	5.49633	32	chr9-2729465-G-A
chr9	2729469	C	A	6.6024	35	chr9-2729469-C-A
chr9	2729470	G	A	5.85973	33	chr9-2729470-G-A
chr9	2729470	G	T	10.7652	49	chr9-2729470-G-T
chr9	2729492	AC	A	5.44621	32	chr9-2729492-AC-A
chr9	2729497	G	C	5.80247	33	chr9-2729497-G-C
chr9	2729498	G	A	5.65519	33	chr9-2729498-G-A
chr9	2729516	T	G	4.63561	26	chr9-2729516-T-G
chr9	2729530	G	C	5.83733	33	chr9-2729530-G-C
chr9	2729589	C	G	9.54429	41	chr9-2729589-C-G
chr9	2729596	CTGAAGGCTTATGAG	C	7.07569	35	chr9-2729596-CTGAAGGCTTATGAG-C
chr9	2729623	C	CT	4.70577	26.4	chr9-2729623-C-CT
chr9	2729690	G	GA	4.12867	24.4	chr9-2729690-G-GA
chr9	2729725	T	C	0.466681	5.115	chr9-2729725-T-C
chr9	2729726	A	C	0.185357	2.168	chr9-2729726-A-C
chr9	2729727	G	T	-0.399228	0.222	chr9-2729727-G-T
chr9	2717516	G	A	0.860853	8.872	chr9-2717516-G-A
chr9	2717525	T	C	-1.17792	0.013	chr9-2717525-T-C
chr9	2717531	C	T	-0.555001	0.123	chr9-2717531-C-T
chr9	2717537	G	A	0.842504	8.692	chr9-2717537-G-A
chr9	2717537	G	C	0.817936	8.455	chr9-2717537-G-C
chr9	2717538	A	G	-0.046297	0.895	chr9-2717538-A-G
chr9	2717542	T	A	-1.26076	0.01	chr9-2717542-T-A
chr9	2717553	C	A	0.008144	1.105	chr9-2717553-C-A
chr9	2717558	C	G	-0.101907	0.72	chr9-2717558-C-G
chr9	2717559	T	C	0.194976	2.247	chr9-2717559-T-C
chr9	2717561	C	G	-0.122856	0.662	chr9-2717561-C-G
chr9	2717566	G	T	0.026804	1.187	chr9-2717566-G-T
chr9	2717568	C	T	0.585282	6.314	chr9-2717568-C-T
chr9	2717570	T	C	-0.528448	0.136	chr9-2717570-T-C
chr9	2717578	G	A	-0.124603	0.658	chr9-2717578-G-A
chr9	2717580	C	T	0.06541	1.376	chr9-2717580-C-T
chr9	2717586	C	A	-0.752875	0.059	chr9-2717586-C-A
chr9	2717587	G	A	0.217443	2.443	chr9-2717587-G-A
chr9	2717591	G	C	-0.019235	0.995	chr9-2717591-G-C
chr9	2717592	C	A	0.157507	1.952	chr9-2717592-C-A
chr9	2717602	G	T	0.374885	4.109	chr9-2717602-G-T
chr9	2717609	G	C	0.006316	1.097	chr9-2717609-G-C
chr9	2717620	C	T	0.010949	1.117	chr9-2717620-C-T
chr9	2717622	G	T	-0.812783	0.048	chr9-2717622-G-T
chr9	2717624	G	A	0.153565	1.923	chr9-2717624-G-A
chr9	2717628	G	C	-0.000657	1.068	chr9-2717628-G-C
chr9	2717633	T	C	0.286036	3.122	chr9-2717633-T-C
chr9	2717638	G	C	0.302991	3.305	chr9-2717638-G-C
chr9	2717642	G	C	0.212363	2.398	chr9-2717642-G-C
chr9	2717644	G	A	-0.085398	0.768	chr9-2717644-G-A
chr9	2717644	G	T	-0.161025	0.569	chr9-2717644-G-T
chr9	2717647	G	T	0.25674	2.818	chr9-2717647-G-T
chr9	2717652	C	G	-0.698505	0.072	chr9-2717652-C-G
chr9	2717656	A	G	0.02885	1.196	chr9-2717656-A-G
chr9	2717657	TC	T	-0.316122	0.307	chr9-2717657-TC-T
chr9	2717662	C	T	0.271933	2.974	chr9-2717662-C-T
chr9	2719173	C	G	-0.143548	0.61	chr9-2719173-C-G
chr9	2719182	T	G	-0.121693	0.665	chr9-2719182-T-G
chr9	2719186	C	G	0.283953	3.1	chr9-2719186-C-G
chr9	2719186	C	T	0.504509	5.51	chr9-2719186-C-T
chr9	2719188	T	G	0.489732	5.357	chr9-2719188-T-G
chr9	2719190	T	C	-0.039948	0.918	chr9-2719190-T-C
chr9	2719191	G	A	0.821871	8.493	chr9-2719191-G-A
chr9	2719194	C	G	0.368809	4.04	chr9-2719194-C-G
chr9	2719194	C	T	0.981292	10.12	chr9-2719194-C-T
chr9	2719195	C	G	-0.393716	0.227	chr9-2719195-C-G
chr9	2719200	C	G	0.22995	2.558	chr9-2719200-C-G
chr9	2719202	T	A	-0.57626	0.114	chr9-2719202-T-A
chr9	2719202	TC	T	-0.205669	0.476	chr9-2719202-TC-T
chr9	2719204	C	A	-0.146666	0.602	chr9-2719204-C-A
chr9	2719205	C	CT	0.460466	5.049	chr9-2719205-C-CT
chr9	2719208	C	A	-0.797397	0.05	chr9-2719208-C-A
chr9	2719211	C	A	-0.285045	0.347	chr9-2719211-C-A
chr9	2719212	C	G	0.203376	2.319	chr9-2719212-C-G
chr9	2719218	T	G	1.00244	10.36	chr9-2719218-T-G
chr9	2719221	C	G	0.494624	5.408	chr9-2719221-C-G
chr9	2719223	G	A	0.92082	9.464	chr9-2719223-G-A
chr9	2719231	C	T	0.189832	2.205	chr9-2719231-C-T
chr9	2719235	C	G	1.00063	10.34	chr9-2719235-C-G
chr9	2719237	A	C	1.1621	11.9	chr9-2719237-A-C
chr9	2719237	A	T	0.711391	7.486	chr9-2719237-A-T
chr9	2719246	T	C	0.921005	9.466	chr9-2719246-T-C
chr9	2719251	G	C	0.189411	2.201	chr9-2719251-G-C
chr9	2719262	T	C	1.07704	11.16	chr9-2719262-T-C
chr9	2719280	G	T	0.476835	5.222	chr9-2719280-G-T
chr9	2719281	A	G	1.40208	13.58	chr9-2719281-A-G
chr9	2719283	C	A	0.576242	6.226	chr9-2719283-C-A
chr9	2719285	G	T	0.155884	1.94	chr9-2719285-G-T
chr9	2719301	G	C	0.736631	7.712	chr9-2719301-G-C
chr9	2719320	C	A	1.14023	11.73	chr9-2719320-C-A
chr9	2719342	A	C	0.731887	7.67	chr9-2719342-A-C
chr9	2719357	G	C	-0.131117	0.641	chr9-2719357-G-C
chr9	2719374	GTCA	G	-0.165697	0.558	chr9-2719374-GTCA-G
chr9	2719385	T	C	0.672179	7.129	chr9-2719385-T-C
chr9	2719385	T	G	0.61429	6.591	chr9-2719385-T-G
chr9	2719390	T	C	0.002493	1.081	chr9-2719390-T-C
chr9	2719402	T	A	-0.941141	0.03	chr9-2719402-T-A
chr9	2719403	G	A	0.472272	5.174	chr9-2719403-G-A
chr9	2719403	G	T	0.403587	4.43	chr9-2719403-G-T
chr9	2719419	G	A	0.137831	1.812	chr9-2719419-G-A
chr9	2719431	C	A	0.462592	5.072	chr9-2719431-C-A
chr9	2719431	C	G	0.483761	5.295	chr9-2719431-C-G
chr9	2719434	A	G	0.307204	3.351	chr9-2719434-A-G
chr9	2719440	G	A	0.233973	2.596	chr9-2719440-G-A
chr9	2719456	G	A	0.333823	3.646	chr9-2719456-G-A
chr9	2719456	G	C	0.328657	3.589	chr9-2719456-G-C
chr9	2719466	A	T	0.838539	8.654	chr9-2719466-A-T
chr9	2719472	A	ATT	0.367571	4.026	chr9-2719472-A-ATT
chr9	2719476	T	C	0.963538	9.908	chr9-2719476-T-C
chr9	2719485	G	A	0.384673	4.219	chr9-2719485-G-A
chr9	2719503	T	C	1.26462	12.66	chr9-2719503-T-C
chr9	2719512	T	G	0.995178	10.28	chr9-2719512-T-G
chr9	2719547	G	A	-0.036954	0.929	chr9-2719547-G-A
chr9	2719549	G	A	-0.267296	0.372	chr9-2719549-G-A
chr9	2719549	G	C	-0.2945	0.334	chr9-2719549-G-C
chr9	2719553	T	C	0.600722	6.462	chr9-2719553-T-C
chr9	2719565	G	A	0.201166	2.3	chr9-2719565-G-A
chr9	2719566	T	G	-0.071044	0.813	chr9-2719566-T-G
chr9	2719570	C	A	-0.511496	0.145	chr9-2719570-C-A
chr9	2719600	C	T	-0.048757	0.887	chr9-2719600-C-T
chr9	2719605	A	C	0.235931	2.615	chr9-2719605-A-C
chr9	2719611	G	C	0.268557	2.939	chr9-2719611-G-C
chr9	2719616	T	C	0.197169	2.266	chr9-2719616-T-C
chr9	2719645	C	T	-0.338772	0.281	chr9-2719645-C-T
chr9	2719651	C	A	-0.079718	0.786	chr9-2719651-C-A
chr9	2719658	A	C	-0.452796	0.181	chr9-2719658-A-C
chr9	2719675	C	G	-0.132628	0.637	chr9-2719675-C-G
chr9	2719677	G	A	-1.05281	0.02	chr9-2719677-G-A
chr9	2719720	G	A	-0.098974	0.728	chr9-2719720-G-A
chr9	2719723	T	A	-0.253257	0.393	chr9-2719723-T-A
chr9	2719730	G	A	-0.085849	0.767	chr9-2719730-G-A
chr9	2719745	G	A	-0.030693	0.951	chr9-2719745-G-A
chr9	2719757	C	T	-0.854195	0.041	chr9-2719757-C-T
chr9	2719775	C	T	-0.252046	0.395	chr9-2719775-C-T
chr9	2719779	T	A	0.052758	1.311	chr9-2719779-T-A
chr9	2719787	C	G	-0.232207	0.428	chr9-2719787-C-G
chr9	2719788	A	C	-0.305283	0.32	chr9-2719788-A-C
chr9	2719827	C	A	0.430967	4.731	chr9-2719827-C-A
chr9	2719839	C	A	1.34491	13.21	chr9-2719839-C-A
chr9	2719844	G	C	0.708132	7.456	chr9-2719844-G-C
chr9	2719871	G	C	-0.16791	0.553	chr9-2719871-G-C
chr9	2719894	T	C	1.13124	11.65	chr9-2719894-T-C
chr9	2719904	G	C	-0.441229	0.189	chr9-2719904-G-C
chr9	2719907	C	T	-0.284064	0.348	chr9-2719907-C-T
chr9	2719940	A	C	0.393169	4.314	chr9-2719940-A-C
chr9	2719948	T	C	-0.237726	0.419	chr9-2719948-T-C
chr9	2719959	G	A	-1.2652	0.01	chr9-2719959-G-A
chr9	2719959	G	T	-1.3334	0.008	chr9-2719959-G-T
chr9	2719977	G	A	0.214812	2.419	chr9-2719977-G-A
chr9	2720011	G	A	0.32821	3.584	chr9-2720011-G-A
chr9	2720014	T	TA	0.461656	5.062	chr9-2720014-T-TA
chr9	2720027	A	G	0.606955	6.521	chr9-2720027-A-G
chr9	2720037	G	A	1.13191	11.66	chr9-2720037-G-A
chr9	2720044	A	T	0.572951	6.194	chr9-2720044-A-T
chr9	2720048	A	T	0.022679	1.169	chr9-2720048-A-T
chr9	2720051	G	A	-0.16034	0.57	chr9-2720051-G-A
chr9	2720059	A	G	0.184837	2.164	chr9-2720059-A-G
chr9	2720060	G	A	-0.061868	0.843	chr9-2720060-G-A
chr9	2720061	T	G	0.267806	2.931	chr9-2720061-T-G
chr9	2720121	T	A	0.432986	4.753	chr9-2720121-T-A
chr9	2720129	C	G	-0.183192	0.52	chr9-2720129-C-G
chr9	2720135	G	A	0.288436	3.148	chr9-2720135-G-A
chr9	2720139	A	T	-0.100292	0.724	chr9-2720139-A-T
chr9	2720154	T	G	-0.577215	0.114	chr9-2720154-T-G
chr9	2720182	C	T	-0.018843	0.996	chr9-2720182-C-T
chr9	2720193	C	G	-0.617024	0.098	chr9-2720193-C-G
chr9	2720194	A	C	0.094906	1.539	chr9-2720194-A-C
chr9	2720197	C	A	0.290075	3.165	chr9-2720197-C-A
chr9	2720236	A	T	-0.423081	0.203	chr9-2720236-A-T
chr9	2720285	T	C	0.860553	8.869	chr9-2720285-T-C
chr9	2720289	C	G	0.75556	7.881	chr9-2720289-C-G
chr9	2720296	AATT	A	0.137998	1.813	chr9-2720296-AATT-A
chr9	2720324	T	G	0.539911	5.868	chr9-2720324-T-G
chr9	2720376	T	C	-0.061367	0.844	chr9-2720376-T-C
chr9	2720392	T	G	0.853304	8.798	chr9-2720392-T-G
chr9	2720412	G	T	-0.286105	0.346	chr9-2720412-G-T
chr9	2720430	G	C	0.659906	7.017	chr9-2720430-G-C
chr9	2720436	T	G	0.340024	3.716	chr9-2720436-T-G
chr9	2720473	C	A	0.324737	3.545	chr9-2720473-C-A
chr9	2720533	C	T	3.1239	21.5	chr9-2720533-C-T
chr9	2720545	A	C	1.62845	14.91	chr9-2720545-A-C
chr9	2720558	G	A	1.18284	12.07	chr9-2720558-G-A
chr9	2720559	A	C	0.904499	9.303	chr9-2720559-A-C
chr9	2720564	G	T	0.470103	5.151	chr9-2720564-G-T
chr9	2720580	T	G	0.453531	4.975	chr9-2720580-T-G
chr9	2720590	C	G	1.19842	12.18	chr9-2720590-C-G
chr9	2720618	A	G	1.36215	13.32	chr9-2720618-A-G
chr9	2720629	A	C	0.889481	9.155	chr9-2720629-A-C
chr9	2720656	A	G	0.423113	4.645	chr9-2720656-A-G
chr9	2720660	T	C	0.071566	1.408	chr9-2720660-T-C
chr9	2720663	A	G	0.058906	1.342	chr9-2720663-A-G
chr9	2720667	C	G	0.395431	4.339	chr9-2720667-C-G
chr9	2720685	A	C	0.00347	1.085	chr9-2720685-A-C
chr9	2720688	C	T	0.34493	3.771	chr9-2720688-C-T
chr9	2720729	G	A	-0.420777	0.205	chr9-2720729-G-A
chr9	2720744	G	C	-0.757504	0.058	chr9-2720744-G-C
chr9	2720751	C	T	0.16162	1.983	chr9-2720751-C-T
chr9	2720752	A	G	0.351161	3.841	chr9-2720752-A-G
chr9	2720775	T	C	0.06836	1.391	chr9-2720775-T-C
chr9	2720789	A	G	0.507151	5.537	chr9-2720789-A-G
chr9	2720791	TAAC	T	0.146413	1.872	chr9-2720791-TAAC-T
chr9	2720794	C	T	-0.292823	0.336	chr9-2720794-C-T
chr9	2720804	G	A	0.095666	1.544	chr9-2720804-G-A
chr9	2720816	G	A	-0.17443	0.539	chr9-2720816-G-A
chr9	2720840	G	A	0.05773	1.336	chr9-2720840-G-A
chr9	2720845	A	C	0.330286	3.607	chr9-2720845-A-C
chr9	2720852	T	C	0.534453	5.813	chr9-2720852-T-C
chr9	2720862	A	G	0.247452	2.726	chr9-2720862-A-G
chr9	2720866	C	T	-0.019067	0.995	chr9-2720866-C-T
chr9	2720880	T	C	0.246848	2.72	chr9-2720880-T-C
chr9	2720890	G	A	-0.549124	0.126	chr9-2720890-G-A
chr9	2720895	A	AT	-0.033437	0.941	chr9-2720895-A-AT
chr9	2720915	T	C	0.96512	9.926	chr9-2720915-T-C
chr9	2720932	T	C	1.08478	11.23	chr9-2720932-T-C
chr9	2720936	C	T	0.677891	7.182	chr9-2720936-C-T
chr9	2720944	A	C	0.947268	9.733	chr9-2720944-A-C
chr9	2720973	G	C	-0.30081	0.326	chr9-2720973-G-C
chr9	2720975	C	G	0.356216	3.898	chr9-2720975-C-G
chr9	2720989	T	G	0.626408	6.705	chr9-2720989-T-G
chr9	2721012	C	T	0.145771	1.867	chr9-2721012-C-T
chr9	2721050	A	G	0.478862	5.244	chr9-2721050-A-G
chr9	2721057	T	C	0.08923	1.506	chr9-2721057-T-C
chr9	2721068	G	A	-0.198711	0.489	chr9-2721068-G-A
chr9	2721082	T	A	-0.687734	0.075	chr9-2721082-T-A
chr9	2721106	A	G	0.397947	4.367	chr9-2721106-A-G
chr9	2721107	T	C	0.016705	1.142	chr9-2721107-T-C
chr9	2721140	T	C	0.237241	2.627	chr9-2721140-T-C
chr9	2721154	T	G	0.419432	4.605	chr9-2721154-T-G
chr9	2721158	T	C	-0.05894	0.852	chr9-2721158-T-C
chr9	2721159	A	C	0.54493	5.918	chr9-2721159-A-C
chr9	2721222	G	A	0.068252	1.391	chr9-2721222-G-A
chr9	2721222	G	T	0.023576	1.173	chr9-2721222-G-T
chr9	2721251	C	T	-0.041827	0.911	chr9-2721251-C-T
chr9	2721258	A	C	0.655473	6.976	chr9-2721258-A-C
chr9	2721266	C	G	0.03747	1.237	chr9-2721266-C-G
chr9	2721273	G	C	0.293702	3.204	chr9-2721273-G-C
chr9	2721276	A	G	0.559047	6.058	chr9-2721276-A-G
chr9	2721277	A	T	0.520993	5.678	chr9-2721277-A-T
chr9	2721291	T	C	0.529892	5.768	chr9-2721291-T-C
chr9	2721294	A	G	-0.160242	0.57	chr9-2721294-A-G
chr9	2721330	C	T	-0.193692	0.499	chr9-2721330-C-T
chr9	2721338	C	T	0.152327	1.914	chr9-2721338-C-T
chr9	2721349	T	G	-0.235265	0.423	chr9-2721349-T-G
chr9	2721359	C	T	0.013913	1.13	chr9-2721359-C-T
chr9	2721374	G	C	-0.070455	0.815	chr9-2721374-G-C
chr9	2721378	T	A	-0.094945	0.74	chr9-2721378-T-A
chr9	2721385	A	G	0.497113	5.433	chr9-2721385-A-G
chr9	2721388	C	G	0.096797	1.55	chr9-2721388-C-G
chr9	2721410	A	G	0.069668	1.398	chr9-2721410-A-G
chr9	2721414	C	T	-0.213008	0.462	chr9-2721414-C-T
chr9	2721415	A	G	0.04511	1.273	chr9-2721415-A-G
chr9	2721425	A	ACAGACTAAAGGTT	-0.083476	0.774	chr9-2721425-A-ACAGACTAAAGGTT
chr9	2721465	A	C	0.775045	8.057	chr9-2721465-A-C
chr9	2721465	A	G	0.802372	8.308	chr9-2721465-A-G
chr9	2721513	G	C	0.772632	8.035	chr9-2721513-G-C
chr9	2721521	G	A	0.590334	6.362	chr9-2721521-G-A
chr9	2721587	A	AGG	0.064453	1.371	chr9-2721587-A-AGG
chr9	2721588	T	C	-1.12951	0.016	chr9-2721588-T-C
chr9	2721595	G	A	-0.16669	0.556	chr9-2721595-G-A
chr9	2721599	G	C	0.090345	1.513	chr9-2721599-G-C
chr9	2721628	G	T	-0.051287	0.878	chr9-2721628-G-T
chr9	2721631	T	C	0.020461	1.159	chr9-2721631-T-C
chr9	2721672	T	C	-0.059914	0.849	chr9-2721672-T-C
chr9	2721682	T	C	0.610474	6.555	chr9-2721682-T-C
chr9	2721688	C	G	-0.928908	0.031	chr9-2721688-C-G
chr9	2721706	T	C	0.420224	4.614	chr9-2721706-T-C
chr9	2721708	G	T	0.692408	7.314	chr9-2721708-G-T
chr9	2721718	G	T	-0.237535	0.419	chr9-2721718-G-T
chr9	2721748	C	T	0.218861	2.456	chr9-2721748-C-T
chr9	2721771	G	C	0.383763	4.208	chr9-2721771-G-C
chr9	2721795	T	C	-0.065364	0.831	chr9-2721795-T-C
chr9	2721801	G	A	0.497499	5.437	chr9-2721801-G-A
chr9	2721801	G	C	0.45718	5.014	chr9-2721801-G-C
chr9	2721805	G	A	0.25881	2.839	chr9-2721805-G-A
chr9	2721805	G	C	0.211161	2.387	chr9-2721805-G-C
chr9	2721882	A	C	-0.065236	0.832	chr9-2721882-A-C
chr9	2722000	A	C	0.251951	2.77	chr9-2722000-A-C
chr9	2722002	G	C	0.73307	7.68	chr9-2722002-G-C
chr9	2722011	G	GTATTTATAAATAAATTAGAAGT	-0.237757	0.418	chr9-2722011-G-GTATTTATAAATAAATTAGAAGT
chr9	2722014	T	TTTATTTATAAATAAATTAGAAG	-0.111913	0.692	chr9-2722014-T-TTTATTTATAAATAAATTAGAAG
chr9	2722024	A	AATAAATTAGAAGTTATTTATTT	0.313106	3.416	chr9-2722024-A-AATAAATTAGAAGTTATTTATTT
chr9	2722032	A	AGAAGTTATTTATTTATAAATAAATT	0.084972	1.482	chr9-2722032-A-AGAAGTTATTTATTTATAAATAAATT
chr9	2722090	TATAA	T	0.006655	1.099	chr9-2722090-TATAA-T
chr9	2722090	TATAAATAAATTAGAAGTTATTTATAA	T	-0.075126	0.8	chr9-2722090-TATAAATAAATTAGAAGTTATTTATAA-T
chr9	2722101	TAG	T	-0.0613	0.844	chr9-2722101-TAG-T
chr9	2722106	G	GTTAT	0.011425	1.119	chr9-2722106-G-GTTAT
chr9	2722112	TATAA	T	-0.021049	0.988	chr9-2722112-TATAA-T
chr9	2722112	TATAAATAAATTAGAAGTTATTTATAA	T	-0.117333	0.677	chr9-2722112-TATAAATAAATTAGAAGTTATTTATAA-T
chr9	2722114	T	C	0.475637	5.21	chr9-2722114-T-C
chr9	2722116	A	T	0.427113	4.689	chr9-2722116-A-T
chr9	2722179	A	G	0.412754	4.531	chr9-2722179-A-G
chr9	2722192	A	T	0.331506	3.621	chr9-2722192-A-T
chr9	2722198	T	TTTATAAATAAAATAGAAG	-0.090485	0.753	chr9-2722198-T-TTTATAAATAAAATAGAAG
chr9	2722204	TATAA	T	0.012413	1.123	chr9-2722204-TATAA-T
chr9	2722227	A	G	0.478201	5.237	chr9-2722227-A-G
chr9	2722234	A	T	0.422281	4.636	chr9-2722234-A-T
chr9	2722265	G	C	0.105025	1.6	chr9-2722265-G-C
chr9	2722300	A	G	0.518166	5.649	chr9-2722300-A-G
chr9	2722312	T	C	0.588967	6.349	chr9-2722312-T-C
chr9	2722314	TATAAATAAATTAGAAGTTATTTATAA	T	0.066602	1.382	chr9-2722314-TATAAATAAATTAGAAGTTATTTATAA-T
chr9	2722322	A	T	0.578083	6.244	chr9-2722322-A-T
chr9	2722325	T	G	0.596977	6.426	chr9-2722325-T-G
chr9	2722333	A	T	0.626734	6.708	chr9-2722333-A-T
chr9	2722341	ATAAAT	A	0.165001	2.008	chr9-2722341-ATAAAT-A
chr9	2722347	T	C	0.677479	7.178	chr9-2722347-T-C
chr9	2722352	G	A	0.53786	5.848	chr9-2722352-G-A
chr9	2722362	A	AATAAATTAGAAGTTATTTATAAATAAATTAGAAGTTATTT	0.03956	1.246	chr9-2722362-A-AATAAATTAGAAGTTATTTATAAATAAATTAGAAGTTATTT
chr9	2722380	TATAA	T	0.126891	1.738	chr9-2722380-TATAA-T
chr9	2722389	A	ATTAGAAGTTATTTATAAATAAG	0.003948	1.087	chr9-2722389-A-ATTAGAAGTTATTTATAAATAAG
chr9	2722390	T	TTTATAAA	0.074629	1.425	chr9-2722390-T-TTTATAAA
chr9	2722408	TAAGTTATTTATAAATAG	T	-0.059176	0.852	chr9-2722408-TAAGTTATTTATAAATAG-T
chr9	2722411	GTTAT	G	-0.050582	0.881	chr9-2722411-GTTAT-G
chr9	2722411	GTTATTTATAAATAGAAGTTATTTATAAATAAGTTAT	G	-0.087211	0.763	chr9-2722411-GTTATTTATAAATAGAAGTTATTTATAAATAAGTTAT-G
chr9	2722413	T	C	0.434753	4.773	chr9-2722413-T-C
chr9	2722429	T	TTATTTATAAA	-0.051932	0.876	chr9-2722429-T-TTATTTATAAA
chr9	2722438	A	T	0.307159	3.35	chr9-2722438-A-T
chr9	2722440	TAA	T	-0.193398	0.5	chr9-2722440-TAA-T
chr9	2722443	GTTAT	G	-0.174673	0.538	chr9-2722443-GTTAT-G
chr9	2722455	TAG	T	-0.124506	0.658	chr9-2722455-TAG-T
chr9	2722483	T	C	0.501921	5.483	chr9-2722483-T-C
chr9	2722486	A	G	0.469642	5.147	chr9-2722486-A-G
chr9	2722492	GTTA	G	-0.056939	0.859	chr9-2722492-GTTA-G
chr9	2722504	T	TAAGTTATTTATAAATAA	-0.21863	0.452	chr9-2722504-T-TAAGTTATTTATAAATAA
chr9	2722540	T	TTTATAAA	-0.013219	1.018	chr9-2722540-T-TTTATAAA
chr9	2722541	T	G	0.457899	5.022	chr9-2722541-T-G
chr9	2722543	G	A	0.344328	3.764	chr9-2722543-G-A
chr9	2722543	G	C	0.307782	3.357	chr9-2722543-G-C
chr9	2722556	A	AATAAATTAGAAGTTATTT	-0.06592	0.829	chr9-2722556-A-AATAAATTAGAAGTTATTT
chr9	2722568	GTTATTTATTTATAAATTAGAAGTTAT	G	-0.061782	0.843	chr9-2722568-GTTATTTATTTATAAATTAGAAGTTAT-G
chr9	2722580	T	C	0.427096	4.689	chr9-2722580-T-C
chr9	2722655	A	G	0.434255	4.767	chr9-2722655-A-G
chr9	2722694	G	T	0.262916	2.881	chr9-2722694-G-T
chr9	2722705	C	T	0.359336	3.934	chr9-2722705-C-T
chr9	2722724	T	C	0.683387	7.232	chr9-2722724-T-C
chr9	2722731	A	C	0.489708	5.357	chr9-2722731-A-C
chr9	2722739	G	C	0.18142	2.136	chr9-2722739-G-C
chr9	2722741	G	T	-0.285116	0.347	chr9-2722741-G-T
chr9	2722748	C	CT	0.160914	1.977	chr9-2722748-C-CT
chr9	2722767	T	G	0.44642	4.899	chr9-2722767-T-G
chr9	2722768	C	G	0.21051	2.381	chr9-2722768-C-G
chr9	2722773	C	T	0.043413	1.265	chr9-2722773-C-T
chr9	2722797	T	G	0.326503	3.565	chr9-2722797-T-G
chr9	2722802	A	G	0.312104	3.405	chr9-2722802-A-G
chr9	2722831	G	A	0.244447	2.697	chr9-2722831-G-A
chr9	2722839	G	A	0.02314	1.171	chr9-2722839-G-A
chr9	2722851	CATTCCTCTGGCAGACTCCAGCAGCCACATGTCG	C	0.36392	3.985	chr9-2722851-CATTCCTCTGGCAGACTCCAGCAGCCACATGTCG-C
chr9	2722856	C	T	0.291733	3.183	chr9-2722856-C-T
chr9	2722879	A	G	0.198325	2.276	chr9-2722879-A-G
chr9	2722936	C	G	-0.053813	0.87	chr9-2722936-C-G
chr9	2722943	A	T	0.271467	2.969	chr9-2722943-A-T
chr9	2722961	T	G	0.38033	4.17	chr9-2722961-T-G
chr9	2722985	A	T	1.07428	11.13	chr9-2722985-A-T
chr9	2723026	A	T	0.465468	5.102	chr9-2723026-A-T
chr9	2723034	C	T	0.039845	1.248	chr9-2723034-C-T
chr9	2723039	T	A	-0.392993	0.228	chr9-2723039-T-A
chr9	2723042	G	C	0.088936	1.505	chr9-2723042-G-C
chr9	2723106	A	T	0.222114	2.486	chr9-2723106-A-T
chr9	2723118	T	G	-0.065631	0.83	chr9-2723118-T-G
chr9	2723139	CT	C	-0.166946	0.555	chr9-2723139-CT-C
chr9	2723149	A	T	0.296686	3.236	chr9-2723149-A-T
chr9	2723169	T	C	0.085982	1.488	chr9-2723169-T-C
chr9	2723174	A	T	0.047456	1.285	chr9-2723174-A-T
chr9	2723186	A	C	0.080379	1.456	chr9-2723186-A-C
chr9	2723238	T	G	-0.03984	0.918	chr9-2723238-T-G
chr9	2723251	C	T	0.085439	1.485	chr9-2723251-C-T
chr9	2723269	C	G	-0.246631	0.404	chr9-2723269-C-G
chr9	2723276	TAC	T	-0.247726	0.402	chr9-2723276-TAC-T
chr9	2723280	G	T	0.211376	2.389	chr9-2723280-G-T
chr9	2723294	T	C	0.150041	1.898	chr9-2723294-T-C
chr9	2723297	ATTC	A	-0.060408	0.847	chr9-2723297-ATTC-A
chr9	2723328	A	G	0.631563	6.754	chr9-2723328-A-G
chr9	2723348	T	G	0.656475	6.985	chr9-2723348-T-G
chr9	2723354	A	C	0.02952	1.2	chr9-2723354-A-C
chr9	2723354	A	G	0.052501	1.31	chr9-2723354-A-G
chr9	2723387	A	G	1.05582	10.95	chr9-2723387-A-G
chr9	2723390	T	C	1.19741	12.18	chr9-2723390-T-C
chr9	2723398	T	A	1.18089	12.05	chr9-2723398-T-A
chr9	2723399	A	G	1.06739	11.07	chr9-2723399-A-G
chr9	2723408	C	G	0.168406	2.034	chr9-2723408-C-G
chr9	2723411	G	C	0.308879	3.369	chr9-2723411-G-C
chr9	2723418	A	G	0.561312	6.08	chr9-2723418-A-G
chr9	2723475	C	G	2.32938	18.25	chr9-2723475-C-G
chr9	2723491	T	G	0.390381	4.283	chr9-2723491-T-G
chr9	2723523	A	G	0.533974	5.809	chr9-2723523-A-G
chr9	2723549	G	GT	0.783427	8.133	chr9-2723549-G-GT
chr9	2723551	A	AAATC	0.597468	6.431	chr9-2723551-A-AAATC
chr9	2723554	T	TCAAATCC	1.00911	10.44	chr9-2723554-T-TCAAATCC
chr9	2723565	C	G	0.67128	7.121	chr9-2723565-C-G
chr9	2723569	A	C	0.32722	3.573	chr9-2723569-A-C
chr9	2723583	CAT	C	0.801558	8.3	chr9-2723583-CAT-C
chr9	2723598	A	G	0.50702	5.535	chr9-2723598-A-G
chr9	2723603	A	G	0.384678	4.219	chr9-2723603-A-G
chr9	2723623	A	G	0.986815	10.18	chr9-2723623-A-G
chr9	2723636	A	T	-0.241607	0.412	chr9-2723636-A-T
chr9	2723637	C	G	0.355677	3.892	chr9-2723637-C-G
chr9	2723645	T	C	0.644421	6.873	chr9-2723645-T-C
chr9	2723649	T	C	1.19642	12.17	chr9-2723649-T-C
chr9	2723659	C	T	1.5137	14.27	chr9-2723659-C-T
chr9	2723672	T	A	1.91442	16.35	chr9-2723672-T-A
chr9	2723695	T	G	0.113832	1.654	chr9-2723695-T-G
chr9	2723755	A	G	0.325158	3.55	chr9-2723755-A-G
chr9	2723784	T	G	-0.471381	0.169	chr9-2723784-T-G
chr9	2723791	ACTT	A	0.439663	4.826	chr9-2723791-ACTT-A
chr9	2723879	A	G	-0.278158	0.357	chr9-2723879-A-G
chr9	2723886	A	T	0.209629	2.373	chr9-2723886-A-T
chr9	2723894	A	G	0.512907	5.596	chr9-2723894-A-G
chr9	2723901	A	G	-0.113405	0.688	chr9-2723901-A-G
chr9	2723926	C	CA	0.412598	4.53	chr9-2723926-C-CA
chr9	2723927	A	T	0.18136	2.136	chr9-2723927-A-T
chr9	2723941	T	G	0.28365	3.097	chr9-2723941-T-G
chr9	2723943	G	A	1.71932	15.39	chr9-2723943-G-A
chr9	2723948	G	A	-0.039087	0.921	chr9-2723948-G-A
chr9	2723949	GT	G	-0.512558	0.145	chr9-2723949-GT-G
chr9	2723950	T	C	-0.016248	1.006	chr9-2723950-T-C
chr9	2723958	T	G	0.3466	3.79	chr9-2723958-T-G
chr9	2723961	T	C	0.374122	4.1	chr9-2723961-T-C
chr9	2723963	C	CTT	-0.110556	0.695	chr9-2723963-C-CTT
chr9	2723963	CTTT	C	-0.133704	0.634	chr9-2723963-CTTT-C
chr9	2723964	T	TC	-0.031418	0.949	chr9-2723964-T-TC
chr9	2723991	T	G	0.379222	4.157	chr9-2723991-T-G
chr9	2723997	C	T	0.133997	1.786	chr9-2723997-C-T
chr9	2724011	A	ATT	-0.23309	0.426	chr9-2724011-A-ATT
chr9	2724029	G	T	-0.216993	0.455	chr9-2724029-G-T
chr9	2724046	A	G	-0.145236	0.606	chr9-2724046-A-G
chr9	2724049	G	A	0.354996	3.885	chr9-2724049-G-A
chr9	2724056	T	C	0.958072	9.848	chr9-2724056-T-C
chr9	2724089	G	T	0.46434	5.09	chr9-2724089-G-T
chr9	2724092	C	T	0.600164	6.457	chr9-2724092-C-T
chr9	2724096	T	G	1.18627	12.09	chr9-2724096-T-G
chr9	2724104	G	C	1.86727	16.13	chr9-2724104-G-C
chr9	2724116	G	A	0.441836	4.849	chr9-2724116-G-A
chr9	2724124	A	T	1.21735	12.32	chr9-2724124-A-T
chr9	2724152	G	A	0.658052	7	chr9-2724152-G-A
chr9	2724157	G	A	0.424975	4.666	chr9-2724157-G-A
chr9	2724163	A	G	0.333422	3.642	chr9-2724163-A-G
chr9	2724171	A	G	0.623616	6.679	chr9-2724171-A-G
chr9	2724194	A	T	1.03684	10.75	chr9-2724194-A-T
chr9	2724200	T	C	0.094078	1.534	chr9-2724200-T-C
chr9	2724236	G	C	0.291799	3.184	chr9-2724236-G-C
chr9	2724288	G	A	1.12949	11.63	chr9-2724288-G-A
chr9	2724288	G	C	1.07406	11.13	chr9-2724288-G-C
chr9	2724372	G	T	-1.1037	0.017	chr9-2724372-G-T
chr9	2724397	A	G	-0.084519	0.771	chr9-2724397-A-G
chr9	2724413	A	G	0.179784	2.123	chr9-2724413-A-G
chr9	2724453	G	A	0.117481	1.677	chr9-2724453-G-A
chr9	2724498	T	G	0.913311	9.39	chr9-2724498-T-G
chr9	2724507	G	C	-0.224595	0.441	chr9-2724507-G-C
chr9	2724522	G	A	0.147168	1.877	chr9-2724522-G-A
chr9	2724533	T	TG	-0.178981	0.529	chr9-2724533-T-TG
chr9	2724538	C	G	-0.024258	0.975	chr9-2724538-C-G
chr9	2724566	G	C	0.08342	1.473	chr9-2724566-G-C
chr9	2724573	C	G	-0.283612	0.349	chr9-2724573-C-G
chr9	2724611	A	T	-0.740471	0.062	chr9-2724611-A-T
chr9	2724622	G	T	1.31825	13.03	chr9-2724622-G-T
chr9	2724627	C	T	1.17918	12.04	chr9-2724627-C-T
chr9	2724647	C	G	-0.251288	0.397	chr9-2724647-C-G
chr9	2724659	A	T	0.351733	3.848	chr9-2724659-A-T
chr9	2724660	T	C	0.124879	1.725	chr9-2724660-T-C
chr9	2724669	A	T	-0.192092	0.502	chr9-2724669-A-T
chr9	2724678	C	G	-0.118809	0.673	chr9-2724678-C-G
chr9	2724714	G	A	0.143039	1.848	chr9-2724714-G-A
chr9	2724721	G	A	0.314621	3.433	chr9-2724721-G-A
chr9	2724802	A	G	1.36972	13.37	chr9-2724802-A-G
chr9	2724817	T	C	1.20046	12.2	chr9-2724817-T-C
chr9	2724819	T	C	0.835942	8.629	chr9-2724819-T-C
chr9	2724858	T	C	-0.449302	0.184	chr9-2724858-T-C
chr9	2724865	G	A	0.138049	1.813	chr9-2724865-G-A
chr9	2724896	A	T	0.102401	1.584	chr9-2724896-A-T
chr9	2724900	A	G	0.288439	3.148	chr9-2724900-A-G
chr9	2724902	A	G	0.179604	2.122	chr9-2724902-A-G
chr9	2724906	G	A	0.409382	4.494	chr9-2724906-G-A
chr9	2724926	T	A	0.758972	7.912	chr9-2724926-T-A
chr9	2724931	C	G	0.822545	8.499	chr9-2724931-C-G
chr9	2724932	T	A	1.16507	11.93	chr9-2724932-T-A
chr9	2724972	C	T	0.467584	5.125	chr9-2724972-C-T
chr9	2724983	T	C	-0.267367	0.372	chr9-2724983-T-C
chr9	2724988	C	G	-0.780492	0.054	chr9-2724988-C-G
chr9	2724996	T	C	0.543362	5.903	chr9-2724996-T-C
chr9	2725009	C	T	0.44714	4.907	chr9-2725009-C-T
chr9	2725019	G	A	0.222869	2.492	chr9-2725019-G-A
chr9	2725040	T	G	-0.077129	0.794	chr9-2725040-T-G
chr9	2725041	T	C	0.645675	6.885	chr9-2725041-T-C
chr9	2725048	T	C	0.390509	4.284	chr9-2725048-T-C
chr9	2725069	T	A	0.082351	1.467	chr9-2725069-T-A
chr9	2725070	G	A	0.018912	1.152	chr9-2725070-G-A
chr9	2725073	G	A	-0.478694	0.164	chr9-2725073-G-A
chr9	2725090	G	C	1.14175	11.74	chr9-2725090-G-C
chr9	2725098	G	C	0.321002	3.503	chr9-2725098-G-C
chr9	2725100	G	A	0.772608	8.035	chr9-2725100-G-A
chr9	2725117	G	C	-0.062313	0.841	chr9-2725117-G-C
chr9	2725127	G	C	0.29061	3.171	chr9-2725127-G-C
chr9	2725128	G	A	0.466919	5.118	chr9-2725128-G-A
chr9	2725131	G	A	0.390414	4.283	chr9-2725131-G-A
chr9	2725176	G	C	0.680066	7.201	chr9-2725176-G-C
chr9	2725179	C	T	0.863613	8.899	chr9-2725179-C-T
chr9	2725229	T	C	-0.509227	0.146	chr9-2725229-T-C
chr9	2725246	A	G	0.215926	2.429	chr9-2725246-A-G
chr9	2725251	A	C	0.091693	1.521	chr9-2725251-A-C
chr9	2725277	G	C	0.019118	1.153	chr9-2725277-G-C
chr9	2725291	G	T	0.343449	3.755	chr9-2725291-G-T
chr9	2725307	C	G	0.217353	2.442	chr9-2725307-C-G
chr9	2725310	A	T	0.053896	1.317	chr9-2725310-A-T
chr9	2725319	G	A	0.177362	2.104	chr9-2725319-G-A
chr9	2725362	T	C	1.56151	14.54	chr9-2725362-T-C
chr9	2725373	G	A	0.480891	5.265	chr9-2725373-G-A
chr9	2725373	G	C	0.430589	4.727	chr9-2725373-G-C
chr9	2725453	G	C	0.309388	3.375	chr9-2725453-G-C
chr9	2725455	C	A	0.275133	3.007	chr9-2725455-C-A
chr9	2725498	G	A	-0.214721	0.459	chr9-2725498-G-A
chr9	2725536	C	T	0.413748	4.542	chr9-2725536-C-T
chr9	2725565	A	T	0.639945	6.832	chr9-2725565-A-T
chr9	2725568	T	C	1.2734	12.72	chr9-2725568-T-C
chr9	2725594	C	T	-0.485282	0.16	chr9-2725594-C-T
chr9	2725610	A	C	0.030474	1.204	chr9-2725610-A-C
chr9	2725615	T	C	0.579516	6.258	chr9-2725615-T-C
chr9	2725636	G	C	0.377014	4.133	chr9-2725636-G-C
chr9	2725636	G	T	0.351165	3.841	chr9-2725636-G-T
chr9	2725656	A	G	-0.36939	0.25	chr9-2725656-A-G
chr9	2725662	G	A	-1.29539	0.009	chr9-2725662-G-A
chr9	2725662	G	C	-1.3316	0.008	chr9-2725662-G-C
chr9	2725669	CT	C	0.048118	1.288	chr9-2725669-CT-C
chr9	2725671	T	C	0.745762	7.794	chr9-2725671-T-C
chr9	2725680	C	CT	-0.109146	0.699	chr9-2725680-C-CT
chr9	2725712	T	G	0.641502	6.846	chr9-2725712-T-G
chr9	2725749	C	T	0.862009	8.883	chr9-2725749-C-T
chr9	2725758	A	G	0.352858	3.861	chr9-2725758-A-G
chr9	2725780	T	A	0.337688	3.69	chr9-2725780-T-A
chr9	2725791	C	T	0.121432	1.703	chr9-2725791-C-T
chr9	2725812	A	C	0.717928	7.544	chr9-2725812-A-C
chr9	2725823	G	T	0.493017	5.391	chr9-2725823-G-T
chr9	2725832	G	T	2.10367	17.23	chr9-2725832-G-T
chr9	2725853	T	A	0.776425	8.069	chr9-2725853-T-A
chr9	2725876	T	C	0.068998	1.395	chr9-2725876-T-C
chr9	2725886	A	T	0.346789	3.792	chr9-2725886-A-T
chr9	2725905	G	A	0.954633	9.811	chr9-2725905-G-A
chr9	2725917	G	C	0.357868	3.917	chr9-2725917-G-C
chr9	2725953	G	T	0.654135	6.964	chr9-2725953-G-T
chr9	2726013	G	C	0.692187	7.312	chr9-2726013-G-C
chr9	2726016	T	A	0.392948	4.311	chr9-2726016-T-A
chr9	2726023	G	T	0.467084	5.12	chr9-2726023-G-T
chr9	2726055	A	T	0.962929	9.901	chr9-2726055-A-T
chr9	2726056	T	A	0.518662	5.654	chr9-2726056-T-A
chr9	2726069	G	A	0.599932	6.454	chr9-2726069-G-A
chr9	2726069	G	C	0.564353	6.11	chr9-2726069-G-C
chr9	2726073	A	T	1.31442	13.01	chr9-2726073-A-T
chr9	2726106	A	G	1.46909	14	chr9-2726106-A-G
chr9	2726115	G	T	0.573225	6.197	chr9-2726115-G-T
chr9	2726120	G	A	0.892341	9.183	chr9-2726120-G-A
chr9	2726128	GGTCA	G	1.18519	12.08	chr9-2726128-GGTCA-G
chr9	2726135	C	A	0.255946	2.81	chr9-2726135-C-A
chr9	2726135	C	T	0.316085	3.449	chr9-2726135-C-T
chr9	2726139	G	A	0.264978	2.902	chr9-2726139-G-A
chr9	2726141	C	A	0.024417	1.176	chr9-2726141-C-A
chr9	2726173	T	C	0.38358	4.206	chr9-2726173-T-C
chr9	2726186	G	A	0.561183	6.079	chr9-2726186-G-A
chr9	2726199	A	G	0.742603	7.765	chr9-2726199-A-G
chr9	2726222	C	T	0.262017	2.872	chr9-2726222-C-T
chr9	2726222	CCTG	C	0.339509	3.71	chr9-2726222-CCTG-C
chr9	2726224	T	G	-0.085272	0.769	chr9-2726224-T-G
chr9	2726299	T	G	1.10135	11.39	chr9-2726299-T-G
chr9	2726319	A	G	0.503175	5.496	chr9-2726319-A-G
chr9	2726327	A	T	0.477693	5.231	chr9-2726327-A-T
chr9	2726335	C	T	0.28421	3.102	chr9-2726335-C-T
chr9	2726341	A	C	-0.047836	0.89	chr9-2726341-A-C
chr9	2726342	C	T	-0.545918	0.128	chr9-2726342-C-T
chr9	2726354	T	A	0.52396	5.708	chr9-2726354-T-A
chr9	2726381	TAG	T	1.56212	14.54	chr9-2726381-TAG-T
chr9	2726382	A	G	2.013	16.81	chr9-2726382-A-G
chr9	2726385	G	T	0.850772	8.773	chr9-2726385-G-T
chr9	2726388	T	C	0.74058	7.747	chr9-2726388-T-C
chr9	2726397	A	T	0.305463	3.332	chr9-2726397-A-T
chr9	2726424	C	A	0.7446	7.783	chr9-2726424-C-A
chr9	2726437	T	A	0.070433	1.402	chr9-2726437-T-A
chr9	2726455	C	A	0.664145	7.056	chr9-2726455-C-A
chr9	2726456	T	C	0.890353	9.163	chr9-2726456-T-C
chr9	2726482	G	A	1.75859	15.59	chr9-2726482-G-A
chr9	2726485	C	T	1.85784	16.08	chr9-2726485-C-T
chr9	2726488	C	T	0.862378	8.887	chr9-2726488-C-T
chr9	2726497	AAAG	A	0.31768	3.466	chr9-2726497-AAAG-A
chr9	2726504	T	C	0.043197	1.264	chr9-2726504-T-C
chr9	2726601	T	G	-0.287034	0.344	chr9-2726601-T-G
chr9	2726614	C	T	0.197577	2.269	chr9-2726614-C-T
chr9	2726617	C	T	-0.38834	0.232	chr9-2726617-C-T
chr9	2726637	C	T	0.16628	2.018	chr9-2726637-C-T
chr9	2726644	C	A	-0.036962	0.929	chr9-2726644-C-A
chr9	2726648	C	G	0.210534	2.381	chr9-2726648-C-G
chr9	2726652	G	A	0.126332	1.735	chr9-2726652-G-A
chr9	2726692	C	G	0.11887	1.686	chr9-2726692-C-G
chr9	2726702	C	T	0.196845	2.263	chr9-2726702-C-T
chr9	2726712	G	A	-0.270278	0.368	chr9-2726712-G-A
chr9	2726752	G	A	0.051631	1.305	chr9-2726752-G-A
chr9	2726753	C	A	-0.062847	0.839	chr9-2726753-C-A
chr9	2726753	C	T	-0.01678	1.004	chr9-2726753-C-T
chr9	2726772	T	G	-0.051347	0.878	chr9-2726772-T-G
chr9	2726785	A	C	0.004898	1.091	chr9-2726785-A-C
chr9	2726792	C	A	-0.11912	0.672	chr9-2726792-C-A
chr9	2726794	G	A	-0.000841	1.068	chr9-2726794-G-A
chr9	2726795	C	G	-0.231013	0.43	chr9-2726795-C-G
chr9	2726886	G	C	-0.005729	1.048	chr9-2726886-G-C
chr9	2726935	G	C	0.147259	1.878	chr9-2726935-G-C
chr9	2726959	C	G	-0.046883	0.893	chr9-2726959-C-G
chr9	2726965	C	T	0.256534	2.816	chr9-2726965-C-T
chr9	2726979	T	C	0.159323	1.966	chr9-2726979-T-C
chr9	2727010	C	G	0.052308	1.309	chr9-2727010-C-G
chr9	2727029	G	C	-0.162616	0.565	chr9-2727029-G-C
chr9	2727057	G	C	-0.065018	0.832	chr9-2727057-G-C
chr9	2727063	CACTCCTA	C	0.161448	1.981	chr9-2727063-CACTCCTA-C
chr9	2727110	C	T	0.264513	2.897	chr9-2727110-C-T
chr9	2727116	T	C	-0.771094	0.056	chr9-2727116-T-C
chr9	2727124	A	G	0.202258	2.309	chr9-2727124-A-G
chr9	2727130	G	A	-0.011899	1.023	chr9-2727130-G-A
chr9	2727132	G	A	0.76611	7.976	chr9-2727132-G-A
chr9	2727148	G	A	0.569992	6.165	chr9-2727148-G-A
chr9	2727170	G	A	0.065669	1.377	chr9-2727170-G-A
chr9	2727182	G	A	0.265917	2.911	chr9-2727182-G-A
chr9	2727208	G	T	-0.091357	0.75	chr9-2727208-G-T
chr9	2727220	G	A	0.329047	3.593	chr9-2727220-G-A
chr9	2727228	A	T	0.191081	2.215	chr9-2727228-A-T
chr9	2727239	A	C	0.306343	3.341	chr9-2727239-A-C
chr9	2727240	C	A	0.172766	2.068	chr9-2727240-C-A
chr9	2727240	C	T	0.250958	2.761	chr9-2727240-C-T
chr9	2727244	C	T	0.28294	3.089	chr9-2727244-C-T
chr9	2727270	AC	A	-0.018532	0.997	chr9-2727270-AC-A
chr9	2727295	AG	A	-0.170626	0.547	chr9-2727295-AG-A
chr9	2727297	G	T	-0.127967	0.649	chr9-2727297-G-T
chr9	2727299	G	C	0.074367	1.423	chr9-2727299-G-C
chr9	2727309	G	T	0.042385	1.26	chr9-2727309-G-T
chr9	2727324	C	T	0.255384	2.805	chr9-2727324-C-T
chr9	2727349	G	A	0.277094	3.027	chr9-2727349-G-A
chr9	2727357	A	C	0.407002	4.468	chr9-2727357-A-C
chr9	2727359	A	T	0.413061	4.535	chr9-2727359-A-T
chr9	2727380	A	G	0.403415	4.428	chr9-2727380-A-G
chr9	2727384	G	C	0.171049	2.054	chr9-2727384-G-C
chr9	2727407	C	T	0.046369	1.279	chr9-2727407-C-T
chr9	2727418	G	C	-0.332334	0.288	chr9-2727418-G-C
chr9	2727419	A	T	0.131219	1.767	chr9-2727419-A-T
chr9	2727427	T	A	-0.237412	0.419	chr9-2727427-T-A
chr9	2727427	TAAAA	T	-0.155302	0.582	chr9-2727427-TAAAA-T
chr9	2727466	T	C	0.055124	1.323	chr9-2727466-T-C
chr9	2727473	T	G	-0.019665	0.993	chr9-2727473-T-G
chr9	2727473	TA	T	-0.157273	0.577	chr9-2727473-TA-T
chr9	2727479	A	G	0.00985	1.112	chr9-2727479-A-G
chr9	2727482	A	G	-0.395941	0.225	chr9-2727482-A-G
chr9	2727488	CT	C	-0.272803	0.364	chr9-2727488-CT-C
chr9	2727491	T	C	0.000721	1.074	chr9-2727491-T-C
chr9	2727504	C	T	-0.092889	0.746	chr9-2727504-C-T
chr9	2727513	T	C	0.063983	1.368	chr9-2727513-T-C
chr9	2727516	G	T	-0.08681	0.764	chr9-2727516-G-T
chr9	2727521	G	A	0.136898	1.806	chr9-2727521-G-A
chr9	2727522	A	T	0.245631	2.708	chr9-2727522-A-T
chr9	2727529	G	C	0.515374	5.621	chr9-2727529-G-C
chr9	2727534	G	C	0.007609	1.103	chr9-2727534-G-C
chr9	2727575	G	A	0.881511	9.076	chr9-2727575-G-A
chr9	2727612	G	C	-0.418204	0.207	chr9-2727612-G-C
chr9	2727618	A	G	0.231843	2.576	chr9-2727618-A-G
chr9	2727632	A	T	0.090588	1.514	chr9-2727632-A-T
chr9	2727644	A	G	0.053334	1.314	chr9-2727644-A-G
chr9	2727673	G	A	-0.269811	0.368	chr9-2727673-G-A
chr9	2727700	T	A	0.31092	3.392	chr9-2727700-T-A
chr9	2727706	T	A	0.188786	2.196	chr9-2727706-T-A
chr9	2727730	A	ATATAATAG	0.621356	6.658	chr9-2727730-A-ATATAATAG
chr9	2727767	C	T	0.265991	2.912	chr9-2727767-C-T
chr9	2727775	A	T	-1.10445	0.017	chr9-2727775-A-T
chr9	2727777	A	T	0.308121	3.361	chr9-2727777-A-T
chr9	2727790	G	T	-0.233888	0.425	chr9-2727790-G-T
chr9	2727792	TAG	T	-0.362896	0.256	chr9-2727792-TAG-T
chr9	2727798	C	T	0.250619	2.757	chr9-2727798-C-T
chr9	2727808	C	T	0.629675	6.736	chr9-2727808-C-T
chr9	2727869	G	T	0.804405	8.327	chr9-2727869-G-T
chr9	2727888	T	G	0.404305	4.438	chr9-2727888-T-G
chr9	2727917	C	G	0.810751	8.387	chr9-2727917-C-G
chr9	2727980	G	C	0.335896	3.67	chr9-2727980-G-C
chr9	2727998	G	A	0.540511	5.874	chr9-2727998-G-A
chr9	2728019	G	A	-0.220851	0.448	chr9-2728019-G-A
chr9	2728041	G	A	0.056388	1.329	chr9-2728041-G-A
chr9	2728046	ACC	A	-0.197944	0.491	chr9-2728046-ACC-A
chr9	2728060	C	G	-0.323392	0.298	chr9-2728060-C-G
chr9	2728078	G	C	-0.079485	0.786	chr9-2728078-G-C
chr9	2728145	A	G	0.171451	2.058	chr9-2728145-A-G
chr9	2728156	C	G	0.534357	5.812	chr9-2728156-C-G
chr9	2728177	C	T	-0.045621	0.898	chr9-2728177-C-T
chr9	2728183	C	G	0.243232	2.685	chr9-2728183-C-G
chr9	2728188	C	G	0.82593	8.532	chr9-2728188-C-G
chr9	2728193	A	C	0.199627	2.287	chr9-2728193-A-C
chr9	2728197	T	G	0.957428	9.841	chr9-2728197-T-G
chr9	2728204	G	C	-0.063126	0.838	chr9-2728204-G-C
chr9	2728215	G	A	0.107536	1.615	chr9-2728215-G-A
chr9	2728217	C	T	0.421047	4.623	chr9-2728217-C-T
chr9	2728228	C	A	-0.380108	0.239	chr9-2728228-C-A
chr9	2728235	A	G	0.081945	1.465	chr9-2728235-A-G
chr9	2728299	C	G	0.167727	2.029	chr9-2728299-C-G
chr9	2728299	CAA	C	0.399197	4.381	chr9-2728299-CAA-C
chr9	2728312	G	GC	0.709178	7.466	chr9-2728312-G-GC
chr9	2728316	C	A	0.880767	9.069	chr9-2728316-C-A
chr9	2728324	T	C	1.31291	13	chr9-2728324-T-C
chr9	2728333	G	A	0.277835	3.035	chr9-2728333-G-A
chr9	2728335	A	C	-0.110747	0.695	chr9-2728335-A-C
chr9	2728375	G	A	0.681952	7.219	chr9-2728375-G-A
chr9	2728382	G	T	1.14536	11.77	chr9-2728382-G-T
chr9	2728383	T	C	1.10672	11.43	chr9-2728383-T-C
chr9	2728399	C	T	1.64787	15.02	chr9-2728399-C-T
chr9	2728403	G	T	1.69511	15.27	chr9-2728403-G-T
chr9	2728407	C	G	1.41625	13.67	chr9-2728407-C-G
chr9	2728424	G	A	1.57492	14.62	chr9-2728424-G-A
chr9	2728425	C	A	1.94555	16.5	chr9-2728425-C-A
chr9	2728432	A	G	1.31638	13.02	chr9-2728432-A-G
chr9	2728438	C	T	1.00673	10.41	chr9-2728438-C-T
chr9	2728450	T	C	1.39207	13.52	chr9-2728450-T-C
chr9	2728466	T	C	0.850461	8.77	chr9-2728466-T-C
chr9	2728491	T	A	1.25578	12.6	chr9-2728491-T-A
chr9	2728495	T	C	1.99228	16.72	chr9-2728495-T-C
chr9	2728517	T	C	2.22234	17.77	chr9-2728517-T-C
chr9	2728519	A	G	2.0134	16.81	chr9-2728519-A-G
chr9	2728578	T	A	1.16081	11.89	chr9-2728578-T-A
chr9	2728584	A	G	1.88433	16.21	chr9-2728584-A-G
chr9	2728595	A	G	1.68926	15.24	chr9-2728595-A-G
chr9	2728604	T	C	1.12748	11.62	chr9-2728604-T-C
chr9	2728610	A	T	-0.501861	0.151	chr9-2728610-A-T
chr9	2728624	A	G	0.93908	9.648	chr9-2728624-A-G
chr9	2728636	CA	C	0.111793	1.641	chr9-2728636-CA-C
chr9	2728693	C	A	-0.374249	0.245	chr9-2728693-C-A
chr9	2728698	A	C	0.41768	4.586	chr9-2728698-A-C
chr9	2728699	T	C	0.05323	1.313	chr9-2728699-T-C
chr9	2728726	T	A	0.219916	2.465	chr9-2728726-T-A
chr9	2728730	A	G	-0.27093	0.367	chr9-2728730-A-G
chr9	2728773	G	A	0.200956	2.298	chr9-2728773-G-A
chr9	2728773	G	C	0.146133	1.87	chr9-2728773-G-C
chr9	2728775	T	G	-0.027809	0.962	chr9-2728775-T-G
chr9	2728801	G	A	0.204564	2.329	chr9-2728801-G-A
chr9	2728873	G	A	-0.289543	0.341	chr9-2728873-G-A
chr9	2728876	T	A	0.441786	4.849	chr9-2728876-T-A
chr9	2728881	T	TAAAAAAAAAA	-0.412472	0.211	chr9-2728881-T-TAAAAAAAAAA
chr9	2728903	A	G	0.008308	1.106	chr9-2728903-A-G
chr9	2728909	A	AAGAGAGAGAG	-0.427311	0.2	chr9-2728909-A-AAGAGAGAGAG
chr9	2728909	A	AAGAGAGAGAGAGAGAG	-0.45548	0.179	chr9-2728909-A-AAGAGAGAGAGAGAGAG
chr9	2728915	G	T	-0.648062	0.087	chr9-2728915-G-T
chr9	2728916	AG	A	-0.973221	0.027	chr9-2728916-AG-A
chr9	2728918	A	G	0.027931	1.192	chr9-2728918-A-G
chr9	2728942	G	A	0.291317	3.178	chr9-2728942-G-A
chr9	2728959	G	T	0.346302	3.787	chr9-2728959-G-T
chr9	2729001	C	T	0.140708	1.832	chr9-2729001-C-T
chr9	2729003	C	G	0.124456	1.722	chr9-2729003-C-G
chr9	2729024	A	C	-0.290172	0.34	chr9-2729024-A-C
chr9	2729034	CA	C	-0.575738	0.114	chr9-2729034-CA-C
chr9	2729039	C	T	0.217815	2.446	chr9-2729039-C-T
chr9	2729057	G	A	0.147498	1.88	chr9-2729057-G-A
chr9	2729061	C	T	0.065316	1.375	chr9-2729061-C-T
chr9	2729071	C	T	-0.244969	0.407	chr9-2729071-C-T
chr9	2729073	G	C	0.073946	1.421	chr9-2729073-G-C
chr9	2729073	G	GAGTT	-0.020545	0.99	chr9-2729073-G-GAGTT
chr9	2729083	G	T	-0.050549	0.881	chr9-2729083-G-T
chr9	2729106	G	A	-1.01555	0.023	chr9-2729106-G-A
chr9	2729106	G	T	-1.29283	0.009	chr9-2729106-G-T
chr9	2729121	C	G	0.144458	1.858	chr9-2729121-C-G
chr9	2729124	A	C	-0.225072	0.44	chr9-2729124-A-C
chr9	2729126	C	T	0.192055	2.223	chr9-2729126-C-T
chr9	2729127	A	G	0.170703	2.052	chr9-2729127-A-G
chr9	2729156	CA	C	-0.031977	0.947	chr9-2729156-CA-C
chr9	2729161	C	A	0.191855	2.221	chr9-2729161-C-A
chr9	2729168	G	T	0.00497	1.092	chr9-2729168-G-T
chr9	2729203	A	G	0.429216	4.712	chr9-2729203-A-G
chr9	2729206	C	A	-0.547189	0.127	chr9-2729206-C-A
chr9	2729232	A	G	0.696056	7.347	chr9-2729232-A-G
chr9	2729233	A	G	0.626447	6.706	chr9-2729233-A-G
chr9	2729257	T	G	-0.016125	1.007	chr9-2729257-T-G
chr9	2729261	G	T	-0.074183	0.803	chr9-2729261-G-T
chr9	2729264	C	T	0.730327	7.656	chr9-2729264-C-T
chr9	2729301	T	C	0.070412	1.402	chr9-2729301-T-C
chr9	2729323	G	A	0.44102	4.841	chr9-2729323-G-A
chr9	2729327	A	C	0.281519	3.074	chr9-2729327-A-C
chr9	2729329	C	A	0.523268	5.701	chr9-2729329-C-A
chr9	2729335	C	T	-0.151891	0.59	chr9-2729335-C-T
chr9	2729340	C	T	0.280933	3.068	chr9-2729340-C-T
chr9	2729343	A	T	-0.014635	1.012	chr9-2729343-A-T
chr9	2729349	A	G	0.192087	2.223	chr9-2729349-A-G
chr9	2729350	C	A	0.274164	2.997	chr9-2729350-C-A
chr9	2729352	C	G	0.114826	1.66	chr9-2729352-C-G
chr9	2729360	G	C	-0.312849	0.311	chr9-2729360-G-C
chr9	2729363	C	A	-0.075015	0.8	chr9-2729363-C-A
chr9	2729364	G	T	-1.05477	0.02	chr9-2729364-G-T
chr9	2729801	T	C	-0.058301	0.854	chr9-2729801-T-C
chr9	2729804	G	A	-0.242562	0.411	chr9-2729804-G-A
chr9	2729809	A	C	0.171091	2.055	chr9-2729809-A-C
chr9	2729813	G	A	0.310398	3.386	chr9-2729813-G-A
chr9	2729817	A	C	0.115861	1.667	chr9-2729817-A-C
chr9	2729821	G	A	0.422301	4.637	chr9-2729821-G-A
chr9	2729825	C	G	-0.103597	0.715	chr9-2729825-C-G
chr9	2729839	G	A	0.147629	1.881	chr9-2729839-G-A
chr9	2729840	G	C	0.18384	2.156	chr9-2729840-G-C
chr9	2729848	G	A	-0.093037	0.745	chr9-2729848-G-A
chr9	2729851	C	T	0.305856	3.336	chr9-2729851-C-T
chr9	2729853	C	T	0.394326	4.327	chr9-2729853-C-T
chr9	2729854	A	C	0.035052	1.225	chr9-2729854-A-C
chr9	2729856	A	AGTACT	-0.061975	0.842	chr9-2729856-A-AGTACT
chr9	2729856	A	G	0.217461	2.443	chr9-2729856-A-G
chr9	2729859	A	T	0.101534	1.579	chr9-2729859-A-T
chr9	2729863	C	T	-0.014302	1.014	chr9-2729863-C-T
chr9	2729875	C	G	0.001327	1.077	chr9-2729875-C-G
chr9	2729883	G	C	0.614956	6.597	chr9-2729883-G-C
chr9	2729887	C	G	0.520879	5.677	chr9-2729887-C-G
chr9	2729888	A	G	-0.032604	0.944	chr9-2729888-A-G
chr9	2729899	G	C	-0.377211	0.242	chr9-2729899-G-C
chr9	2729904	A	C	-0.969828	0.027	chr9-2729904-A-C
chr9	2729906	A	G	-0.120189	0.669	chr9-2729906-A-G
chr9	2729909	T	G	0.317345	3.463	chr9-2729909-T-G
chr9	2729910	G	A	-0.267207	0.372	chr9-2729910-G-A
chr9	2729912	T	A	0.515922	5.626	chr9-2729912-T-A
chr9	2729929	A	G	-0.079335	0.787	chr9-2729929-A-G
chr9	2729938	T	C	0.28057	3.064	chr9-2729938-T-C
chr9	2729941	C	G	0.077688	1.442	chr9-2729941-C-G
chr9	2729946	A	T	0.494896	5.411	chr9-2729946-A-T
chr9	2729950	T	G	-0.38158	0.238	chr9-2729950-T-G
chr9	2729964	T	A	-0.145607	0.605	chr9-2729964-T-A
chr9	2729971	A	G	0.158944	1.963	chr9-2729971-A-G
chr9	2729975	A	G	0.132785	1.778	chr9-2729975-A-G
chr9	2729987	T	G	0.576938	6.233	chr9-2729987-T-G
chr9	2729989	T	G	0.831651	8.587	chr9-2729989-T-G
chr9	2729990	C	A	-0.028575	0.959	chr9-2729990-C-A
chr9	2730006	G	A	0.557965	6.047	chr9-2730006-G-A
chr9	2730018	A	G	0.405868	4.455	chr9-2730018-A-G
chr9	2717510	A	G	1.82769	15.93	chr9-2717510-A-G
chr9	2717510	A	T	1.92157	16.38	chr9-2717510-A-T
chr9	2717512	A	G	1.32194	13.06	chr9-2717512-A-G
chr9	2717517	TCAACAG	T	0.858439	8.848	chr9-2717517-TCAACAG-T
chr9	2717523	G	A	0.975902	10.06	chr9-2717523-G-A
chr9	2717523	G	C	0.954039	9.805	chr9-2717523-G-C
chr9	2717529	T	G	-0.313886	0.31	chr9-2717529-T-G
chr9	2717532	G	A	0.489981	5.36	chr9-2717532-G-A
chr9	2717535	C	A	0.538547	5.854	chr9-2717535-C-A
chr9	2717542	T	G	-1.24294	0.011	chr9-2717542-T-G
chr9	2717544	C	T	-0.136757	0.627	chr9-2717544-C-T
chr9	2717554	TG	T	0.463371	5.08	chr9-2717554-TG-T
chr9	2717566	G	C	0.032917	1.215	chr9-2717566-G-C
chr9	2717571	G	A	-0.377653	0.242	chr9-2717571-G-A
chr9	2717578	G	T	-0.172632	0.543	chr9-2717578-G-T
chr9	2717580	C	G	0.011239	1.118	chr9-2717580-C-G
chr9	2717582	G	GCTCCGGT	-0.094412	0.741	chr9-2717582-G-GCTCCGGT
chr9	2717592	C	T	0.23216	2.579	chr9-2717592-C-T
chr9	2717601	AG	A	0.18965	2.203	chr9-2717601-AG-A
chr9	2717604	C	T	0.12567	1.73	chr9-2717604-C-T
chr9	2717611	T	C	-0.414469	0.21	chr9-2717611-T-C
chr9	2717624	G	C	0.092888	1.528	chr9-2717624-G-C
chr9	2717625	C	A	0.325645	3.555	chr9-2717625-C-A
chr9	2717631	T	C	0.085101	1.483	chr9-2717631-T-C
chr9	2717634	C	G	-0.001931	1.063	chr9-2717634-C-G
chr9	2717635	T	G	-0.168929	0.551	chr9-2717635-T-G
chr9	2717641	A	C	-0.048775	0.887	chr9-2717641-A-C
chr9	2717643	T	G	-1.2079	0.012	chr9-2717643-T-G
chr9	2717648	G	A	0.186897	2.18	chr9-2717648-G-A
chr9	2717653	G	T	-0.367842	0.251	chr9-2717653-G-T
chr9	2717656	A	C	-0.011912	1.023	chr9-2717656-A-C
chr9	2717663	C	G	0.209869	2.376	chr9-2717663-C-G
chr9	2719171	G	A	0.867971	8.942	chr9-2719171-G-A
chr9	2719172	C	T	-0.006947	1.043	chr9-2719172-C-T
chr9	2719174	AC	A	-0.424665	0.202	chr9-2719174-AC-A
chr9	2719178	G	A	-0.266863	0.373	chr9-2719178-G-A
chr9	2719189	C	T	0.409716	4.498	chr9-2719189-C-T
chr9	2719192	A	G	0.063068	1.363	chr9-2719192-A-G
chr9	2719195	C	T	-0.446463	0.186	chr9-2719195-C-T
chr9	2719205	C	G	-0.431612	0.196	chr9-2719205-C-G
chr9	2719207	C	A	0.345698	3.78	chr9-2719207-C-A
chr9	2719209	C	CA	-0.162707	0.565	chr9-2719209-C-CA
chr9	2719221	C	A	0.467224	5.121	chr9-2719221-C-A
chr9	2719230	G	A	0.308685	3.367	chr9-2719230-G-A
chr9	2719231	C	G	1.70094	15.3	chr9-2719231-C-G
chr9	2719232	TAAC	T	0.17076	2.052	chr9-2719232-TAAC-T
chr9	2719237	A	G	1.46557	13.98	chr9-2719237-A-G
chr9	2719238	A	C	1.24992	12.56	chr9-2719238-A-C
chr9	2719241	G	A	-1.03682	0.022	chr9-2719241-G-A
chr9	2719241	G	C	-1.25044	0.01	chr9-2719241-G-C
chr9	2719242	G	T	-0.329693	0.291	chr9-2719242-G-T
chr9	2719245	A	G	-0.651568	0.086	chr9-2719245-A-G
chr9	2719249	A	G	0.357176	3.909	chr9-2719249-A-G
chr9	2719259	T	C	1.05878	10.98	chr9-2719259-T-C
chr9	2719270	G	T	0.054285	1.319	chr9-2719270-G-T
chr9	2719287	A	G	0.411632	4.519	chr9-2719287-A-G
chr9	2719289	G	T	-0.024921	0.973	chr9-2719289-G-T
chr9	2719290	T	G	-0.276267	0.359	chr9-2719290-T-G
chr9	2719304	T	G	-0.107237	0.705	chr9-2719304-T-G
chr9	2719310	G	T	0.654299	6.965	chr9-2719310-G-T
chr9	2719339	T	C	0.008555	1.107	chr9-2719339-T-C
chr9	2719353	G	A	0.24539	2.706	chr9-2719353-G-A
chr9	2719353	G	C	0.199284	2.284	chr9-2719353-G-C
chr9	2719358	G	C	-0.862538	0.04	chr9-2719358-G-C
chr9	2719370	A	G	0.500562	5.469	chr9-2719370-A-G
chr9	2719374	G	C	-0.030515	0.952	chr9-2719374-G-C
chr9	2719404	A	G	0.959716	9.866	chr9-2719404-A-G
chr9	2719405	G	T	0.266427	2.917	chr9-2719405-G-T
chr9	2719412	G	A	-0.813578	0.048	chr9-2719412-G-A
chr9	2719414	GT	G	-0.491224	0.157	chr9-2719414-GT-G
chr9	2719437	G	A	0.018966	1.152	chr9-2719437-G-A
chr9	2719460	G	C	0.726059	7.617	chr9-2719460-G-C
chr9	2719465	GACC	G	0.589606	6.355	chr9-2719465-GACC-G
chr9	2719470	C	G	0.372443	4.081	chr9-2719470-C-G
chr9	2719493	C	G	0.640186	6.834	chr9-2719493-C-G
chr9	2719495	G	A	0.751469	7.845	chr9-2719495-G-A
chr9	2719534	C	G	-0.052139	0.875	chr9-2719534-C-G
chr9	2719558	GA	G	0.099328	1.565	chr9-2719558-GA-G
chr9	2719560	A	G	-0.02785	0.962	chr9-2719560-A-G
chr9	2719572	C	CT	0.347337	3.798	chr9-2719572-C-CT
chr9	2719574	A	C	0.695947	7.346	chr9-2719574-A-C
chr9	2719588	C	T	-0.127088	0.651	chr9-2719588-C-T
chr9	2719591	C	A	-0.032827	0.944	chr9-2719591-C-A
chr9	2719591	C	CCAG	-0.079119	0.787	chr9-2719591-C-CCAG
chr9	2719628	T	C	0.770514	8.016	chr9-2719628-T-C
chr9	2719661	G	C	-0.135546	0.63	chr9-2719661-G-C
chr9	2719670	G	C	0.524644	5.715	chr9-2719670-G-C
chr9	2719686	C	T	-0.121683	0.665	chr9-2719686-C-T
chr9	2719719	A	C	0.821359	8.488	chr9-2719719-A-C
chr9	2719725	T	C	0.711829	7.489	chr9-2719725-T-C
chr9	2719729	T	C	0.503249	5.497	chr9-2719729-T-C
chr9	2719747	G	C	-0.204324	0.478	chr9-2719747-G-C
chr9	2719752	C	A	-0.11821	0.675	chr9-2719752-C-A
chr9	2719763	C	T	-1.25	0.01	chr9-2719763-C-T
chr9	2719774	T	A	-0.19761	0.491	chr9-2719774-T-A
chr9	2719785	T	C	-0.084319	0.772	chr9-2719785-T-C
chr9	2719811	C	G	-0.015113	1.01	chr9-2719811-C-G
chr9	2719819	G	A	-0.157369	0.577	chr9-2719819-G-A
chr9	2719820	T	A	0.161253	1.98	chr9-2719820-T-A
chr9	2719841	T	G	0.896424	9.223	chr9-2719841-T-G
chr9	2719854	C	A	0.301717	3.291	chr9-2719854-C-A
chr9	2719894	T	A	1.0994	11.37	chr9-2719894-T-A
chr9	2719900	C	T	0.678349	7.186	chr9-2719900-C-T
chr9	2719901	T	C	0.805859	8.341	chr9-2719901-T-C
chr9	2719913	CT	C	0.215228	2.423	chr9-2719913-CT-C
chr9	2719926	G	T	0.313964	3.425	chr9-2719926-G-T
chr9	2719930	T	C	0.460916	5.054	chr9-2719930-T-C
chr9	2719941	A	G	0.29298	3.196	chr9-2719941-A-G
chr9	2719949	A	G	-0.755505	0.059	chr9-2719949-A-G
chr9	2719956	G	C	-0.038687	0.922	chr9-2719956-G-C
chr9	2719989	A	C	-0.005126	1.05	chr9-2719989-A-C
chr9	2720017	G	C	0.206914	2.35	chr9-2720017-G-C
chr9	2720029	G	C	-0.085668	0.767	chr9-2720029-G-C
chr9	2720034	A	C	1.1726	11.99	chr9-2720034-A-C
chr9	2720046	G	A	0.062124	1.359	chr9-2720046-G-A
chr9	2720051	G	T	-0.217419	0.454	chr9-2720051-G-T
chr9	2720082	G	C	-0.385042	0.235	chr9-2720082-G-C
chr9	2720089	C	T	0.139556	1.824	chr9-2720089-C-T
chr9	2720101	T	G	0.688651	7.28	chr9-2720101-T-G
chr9	2720110	A	G	0.624199	6.684	chr9-2720110-A-G
chr9	2720112	A	T	0.33801	3.693	chr9-2720112-A-T
chr9	2720131	G	T	0.03504	1.225	chr9-2720131-G-T
chr9	2720149	C	T	-0.014554	1.013	chr9-2720149-C-T
chr9	2720209	C	A	0.23648	2.62	chr9-2720209-C-A
chr9	2720225	C	G	-0.449263	0.184	chr9-2720225-C-G
chr9	2720244	G	C	0.219071	2.458	chr9-2720244-G-C
chr9	2720254	T	C	0.147396	1.879	chr9-2720254-T-C
chr9	2720258	A	T	0.187784	2.188	chr9-2720258-A-T
chr9	2720271	T	A	0.926883	9.525	chr9-2720271-T-A
chr9	2720284	A	G	0.782835	8.127	chr9-2720284-A-G
chr9	2720297	A	G	0.376908	4.131	chr9-2720297-A-G
chr9	2720311	C	G	0.215959	2.43	chr9-2720311-C-G
chr9	2720320	T	C	0.706569	7.442	chr9-2720320-T-C
chr9	2720353	G	A	0.028534	1.195	chr9-2720353-G-A
chr9	2720358	G	A	0.396609	4.352	chr9-2720358-G-A
chr9	2720366	T	C	-0.033437	0.941	chr9-2720366-T-C
chr9	2720367	G	A	-0.085913	0.767	chr9-2720367-G-A
chr9	2720391	C	T	0.71544	7.522	chr9-2720391-C-T
chr9	2720422	G	A	0.241546	2.668	chr9-2720422-G-A
chr9	2720423	T	C	-0.12081	0.668	chr9-2720423-T-C
chr9	2720432	T	C	0.572308	6.188	chr9-2720432-T-C
chr9	2720472	T	A	1.16075	11.89	chr9-2720472-T-A
chr9	2720485	G	C	0.607842	6.53	chr9-2720485-G-C
chr9	2720519	A	G	0.617872	6.625	chr9-2720519-A-G
chr9	2720535	A	G	1.12901	11.63	chr9-2720535-A-G
chr9	2720559	A	T	0.898549	9.244	chr9-2720559-A-T
chr9	2720580	T	A	0.438529	4.814	chr9-2720580-T-A
chr9	2720589	G	T	1.93068	16.43	chr9-2720589-G-T
chr9	2720595	G	T	2.14939	17.44	chr9-2720595-G-T
chr9	2720597	C	T	2.47446	18.88	chr9-2720597-C-T
chr9	2720638	A	G	0.942289	9.681	chr9-2720638-A-G
chr9	2720658	G	A	-0.043668	0.905	chr9-2720658-G-A
chr9	2720671	A	C	0.426473	4.682	chr9-2720671-A-C
chr9	2720672	G	A	0.335389	3.664	chr9-2720672-G-A
chr9	2720674	G	A	0.934353	9.6	chr9-2720674-G-A
chr9	2720677	A	AG	0.235898	2.614	chr9-2720677-A-AG
chr9	2720687	T	A	0.211566	2.391	chr9-2720687-T-A
chr9	2720699	C	T	0.427159	4.69	chr9-2720699-C-T
chr9	2720742	C	T	-0.607754	0.101	chr9-2720742-C-T
chr9	2720743	T	C	0.311732	3.401	chr9-2720743-T-C
chr9	2720780	C	A	-0.636696	0.091	chr9-2720780-C-A
chr9	2720783	T	C	0.753185	7.86	chr9-2720783-T-C
chr9	2720795	A	C	1.02968	10.67	chr9-2720795-A-C
chr9	2720809	A	G	0.036445	1.232	chr9-2720809-A-G
chr9	2720835	G	A	0.153778	1.925	chr9-2720835-G-A
chr9	2720848	AT	A	-0.935141	0.031	chr9-2720848-AT-A
chr9	2720849	T	A	-0.407542	0.215	chr9-2720849-T-A
chr9	2720860	A	G	0.38118	4.179	chr9-2720860-A-G
chr9	2720861	T	C	0.225482	2.517	chr9-2720861-T-C
chr9	2720863	A	C	-0.126433	0.653	chr9-2720863-A-C
chr9	2720863	A	T	-0.421371	0.204	chr9-2720863-A-T
chr9	2720874	G	T	0.039786	1.248	chr9-2720874-G-T
chr9	2720886	T	C	0.243816	2.691	chr9-2720886-T-C
chr9	2720892	T	G	0.429635	4.717	chr9-2720892-T-G
chr9	2720905	G	C	-0.638638	0.09	chr9-2720905-G-C
chr9	2720927	C	T	-0.105422	0.71	chr9-2720927-C-T
chr9	2720940	C	G	0.482715	5.284	chr9-2720940-C-G
chr9	2720975	C	A	0.327941	3.581	chr9-2720975-C-A
chr9	2720989	T	C	0.651359	6.938	chr9-2720989-T-C
chr9	2720991	ATC	A	0.029171	1.198	chr9-2720991-ATC-A
chr9	2721007	A	T	0.252244	2.773	chr9-2721007-A-T
chr9	2721012	C	G	0.095627	1.544	chr9-2721012-C-G
chr9	2721059	G	T	-0.201919	0.483	chr9-2721059-G-T
chr9	2721063	C	G	0.173447	2.073	chr9-2721063-C-G
chr9	2721079	T	C	0.282566	3.085	chr9-2721079-T-C
chr9	2721081	A	T	0.509527	5.561	chr9-2721081-A-T
chr9	2721117	T	C	0.572732	6.192	chr9-2721117-T-C
chr9	2721130	C	T	-0.007336	1.041	chr9-2721130-C-T
chr9	2721165	A	G	0.353591	3.869	chr9-2721165-A-G
chr9	2721189	A	G	-0.284841	0.347	chr9-2721189-A-G
chr9	2721199	C	G	0.322519	3.52	chr9-2721199-C-G
chr9	2721229	T	C	0.750255	7.834	chr9-2721229-T-C
chr9	2721234	C	A	0.560964	6.077	chr9-2721234-C-A
chr9	2721254	T	A	0.961173	9.882	chr9-2721254-T-A
chr9	2721264	T	C	0.133628	1.783	chr9-2721264-T-C
chr9	2721273	G	A	0.327478	3.575	chr9-2721273-G-A
chr9	2721274	A	T	0.860003	8.864	chr9-2721274-A-T
chr9	2721280	G	C	0.649489	6.921	chr9-2721280-G-C
chr9	2721293	T	C	0.378523	4.15	chr9-2721293-T-C
chr9	2721322	A	G	0.846395	8.73	chr9-2721322-A-G
chr9	2721339	T	C	0.571477	6.18	chr9-2721339-T-C
chr9	2721350	A	G	0.34929	3.82	chr9-2721350-A-G
chr9	2721373	T	A	0.228256	2.542	chr9-2721373-T-A
chr9	2721375	CTA	C	-0.536561	0.132	chr9-2721375-CTA-C
chr9	2721378	T	C	-0.041769	0.911	chr9-2721378-T-C
chr9	2721392	T	G	0.392128	4.302	chr9-2721392-T-G
chr9	2721398	T	C	0.427605	4.695	chr9-2721398-T-C
chr9	2721435	G	A	0.272387	2.978	chr9-2721435-G-A
chr9	2721443	T	C	0.45839	5.027	chr9-2721443-T-C
chr9	2721466	G	T	0.325899	3.558	chr9-2721466-G-T
chr9	2721473	T	C	-0.193527	0.499	chr9-2721473-T-C
chr9	2721505	G	C	-0.305061	0.321	chr9-2721505-G-C
chr9	2721528	G	C	0.421353	4.626	chr9-2721528-G-C
chr9	2721528	G	T	0.41945	4.605	chr9-2721528-G-T
chr9	2721540	T	G	0.352096	3.852	chr9-2721540-T-G
chr9	2721542	G	T	-0.05304	0.872	chr9-2721542-G-T
chr9	2721543	G	A	0.038069	1.239	chr9-2721543-G-A
chr9	2721550	T	G	0.477025	5.224	chr9-2721550-T-G
chr9	2721556	T	C	-0.787008	0.052	chr9-2721556-T-C
chr9	2721561	C	A	-0.276799	0.358	chr9-2721561-C-A
chr9	2721586	C	T	0.341594	3.734	chr9-2721586-C-T
chr9	2721595	G	C	-0.203833	0.479	chr9-2721595-G-C
chr9	2721629	T	G	0.422647	4.64	chr9-2721629-T-G
chr9	2721657	G	C	-0.115372	0.682	chr9-2721657-G-C
chr9	2721662	G	A	-0.373424	0.246	chr9-2721662-G-A
chr9	2721668	A	G	-0.031137	0.95	chr9-2721668-A-G
chr9	2721673	C	A	-0.239482	0.416	chr9-2721673-C-A
chr9	2721676	G	C	-0.462495	0.175	chr9-2721676-G-C
chr9	2721740	T	G	0.411607	4.519	chr9-2721740-T-G
chr9	2721741	G	A	0.245895	2.711	chr9-2721741-G-A
chr9	2721760	A	G	0.490279	5.363	chr9-2721760-A-G
chr9	2721766	A	C	-0.532903	0.134	chr9-2721766-A-C
chr9	2721768	T	G	0.112888	1.648	chr9-2721768-T-G
chr9	2721782	G	A	-0.038564	0.923	chr9-2721782-G-A
chr9	2721790	G	T	0.151232	1.906	chr9-2721790-G-T
chr9	2721807	T	A	-0.215676	0.457	chr9-2721807-T-A
chr9	2721840	TGA	T	0.390422	4.283	chr9-2721840-TGA-T
chr9	2721849	G	A	-0.464764	0.173	chr9-2721849-G-A
chr9	2721884	C	T	0.16926	2.041	chr9-2721884-C-T
chr9	2721914	A	G	0.107281	1.614	chr9-2721914-A-G
chr9	2721959	T	A	0.872205	8.984	chr9-2721959-T-A
chr9	2721972	T	C	0.22781	2.538	chr9-2721972-T-C
chr9	2721982	A	C	-0.017211	1.002	chr9-2721982-A-C
chr9	2721982	A	G	-0.001982	1.063	chr9-2721982-A-G
chr9	2721986	T	A	0.278265	3.04	chr9-2721986-T-A
chr9	2722008	T	C	0.455954	5.001	chr9-2722008-T-C
chr9	2722014	T	TTTATTTATAAATAAATTAGAAGTTATTTATTTATAAATAAATTAGAAG	-0.236599	0.42	chr9-2722014-T-TTTATTTATAAATAAATTAGAAGTTATTTATTTATAAATAAATTAGAAG
chr9	2722017	A	ATTTATAAATAAATTAGAAGTTAATTT	-0.01649	1.005	chr9-2722017-A-ATTTATAAATAAATTAGAAGTTAATTT
chr9	2722018	T	C	-0.038821	0.922	chr9-2722018-T-C
chr9	2722031	T	G	0.507109	5.536	chr9-2722031-T-G
chr9	2722040	T	C	0.562508	6.092	chr9-2722040-T-C
chr9	2722040	T	G	0.511358	5.58	chr9-2722040-T-G
chr9	2722072	A	AATAAATTAGAAGTTATTT	-0.030557	0.952	chr9-2722072-A-AATAAATTAGAAGTTATTT
chr9	2722072	A	AATAAATTAGAAGTTATTTATAAATAAATTAGAAGTTATTT	-0.133604	0.634	chr9-2722072-A-AATAAATTAGAAGTTATTTATAAATAAATTAGAAGTTATTT
chr9	2722072	AATAAATT	A	0.084792	1.481	chr9-2722072-AATAAATT-A
chr9	2722088	TTTATAAATAAATTAGAAG	T	-0.014857	1.011	chr9-2722088-TTTATAAATAAATTAGAAG-T
chr9	2722112	T	C	0.473833	5.191	chr9-2722112-T-C
chr9	2722115	A	T	0.429423	4.714	chr9-2722115-A-T
chr9	2722123	TAGAAGTTATTTATAAATAAATTAG	T	-0.121069	0.667	chr9-2722123-TAGAAGTTATTTATAAATAAATTAG-T
chr9	2722134	TATAA	T	-0.085795	0.767	chr9-2722134-TATAA-T
chr9	2722140	TAAATTAGAAGTTATTTATAAATAAA	T	-0.016252	1.006	chr9-2722140-TAAATTAGAAGTTATTTATAAATAAA-T
chr9	2722148	AAGTTATTTATAAATAAATTAGAAGTT	A	-0.046365	0.895	chr9-2722148-AAGTTATTTATAAATAAATTAGAAGTT-A
chr9	2722154	TTTATAAATAAATTAGAAG	T	-0.031264	0.949	chr9-2722154-TTTATAAATAAATTAGAAG-T
chr9	2722155	TTATAAATAAATTAGAAGTTATTTATAAA	T	-0.064336	0.835	chr9-2722155-TTATAAATAAATTAGAAGTTATTTATAAA-T
chr9	2722159	A	T	0.473119	5.183	chr9-2722159-A-T
chr9	2722188	A	ATAGAAGTTATTTATAAATAAATTAGAAGTTATTTATAAATAAAT	-0.299664	0.328	chr9-2722188-A-ATAGAAGTTATTTATAAATAAATTAGAAGTTATTTATAAATAAAT
chr9	2722194	GTTATTTATTTATAAATAAATTAGAAGTTAT	G	-0.051214	0.878	chr9-2722194-GTTATTTATTTATAAATAAATTAGAAGTTAT-G
chr9	2722215	T	G	0.554463	6.013	chr9-2722215-T-G
chr9	2722219	AG	A	0.05265	1.31	chr9-2722219-AG-A
chr9	2722233	A	T	0.405155	4.447	chr9-2722233-A-T
chr9	2722236	TA	T	0.022332	1.167	chr9-2722236-TA-T
chr9	2722236	TAAA	T	0.020622	1.159	chr9-2722236-TAAA-T
chr9	2722237	AAATT	A	0.009797	1.112	chr9-2722237-AAATT-A
chr9	2722257	A	C	0.180978	2.133	chr9-2722257-A-C
chr9	2722258	C	A	-0.326792	0.294	chr9-2722258-C-A
chr9	2722262	T	G	0.246537	2.717	chr9-2722262-T-G
chr9	2722266	A	C	0.249998	2.751	chr9-2722266-A-C
chr9	2722283	A	G	0.272691	2.981	chr9-2722283-A-G
chr9	2722285	T	G	0.3442	3.763	chr9-2722285-T-G
chr9	2722285	TA	T	-0.132799	0.636	chr9-2722285-TA-T
chr9	2722287	G	T	0.209046	2.368	chr9-2722287-G-T
chr9	2722290	GTTATTTATAAATTAGAAGTTAT	G	0.013145	1.127	chr9-2722290-GTTATTTATAAATTAGAAGTTAT-G
chr9	2722308	G	C	0.406586	4.463	chr9-2722308-G-C
chr9	2722308	GTTAT	G	0.083256	1.473	chr9-2722308-GTTAT-G
chr9	2722313	TTATAAATAAATTAGAAGTTATTTATAAATAAATTAGAAGTTATTTATAAA	T	-0.015627	1.008	chr9-2722313-TTATAAATAAATTAGAAGTTATTTATAAATAAATTAGAAGTTATTTATAAA-T
chr9	2722333	A	G	0.666304	7.076	chr9-2722333-A-G
chr9	2722342	T	C	0.671143	7.12	chr9-2722342-T-C
chr9	2722345	A	G	0.675769	7.162	chr9-2722345-A-G
chr9	2722360	T	C	0.676823	7.172	chr9-2722360-T-C
chr9	2722362	A	AATAAATTAGAAGTTATTT	0.154455	1.93	chr9-2722362-A-AATAAATTAGAAGTTATTT
chr9	2722390	T	TTAGAAGTTATTTATAAATAACTTATTTATAAA	-0.0415	0.912	chr9-2722390-T-TTAGAAGTTATTTATAAATAACTTATTTATAAA
chr9	2722391	TAGA	T	0.032001	1.211	chr9-2722391-TAGA-T
chr9	2722400	T	C	0.492306	5.384	chr9-2722400-T-C
chr9	2722400	T	TTTATAAATAAGTTATTTATAAATAGAAG	-0.101616	0.721	chr9-2722400-T-TTTATAAATAAGTTATTTATAAATAGAAG
chr9	2722405	A	C	0.381769	4.186	chr9-2722405-A-C
chr9	2722406	A	C	0.373566	4.094	chr9-2722406-A-C
chr9	2722417	T	C	0.42859	4.705	chr9-2722417-T-C
chr9	2722425	G	T	0.233471	2.591	chr9-2722425-G-T
chr9	2722442	AGTT	A	-0.193697	0.499	chr9-2722442-AGTT-A
chr9	2722455	TAGA	T	-0.129096	0.646	chr9-2722455-TAGA-T
chr9	2722456	AG	A	-0.119779	0.67	chr9-2722456-AG-A
chr9	2722457	G	GAAGTTATTTATAAATAAGTTATTTATAAATAGAAGTTATTTATAAAT	-0.297616	0.33	chr9-2722457-G-GAAGTTATTTATAAATAAGTTATTTATAAATAGAAGTTATTTATAAAT
chr9	2722457	GAAGTTATTTATAAATAAGTTATTTATAAATAGAAGTTATTTATAAAT	G	-0.164505	0.561	chr9-2722457-GAAGTTATTTATAAATAAGTTATTTATAAATAGAAGTTATTTATAAAT-G
chr9	2722473	AAGTT	A	-0.109293	0.699	chr9-2722473-AAGTT-A
chr9	2722475	G	GTTATTTATAAATAGAAGTTATTTATAAATAAC	-0.293469	0.336	chr9-2722475-G-GTTATTTATAAATAGAAGTTATTTATAAATAAC
chr9	2722475	G	GTTATTTATAAATAGAAGTTATTTATAAATAAGTTATTTATATAAATAAC	-0.374234	0.245	chr9-2722475-G-GTTATTTATAAATAGAAGTTATTTATAAATAAGTTATTTATATAAATAAC
chr9	2722491	A	AGTTATTTATAAATAAGTTATTTATAAATAG	-0.138972	0.621	chr9-2722491-A-AGTTATTTATAAATAAGTTATTTATAAATAG
chr9	2722504	T	G	0.303487	3.31	chr9-2722504-T-G
chr9	2722520	A	AG	-0.186256	0.514	chr9-2722520-A-AG
chr9	2722534	AATAAATTAGAAGTTATTTATAAATAAATTAGAAGTTATTTATTT	A	-0.160811	0.569	chr9-2722534-AATAAATTAGAAGTTATTTATAAATAAATTAGAAGTTATTTATTT-A
chr9	2722538	A	AGTT	0.003565	1.086	chr9-2722538-A-AGTT
chr9	2722543	G	T	0.299446	3.266	chr9-2722543-G-T
chr9	2722556	A	AATAAGTTAGAAGTTATTTATTT	-0.085062	0.769	chr9-2722556-A-AATAAGTTAGAAGTTATTTATTT
chr9	2722568	G	GTTATTTATTTATAAATTAGAAGTTAT	-0.111039	0.694	chr9-2722568-G-GTTATTTATTTATAAATTAGAAGTTAT
chr9	2722590	G	C	0.254244	2.793	chr9-2722590-G-C
chr9	2722595	T	C	0.574729	6.211	chr9-2722595-T-C
chr9	2722612	A	G	0.413744	4.542	chr9-2722612-A-G
chr9	2722619	A	ATTTATTTATAAATAAATTAGAAGTTC	-0.356153	0.263	chr9-2722619-A-ATTTATTTATAAATAAATTAGAAGTTC
chr9	2722677	C	G	0.13312	1.78	chr9-2722677-C-G
chr9	2722678	A	G	0.411839	4.521	chr9-2722678-A-G
chr9	2722682	T	A	0.150352	1.9	chr9-2722682-T-A
chr9	2722707	A	G	0.671659	7.125	chr9-2722707-A-G
chr9	2722713	T	G	0.463926	5.086	chr9-2722713-T-G
chr9	2722745	ACT	A	-0.151947	0.59	chr9-2722745-ACT-A
chr9	2722746	C	A	0.090016	1.511	chr9-2722746-C-A
chr9	2722765	G	C	-0.019583	0.993	chr9-2722765-G-C
chr9	2722768	C	A	0.199104	2.282	chr9-2722768-C-A
chr9	2722801	C	A	0.496	5.422	chr9-2722801-C-A
chr9	2722847	T	TCTG	0.099717	1.568	chr9-2722847-T-TCTG
chr9	2722848	CTG	C	0.025852	1.183	chr9-2722848-CTG-C
chr9	2722858	C	G	0.319189	3.483	chr9-2722858-C-G
chr9	2722868	C	A	0.353159	3.864	chr9-2722868-C-A
chr9	2722876	C	A	0.279583	3.054	chr9-2722876-C-A
chr9	2722879	A	C	0.156022	1.941	chr9-2722879-A-C
chr9	2722880	T	C	0.099536	1.567	chr9-2722880-T-C
chr9	2722887	G	A	0.451743	4.956	chr9-2722887-G-A
chr9	2722889	C	G	0.422291	4.636	chr9-2722889-C-G
chr9	2722892	T	C	0.099343	1.566	chr9-2722892-T-C
chr9	2722895	C	G	0.323952	3.536	chr9-2722895-C-G
chr9	2722924	A	G	-0.296128	0.332	chr9-2722924-A-G
chr9	2722939	C	T	-0.228932	0.433	chr9-2722939-C-T
chr9	2722940	A	T	0.056704	1.331	chr9-2722940-A-T
chr9	2722945	T	G	0.363885	3.985	chr9-2722945-T-G
chr9	2722956	G	T	0.31228	3.407	chr9-2722956-G-T
chr9	2722960	T	G	0.231592	2.573	chr9-2722960-T-G
chr9	2722970	C	A	-0.147743	0.6	chr9-2722970-C-A
chr9	2722982	G	A	0.570735	6.172	chr9-2722982-G-A
chr9	2722992	T	C	0.520228	5.67	chr9-2722992-T-C
chr9	2723008	C	T	0.428159	4.701	chr9-2723008-C-T
chr9	2723037	C	T	-0.351179	0.268	chr9-2723037-C-T
chr9	2723042	G	A	0.131495	1.769	chr9-2723042-G-A
chr9	2723052	CAA	C	5.5e-05	1.071	chr9-2723052-CAA-C
chr9	2723055	AGT	A	-0.127832	0.649	chr9-2723055-AGT-A
chr9	2723144	C	G	0.419114	4.602	chr9-2723144-C-G
chr9	2723173	C	A	-0.852987	0.041	chr9-2723173-C-A
chr9	2723208	A	T	0.344974	3.772	chr9-2723208-A-T
chr9	2723241	G	C	-0.007073	1.042	chr9-2723241-G-C
chr9	2723256	G	A	0.126084	1.733	chr9-2723256-G-A
chr9	2723262	T	C	-0.056741	0.86	chr9-2723262-T-C
chr9	2723268	T	A	0.135404	1.795	chr9-2723268-T-A
chr9	2723278	C	G	-0.030097	0.954	chr9-2723278-C-G
chr9	2723281	A	G	0.75583	7.884	chr9-2723281-A-G
chr9	2723300	C	T	0.276052	3.016	chr9-2723300-C-T
chr9	2723302	T	G	0.330955	3.614	chr9-2723302-T-G
chr9	2723324	A	C	-0.052473	0.874	chr9-2723324-A-C
chr9	2723359	T	A	1.13157	11.65	chr9-2723359-T-A
chr9	2723421	A	C	0.764499	7.961	chr9-2723421-A-C
chr9	2723439	T	C	0.847352	8.74	chr9-2723439-T-C
chr9	2723439	T	G	0.820031	8.475	chr9-2723439-T-G
chr9	2723451	C	A	0.543969	5.909	chr9-2723451-C-A
chr9	2723458	A	G	1.87065	16.14	chr9-2723458-A-G
chr9	2723505	T	C	0.195437	2.251	chr9-2723505-T-C
chr9	2723506	G	A	0.464012	5.087	chr9-2723506-G-A
chr9	2723542	G	A	1.38188	13.45	chr9-2723542-G-A
chr9	2723542	G	T	1.31042	12.98	chr9-2723542-G-T
chr9	2723548	T	C	0.75467	7.873	chr9-2723548-T-C
chr9	2723557	T	TTACA	0.969308	9.972	chr9-2723557-T-TTACA
chr9	2723560	G	A	1.53289	14.38	chr9-2723560-G-A
chr9	2723562	G	C	0.239778	2.651	chr9-2723562-G-C
chr9	2723584	A	C	1.18118	12.05	chr9-2723584-A-C
chr9	2723597	T	C	0.537469	5.844	chr9-2723597-T-C
chr9	2723606	G	C	0.2839	3.099	chr9-2723606-G-C
chr9	2723641	CTA	C	0.31706	3.46	chr9-2723641-CTA-C
chr9	2723697	G	C	-0.387754	0.232	chr9-2723697-G-C
chr9	2723741	G	C	0.39146	4.295	chr9-2723741-G-C
chr9	2723759	TACGAG	T	0.192649	2.228	chr9-2723759-TACGAG-T
chr9	2723779	C	T	-0.101644	0.72	chr9-2723779-C-T
chr9	2723789	G	A	0.286372	3.125	chr9-2723789-G-A
chr9	2723797	G	T	0.169533	2.043	chr9-2723797-G-T
chr9	2723810	A	C	0.69683	7.354	chr9-2723810-A-C
chr9	2723822	C	A	0.448465	4.921	chr9-2723822-C-A
chr9	2723823	C	G	0.457331	5.016	chr9-2723823-C-G
chr9	2723833	T	G	0.945932	9.719	chr9-2723833-T-G
chr9	2723858	T	C	0.469653	5.147	chr9-2723858-T-C
chr9	2723864	G	A	-0.148703	0.597	chr9-2723864-G-A
chr9	2723865	G	C	-0.149576	0.595	chr9-2723865-G-C
chr9	2723868	G	A	0.318541	3.476	chr9-2723868-G-A
chr9	2723884	A	C	-0.723815	0.066	chr9-2723884-A-C
chr9	2723890	A	G	0.695473	7.342	chr9-2723890-A-G
chr9	2723896	G	A	0.780351	8.105	chr9-2723896-G-A
chr9	2723910	A	T	-1.09098	0.018	chr9-2723910-A-T
chr9	2723938	G	C	0.017023	1.143	chr9-2723938-G-C
chr9	2723949	G	T	0.353349	3.866	chr9-2723949-G-T
chr9	2723953	T	C	0.38673	4.242	chr9-2723953-T-C
chr9	2723956	TCTTTTAC	T	-0.121726	0.665	chr9-2723956-TCTTTTAC-T
chr9	2723963	CTTTT	C	-0.138852	0.621	chr9-2723963-CTTTT-C
chr9	2723975	T	A	0.361058	3.953	chr9-2723975-T-A
chr9	2723977	T	G	0.364235	3.989	chr9-2723977-T-G
chr9	2723984	C	T	0.235153	2.607	chr9-2723984-C-T
chr9	2723988	A	G	0.209837	2.375	chr9-2723988-A-G
chr9	2723992	GACC	G	-0.176576	0.534	chr9-2723992-GACC-G
chr9	2724014	T	G	0.232293	2.58	chr9-2724014-T-G
chr9	2724019	T	G	0.212717	2.401	chr9-2724019-T-G
chr9	2724044	G	T	0.145026	1.862	chr9-2724044-G-T
chr9	2724072	G	A	-0.63391	0.092	chr9-2724072-G-A
chr9	2724079	G	T	0.416924	4.577	chr9-2724079-G-T
chr9	2724207	T	C	0.286034	3.122	chr9-2724207-T-C
chr9	2724241	C	CA	0.410932	4.511	chr9-2724241-C-CA
chr9	2724260	T	C	-0.255708	0.39	chr9-2724260-T-C
chr9	2724301	C	G	1.33638	13.15	chr9-2724301-C-G
chr9	2724311	A	G	0.364341	3.99	chr9-2724311-A-G
chr9	2724317	T	C	0.825741	8.53	chr9-2724317-T-C
chr9	2724331	T	C	0.361068	3.953	chr9-2724331-T-C
chr9	2724348	A	G	-0.262855	0.379	chr9-2724348-A-G
chr9	2724378	A	T	1.07882	11.18	chr9-2724378-A-T
chr9	2724386	T	C	0.233799	2.594	chr9-2724386-T-C
chr9	2724403	C	G	0.179064	2.117	chr9-2724403-C-G
chr9	2724408	A	C	0.201495	2.303	chr9-2724408-A-C
chr9	2724432	A	G	0.58716	6.332	chr9-2724432-A-G
chr9	2724448	T	C	0.249225	2.744	chr9-2724448-T-C
chr9	2724467	A	C	0.559856	6.066	chr9-2724467-A-C
chr9	2724472	G	A	0.494686	5.408	chr9-2724472-G-A
chr9	2724477	A	G	1.11881	11.54	chr9-2724477-A-G
chr9	2724502	C	A	0.45767	5.019	chr9-2724502-C-A
chr9	2724503	C	T	0.373324	4.091	chr9-2724503-C-T
chr9	2724525	G	A	-0.049332	0.885	chr9-2724525-G-A
chr9	2724550	GAATA	G	-0.104323	0.713	chr9-2724550-GAATA-G
chr9	2724553	T	G	0.197546	2.269	chr9-2724553-T-G
chr9	2724560	G	C	0.175077	2.086	chr9-2724560-G-C
chr9	2724565	G	C	0.017852	1.147	chr9-2724565-G-C
chr9	2724569	T	C	0.231712	2.575	chr9-2724569-T-C
chr9	2724589	T	G	-0.081459	0.78	chr9-2724589-T-G
chr9	2724618	G	C	0.380961	4.177	chr9-2724618-G-C
chr9	2724635	G	A	1.15129	11.82	chr9-2724635-G-A
chr9	2724653	C	G	0.087082	1.494	chr9-2724653-C-G
chr9	2724663	C	CA	-0.650051	0.087	chr9-2724663-C-CA
chr9	2724675	G	A	0.329935	3.603	chr9-2724675-G-A
chr9	2724697	T	C	-0.936201	0.031	chr9-2724697-T-C
chr9	2724702	G	A	0.439128	4.82	chr9-2724702-G-A
chr9	2724738	C	A	-0.612369	0.1	chr9-2724738-C-A
chr9	2724800	CA	C	1.02045	10.57	chr9-2724800-CA-C
chr9	2724803	G	A	1.30315	12.93	chr9-2724803-G-A
chr9	2724803	G	T	1.24543	12.53	chr9-2724803-G-T
chr9	2724848	T	G	-0.351683	0.267	chr9-2724848-T-G
chr9	2724867	G	A	-0.023809	0.977	chr9-2724867-G-A
chr9	2724873	G	A	0.160583	1.975	chr9-2724873-G-A
chr9	2724896	A	G	0.173839	2.076	chr9-2724896-A-G
chr9	2724900	A	C	0.250686	2.758	chr9-2724900-A-C
chr9	2724936	T	G	1.53492	14.39	chr9-2724936-T-G
chr9	2724939	G	A	1.59828	14.75	chr9-2724939-G-A
chr9	2724957	T	C	0.489718	5.357	chr9-2724957-T-C
chr9	2724979	G	T	0.160008	1.971	chr9-2724979-G-T
chr9	2724989	T	C	0.063749	1.367	chr9-2724989-T-C
chr9	2725066	A	G	-0.57194	0.116	chr9-2725066-A-G
chr9	2725073	G	T	-0.549955	0.126	chr9-2725073-G-T
chr9	2725096	T	C	0.505893	5.524	chr9-2725096-T-C
chr9	2725102	G	T	0.75643	7.889	chr9-2725102-G-T
chr9	2725103	C	A	0.460404	5.049	chr9-2725103-C-A
chr9	2725105	C	A	0.097073	1.552	chr9-2725105-C-A
chr9	2725151	G	C	-0.520601	0.14	chr9-2725151-G-C
chr9	2725177	A	G	1.14876	11.8	chr9-2725177-A-G
chr9	2725181	C	T	0.747328	7.808	chr9-2725181-C-T
chr9	2725183	A	G	-0.745517	0.061	chr9-2725183-A-G
chr9	2725187	T	TA	-0.093586	0.744	chr9-2725187-T-TA
chr9	2725213	G	A	0.069801	1.399	chr9-2725213-G-A
chr9	2725214	C	T	0.345632	3.779	chr9-2725214-C-T
chr9	2725239	T	C	0.696742	7.353	chr9-2725239-T-C
chr9	2725269	T	C	-0.041899	0.911	chr9-2725269-T-C
chr9	2725277	G	T	0.000984	1.075	chr9-2725277-G-T
chr9	2725293	T	C	0.635335	6.789	chr9-2725293-T-C
chr9	2725312	T	C	0.481405	5.27	chr9-2725312-T-C
chr9	2725325	C	T	0.513245	5.599	chr9-2725325-C-T
chr9	2725341	T	G	1.39023	13.51	chr9-2725341-T-G
chr9	2725408	A	G	0.632847	6.766	chr9-2725408-A-G
chr9	2725462	G	C	-0.487715	0.159	chr9-2725462-G-C
chr9	2725495	G	A	0.197201	2.266	chr9-2725495-G-A
chr9	2725497	G	A	-0.215976	0.456	chr9-2725497-G-A
chr9	2725506	C	T	0.260653	2.858	chr9-2725506-C-T
chr9	2725507	G	A	0.216297	2.433	chr9-2725507-G-A
chr9	2725544	C	T	0.72594	7.616	chr9-2725544-C-T
chr9	2725552	G	T	0.967057	9.947	chr9-2725552-G-T
chr9	2725579	T	C	-0.163664	0.563	chr9-2725579-T-C
chr9	2725583	A	G	0.317812	3.468	chr9-2725583-A-G
chr9	2725584	T	C	0.256364	2.815	chr9-2725584-T-C
chr9	2725596	G	A	-0.110873	0.695	chr9-2725596-G-A
chr9	2725604	AGCT	A	0.174166	2.079	chr9-2725604-AGCT-A
chr9	2725617	G	A	0.014105	1.131	chr9-2725617-G-A
chr9	2725634	G	A	0.267514	2.928	chr9-2725634-G-A
chr9	2725652	A	T	0.509891	5.565	chr9-2725652-A-T
chr9	2725759	T	C	0.366146	4.01	chr9-2725759-T-C
chr9	2725787	A	G	-0.267913	0.371	chr9-2725787-A-G
chr9	2725811	C	G	0.062045	1.358	chr9-2725811-C-G
chr9	2725816	T	G	0.689544	7.288	chr9-2725816-T-G
chr9	2725843	A	G	1.00807	10.42	chr9-2725843-A-G
chr9	2725869	A	G	0.671695	7.125	chr9-2725869-A-G
chr9	2725874	T	A	0.365141	3.999	chr9-2725874-T-A
chr9	2725883	A	G	-0.001269	1.066	chr9-2725883-A-G
chr9	2725910	T	A	0.485097	5.309	chr9-2725910-T-A
chr9	2725919	A	G	0.255176	2.803	chr9-2725919-A-G
chr9	2725925	C	T	0.704272	7.421	chr9-2725925-C-T
chr9	2725944	T	C	0.893499	9.194	chr9-2725944-T-C
chr9	2725947	C	T	0.947995	9.741	chr9-2725947-C-T
chr9	2725974	T	G	0.451241	4.951	chr9-2725974-T-G
chr9	2726012	A	G	1.26419	12.66	chr9-2726012-A-G
chr9	2726056	T	C	0.448452	4.921	chr9-2726056-T-C
chr9	2726056	T	G	0.405415	4.45	chr9-2726056-T-G
chr9	2726115	G	C	0.579133	6.254	chr9-2726115-G-C
chr9	2726118	A	AG	1.0838	11.22	chr9-2726118-A-AG
chr9	2726131	C	T	1.40387	13.59	chr9-2726131-C-T
chr9	2726139	G	T	0.230752	2.566	chr9-2726139-G-T
chr9	2726155	T	C	0.305561	3.333	chr9-2726155-T-C
chr9	2726157	C	T	-0.17608	0.535	chr9-2726157-C-T
chr9	2726175	G	A	0.537516	5.844	chr9-2726175-G-A
chr9	2726197	A	C	0.754	7.867	chr9-2726197-A-C
chr9	2726239	G	A	0.378367	4.148	chr9-2726239-G-A
chr9	2726240	C	T	0.336591	3.678	chr9-2726240-C-T
chr9	2726248	C	A	-0.218551	0.452	chr9-2726248-C-A
chr9	2726266	T	C	-0.032868	0.943	chr9-2726266-T-C
chr9	2726273	A	C	0.110039	1.631	chr9-2726273-A-C
chr9	2726338	G	A	0.028966	1.197	chr9-2726338-G-A
chr9	2726377	A	C	2.3431	18.31	chr9-2726377-A-C
chr9	2726402	AAT	A	0.665023	7.064	chr9-2726402-AAT-A
chr9	2726425	A	T	1.00879	10.43	chr9-2726425-A-T
chr9	2726442	C	A	0.631197	6.75	chr9-2726442-C-A
chr9	2726452	A	G	-0.065862	0.83	chr9-2726452-A-G
chr9	2726462	C	T	1.38923	13.5	chr9-2726462-C-T
chr9	2726472	TTCAC	T	1.08291	11.22	chr9-2726472-TTCAC-T
chr9	2726475	A	G	0.726992	7.626	chr9-2726475-A-G
chr9	2726482	G	C	1.71151	15.35	chr9-2726482-G-C
chr9	2726486	A	G	2.26056	17.94	chr9-2726486-A-G
chr9	2726489	CA	C	0.732791	7.678	chr9-2726489-CA-C
chr9	2726498	AAG	A	-0.083504	0.774	chr9-2726498-AAG-A
chr9	2726500	G	T	0.152766	1.917	chr9-2726500-G-T
chr9	2726502	A	G	0.878201	9.043	chr9-2726502-A-G
chr9	2726503	G	A	-0.091504	0.75	chr9-2726503-G-A
chr9	2726516	G	A	0.703982	7.419	chr9-2726516-G-A
chr9	2726563	G	C	0.020971	1.161	chr9-2726563-G-C
chr9	2726591	G	A	-0.536339	0.132	chr9-2726591-G-A
chr9	2726603	T	C	-0.032391	0.945	chr9-2726603-T-C
chr9	2726608	C	G	-0.024858	0.973	chr9-2726608-C-G
chr9	2726616	C	T	-0.500771	0.151	chr9-2726616-C-T
chr9	2726619	T	A	0.281124	3.07	chr9-2726619-T-A
chr9	2726639	T	C	0.310092	3.383	chr9-2726639-T-C
chr9	2726656	C	G	0.072191	1.412	chr9-2726656-C-G
chr9	2726660	A	G	-0.126358	0.653	chr9-2726660-A-G
chr9	2726666	C	A	0.253062	2.782	chr9-2726666-C-A
chr9	2726684	GT	G	-0.179435	0.528	chr9-2726684-GT-G
chr9	2726687	C	G	0.798182	8.269	chr9-2726687-C-G
chr9	2726696	G	A	0.185676	2.17	chr9-2726696-G-A
chr9	2726696	G	T	0.115981	1.668	chr9-2726696-G-T
chr9	2726717	G	C	-0.209134	0.469	chr9-2726717-G-C
chr9	2726759	A	G	0.018275	1.149	chr9-2726759-A-G
chr9	2726771	G	A	0.044153	1.269	chr9-2726771-G-A
chr9	2726789	T	G	0.15196	1.912	chr9-2726789-T-G
chr9	2726790	T	G	0.15092	1.904	chr9-2726790-T-G
chr9	2726828	C	G	0.188989	2.198	chr9-2726828-C-G
chr9	2726841	T	G	-0.058609	0.853	chr9-2726841-T-G
chr9	2726870	C	A	0.013306	1.127	chr9-2726870-C-A
chr9	2726877	G	A	-0.241857	0.412	chr9-2726877-G-A
chr9	2726889	G	A	0.184969	2.165	chr9-2726889-G-A
chr9	2726914	A	T	0.214836	2.42	chr9-2726914-A-T
chr9	2726922	A	G	0.296254	3.232	chr9-2726922-A-G
chr9	2726938	C	T	0.070015	1.4	chr9-2726938-C-T
chr9	2726962	T	A	0.280041	3.058	chr9-2726962-T-A
chr9	2727015	G	C	-0.032252	0.946	chr9-2727015-G-C
chr9	2727021	G	A	-0.360011	0.259	chr9-2727021-G-A
chr9	2727047	A	G	-0.588254	0.109	chr9-2727047-A-G
chr9	2727061	C	G	-0.024912	0.973	chr9-2727061-C-G
chr9	2727069	T	G	0.276862	3.025	chr9-2727069-T-G
chr9	2727093	C	T	0.419169	4.602	chr9-2727093-C-T
chr9	2727094	C	T	-0.227498	0.436	chr9-2727094-C-T
chr9	2727130	G	C	-0.018442	0.998	chr9-2727130-G-C
chr9	2727134	G	A	0.467557	5.125	chr9-2727134-G-A
chr9	2727136	C	A	0.240501	2.658	chr9-2727136-C-A
chr9	2727138	T	C	0.103078	1.588	chr9-2727138-T-C
chr9	2727151	A	G	0.090132	1.512	chr9-2727151-A-G
chr9	2727164	T	C	0.084111	1.477	chr9-2727164-T-C
chr9	2727177	C	G	0.338105	3.694	chr9-2727177-C-G
chr9	2727181	TG	T	0.063424	1.365	chr9-2727181-TG-T
chr9	2727194	G	C	0.265741	2.91	chr9-2727194-G-C
chr9	2727197	T	C	0.354266	3.876	chr9-2727197-T-C
chr9	2727237	A	G	0.061817	1.357	chr9-2727237-A-G
chr9	2727238	C	T	0.129861	1.758	chr9-2727238-C-T
chr9	2727252	G	T	0.092833	1.527	chr9-2727252-G-T
chr9	2727263	A	G	0.387972	4.256	chr9-2727263-A-G
chr9	2727288	GT	G	-0.13386	0.634	chr9-2727288-GT-G
chr9	2727290	GGGGGA	G	-0.149456	0.596	chr9-2727290-GGGGGA-G
chr9	2727302	AG	A	-0.162473	0.565	chr9-2727302-AG-A
chr9	2727309	G	A	0.115655	1.666	chr9-2727309-G-A
chr9	2727330	G	C	0.045903	1.277	chr9-2727330-G-C
chr9	2727337	G	A	0.235783	2.613	chr9-2727337-G-A
chr9	2727353	C	G	0.275528	3.011	chr9-2727353-C-G
chr9	2727390	A	G	0.240194	2.655	chr9-2727390-A-G
chr9	2727427	T	TTAAAA	-0.102589	0.718	chr9-2727427-T-TTAAAA
chr9	2727434	A	C	-0.069649	0.817	chr9-2727434-A-C
chr9	2727463	A	C	0.25368	2.788	chr9-2727463-A-C
chr9	2727467	T	A	-0.648896	0.087	chr9-2727467-T-A
chr9	2727469	A	C	0.159529	1.967	chr9-2727469-A-C
chr9	2727470	G	C	-0.02321	0.979	chr9-2727470-G-C
chr9	2727476	C	A	-0.068922	0.82	chr9-2727476-C-A
chr9	2727496	C	G	-0.083776	0.773	chr9-2727496-C-G
chr9	2727498	G	A	0.100958	1.575	chr9-2727498-G-A
chr9	2727527	G	C	-0.469587	0.17	chr9-2727527-G-C
chr9	2727529	GAGA	G	-0.014466	1.013	chr9-2727529-GAGA-G
chr9	2727535	G	A	-0.224759	0.441	chr9-2727535-G-A
chr9	2727548	G	GGAGCCAGA	0.038788	1.243	chr9-2727548-G-GGAGCCAGA
chr9	2727566	C	A	0.033577	1.218	chr9-2727566-C-A
chr9	2727609	A	G	0.076225	1.434	chr9-2727609-A-G
chr9	2727610	A	G	-0.122206	0.664	chr9-2727610-A-G
chr9	2727611	C	G	-0.38497	0.235	chr9-2727611-C-G
chr9	2727621	G	T	0.092003	1.522	chr9-2727621-G-T
chr9	2727661	CCTCTT	C	-0.04319	0.906	chr9-2727661-CCTCTT-C
chr9	2727662	C	T	0.225211	2.514	chr9-2727662-C-T
chr9	2727666	T	C	-0.079398	0.787	chr9-2727666-T-C
chr9	2727707	G	C	-0.573383	0.115	chr9-2727707-G-C
chr9	2727721	T	C	0.051379	1.304	chr9-2727721-T-C
chr9	2727723	T	C	-0.071912	0.81	chr9-2727723-T-C
chr9	2727728	TAATATTATTGCTTAC	T	0.579231	6.255	chr9-2727728-TAATATTATTGCTTAC-T
chr9	2727729	A	AT	0.648864	6.915	chr9-2727729-A-AT
chr9	2727739	C	T	0.002037	1.08	chr9-2727739-C-T
chr9	2727745	C	T	-0.221934	0.446	chr9-2727745-C-T
chr9	2727749	C	A	0.344576	3.767	chr9-2727749-C-A
chr9	2727755	C	T	0.793365	8.224	chr9-2727755-C-T
chr9	2727780	A	T	-0.212159	0.463	chr9-2727780-A-T
chr9	2727795	A	T	-0.084119	0.772	chr9-2727795-A-T
chr9	2727801	C	T	-0.154486	0.584	chr9-2727801-C-T
chr9	2727802	A	G	-0.451165	0.182	chr9-2727802-A-G
chr9	2727808	C	G	0.595938	6.416	chr9-2727808-C-G
chr9	2727810	A	G	0.463372	5.08	chr9-2727810-A-G
chr9	2727814	T	C	-0.354219	0.265	chr9-2727814-T-C
chr9	2727819	A	G	0.438336	4.811	chr9-2727819-A-G
chr9	2727839	G	A	-0.087356	0.762	chr9-2727839-G-A
chr9	2727865	G	C	0.154333	1.929	chr9-2727865-G-C
chr9	2727876	C	T	0.495423	5.416	chr9-2727876-C-T
chr9	2727884	CA	C	-0.635775	0.091	chr9-2727884-CA-C
chr9	2727906	C	T	0.622666	6.67	chr9-2727906-C-T
chr9	2727935	CTT	C	0.026469	1.186	chr9-2727935-CTT-C
chr9	2727994	G	A	-0.156952	0.578	chr9-2727994-G-A
chr9	2727996	C	T	-0.486154	0.16	chr9-2727996-C-T
chr9	2728021	A	G	-0.327632	0.294	chr9-2728021-A-G
chr9	2728070	A	C	0.023467	1.172	chr9-2728070-A-C
chr9	2728089	C	T	0.446167	4.896	chr9-2728089-C-T
chr9	2728112	T	G	0.283273	3.093	chr9-2728112-T-G
chr9	2728114	G	A	0.290851	3.173	chr9-2728114-G-A
chr9	2728129	T	C	0.567636	6.142	chr9-2728129-T-C
chr9	2728134	C	T	1.24895	12.55	chr9-2728134-C-T
chr9	2728135	TA	T	0.313057	3.415	chr9-2728135-TA-T
chr9	2728166	A	G	0.788124	8.176	chr9-2728166-A-G
chr9	2728172	C	G	0.335064	3.66	chr9-2728172-C-G
chr9	2728207	A	G	0.275356	3.009	chr9-2728207-A-G
chr9	2728242	G	C	0.140297	1.829	chr9-2728242-G-C
chr9	2728268	G	T	0.891558	9.175	chr9-2728268-G-T
chr9	2728294	A	C	0.536666	5.836	chr9-2728294-A-C
chr9	2728311	T	G	0.192351	2.225	chr9-2728311-T-G
chr9	2728318	CT	C	0.857455	8.839	chr9-2728318-CT-C
chr9	2728324	T	G	1.28711	12.82	chr9-2728324-T-G
chr9	2728326	G	C	1.49848	14.18	chr9-2728326-G-C
chr9	2728330	A	C	0.241327	2.666	chr9-2728330-A-C
chr9	2728388	T	G	1.16909	11.96	chr9-2728388-T-G
chr9	2728426	A	G	1.12369	11.58	chr9-2728426-A-G
chr9	2728438	C	A	0.925339	9.509	chr9-2728438-C-A
chr9	2728456	G	C	1.25044	12.56	chr9-2728456-G-C
chr9	2728458	G	A	0.246316	2.715	chr9-2728458-G-A
chr9	2728476	T	A	1.79574	15.78	chr9-2728476-T-A
chr9	2728482	G	A	1.56202	14.54	chr9-2728482-G-A
chr9	2728489	G	C	1.75181	15.56	chr9-2728489-G-C
chr9	2728494	C	T	1.87589	16.17	chr9-2728494-C-T
chr9	2728525	A	G	1.78791	15.74	chr9-2728525-A-G
chr9	2728530	G	T	1.57223	14.6	chr9-2728530-G-T
chr9	2728535	C	A	1.51281	14.26	chr9-2728535-C-A
chr9	2728573	G	C	1.27943	12.77	chr9-2728573-G-C
chr9	2728598	A	G	0.890545	9.165	chr9-2728598-A-G
chr9	2728607	G	A	1.4119	13.65	chr9-2728607-G-A
chr9	2728612	T	C	0.60025	6.457	chr9-2728612-T-C
chr9	2728623	A	G	0.719967	7.563	chr9-2728623-A-G
chr9	2728649	G	C	-0.17438	0.539	chr9-2728649-G-C
chr9	2728665	C	A	-0.021467	0.986	chr9-2728665-C-A
chr9	2728679	C	A	0.043765	1.267	chr9-2728679-C-A
chr9	2728691	G	A	0.312414	3.408	chr9-2728691-G-A
chr9	2728717	TTTGAAAAGTG	T	0.347485	3.8	chr9-2728717-TTTGAAAAGTG-T
chr9	2728731	T	A	-0.302127	0.324	chr9-2728731-T-A
chr9	2728749	A	G	0.880431	9.065	chr9-2728749-A-G
chr9	2728757	G	A	0.446121	4.896	chr9-2728757-G-A
chr9	2728761	G	A	0.225049	2.513	chr9-2728761-G-A
chr9	2728777	C	T	-0.587625	0.109	chr9-2728777-C-T
chr9	2728781	C	G	-0.441032	0.19	chr9-2728781-C-G
chr9	2728782	C	T	0.117507	1.677	chr9-2728782-C-T
chr9	2728785	T	C	0.264543	2.897	chr9-2728785-T-C
chr9	2728792	C	G	0.131572	1.769	chr9-2728792-C-G
chr9	2728792	C	T	0.210846	2.384	chr9-2728792-C-T
chr9	2728810	G	A	0.133742	1.784	chr9-2728810-G-A
chr9	2728812	T	G	0.077162	1.439	chr9-2728812-T-G
chr9	2728823	TTTC	T	0.091395	1.519	chr9-2728823-TTTC-T
chr9	2728847	TC	T	-0.130153	0.643	chr9-2728847-TC-T
chr9	2728858	A	T	-0.106165	0.708	chr9-2728858-A-T
chr9	2728878	A	AAT	0.256664	2.818	chr9-2728878-A-AAT
chr9	2728881	TAAAAA	T	-0.036725	0.929	chr9-2728881-TAAAAA-T
chr9	2728881	TAAAAAAAA	T	-0.040834	0.915	chr9-2728881-TAAAAAAAA-T
chr9	2728881	TAAAAAAAAAA	T	-0.045165	0.899	chr9-2728881-TAAAAAAAAAA-T
chr9	2728905	GAA	G	-0.271736	0.366	chr9-2728905-GAA-G
chr9	2728907	A	G	0.049742	1.296	chr9-2728907-A-G
chr9	2728909	A	AAGAGAG	-0.409102	0.214	chr9-2728909-A-AAGAGAG
chr9	2728909	A	AAGAGAGAGAGAGAG	-0.446607	0.186	chr9-2728909-A-AAGAGAGAGAGAGAG
chr9	2728909	A	G	-0.06773	0.823	chr9-2728909-A-G
chr9	2728914	A	G	-0.19866	0.489	chr9-2728914-A-G
chr9	2728918	AGAG	A	0.016349	1.141	chr9-2728918-AGAG-A
chr9	2728920	A	T	-0.220375	0.448	chr9-2728920-A-T
chr9	2728921	G	A	0.246372	2.715	chr9-2728921-G-A
chr9	2728977	G	A	0.319573	3.487	chr9-2728977-G-A
chr9	2729003	C	T	0.168669	2.036	chr9-2729003-C-T
chr9	2729014	C	T	-0.416758	0.208	chr9-2729014-C-T
chr9	2729023	C	T	-0.232146	0.428	chr9-2729023-C-T
chr9	2729064	G	A	-0.1763	0.535	chr9-2729064-G-A
chr9	2729089	G	C	0.650992	6.934	chr9-2729089-G-C
chr9	2729102	G	A	-0.157387	0.577	chr9-2729102-G-A
chr9	2729109	C	T	0.099731	1.568	chr9-2729109-C-T
chr9	2729117	G	A	0.309823	3.38	chr9-2729117-G-A
chr9	2729168	G	C	-0.008677	1.036	chr9-2729168-G-C
chr9	2729169	T	C	0.300596	3.279	chr9-2729169-T-C
chr9	2729206	C	T	-0.465908	0.172	chr9-2729206-C-T
chr9	2729222	G	A	0.262103	2.873	chr9-2729222-G-A
chr9	2729227	C	G	0.298827	3.259	chr9-2729227-C-G
chr9	2729273	A	G	0.284259	3.103	chr9-2729273-A-G
chr9	2729297	C	T	0.343673	3.757	chr9-2729297-C-T
chr9	2729298	TG	T	-0.102893	0.717	chr9-2729298-TG-T
chr9	2729300	G	A	0.326061	3.56	chr9-2729300-G-A
chr9	2729304	C	A	0.559829	6.066	chr9-2729304-C-A
chr9	2729316	G	C	0.087998	1.499	chr9-2729316-G-C
chr9	2729317	C	T	0.664386	7.058	chr9-2729317-C-T
chr9	2729319	C	G	0.570242	6.168	chr9-2729319-C-G
chr9	2729325	G	T	0.39651	4.351	chr9-2729325-G-T
chr9	2729331	A	G	-0.161731	0.567	chr9-2729331-A-G
chr9	2729332	TTACAC	T	0.237151	2.626	chr9-2729332-TTACAC-T
chr9	2729334	A	G	0.62897	6.729	chr9-2729334-A-G
chr9	2729335	C	A	-0.222196	0.445	chr9-2729335-C-A
chr9	2729341	C	A	0.222285	2.487	chr9-2729341-C-A
chr9	2729343	A	C	-0.03362	0.941	chr9-2729343-A-C
chr9	2729343	A	G	0.027866	1.192	chr9-2729343-A-G
chr9	2729345	G	T	-1.5162	0.005	chr9-2729345-G-T
chr9	2729353	A	G	0.012296	1.123	chr9-2729353-A-G
chr9	2729356	G	A	0.211887	2.393	chr9-2729356-G-A
chr9	2729359	A	T	0.29346	3.201	chr9-2729359-A-T
chr9	2729361	G	A	-0.054158	0.868	chr9-2729361-G-A
chr9	2729369	C	T	0.117166	1.675	chr9-2729369-C-T
chr9	2729800	A	G	-0.379342	0.24	chr9-2729800-A-G
chr9	2729800	AT	A	-0.4454	0.186	chr9-2729800-AT-A
chr9	2729804	G	C	-0.295333	0.333	chr9-2729804-G-C
chr9	2729808	C	A	-0.142445	0.612	chr9-2729808-C-A
chr9	2729810	A	G	0.262928	2.881	chr9-2729810-A-G
chr9	2729815	A	C	-0.351887	0.267	chr9-2729815-A-C
chr9	2729818	T	TC	-0.807536	0.049	chr9-2729818-T-TC
chr9	2729827	G	A	0.188049	2.19	chr9-2729827-G-A
chr9	2729827	G	C	0.108654	1.622	chr9-2729827-G-C
chr9	2729830	A	C	-0.739278	0.062	chr9-2729830-A-C
chr9	2729836	A	T	0.062374	1.36	chr9-2729836-A-T
chr9	2729844	T	G	0.64642	6.892	chr9-2729844-T-G
chr9	2729847	C	T	-0.613043	0.099	chr9-2729847-C-T
chr9	2729861	T	C	0.415926	4.566	chr9-2729861-T-C
chr9	2729864	C	A	-0.271715	0.366	chr9-2729864-C-A
chr9	2729876	T	G	0.344455	3.766	chr9-2729876-T-G
chr9	2729878	A	G	-0.558364	0.122	chr9-2729878-A-G
chr9	2729881	T	G	0.193731	2.237	chr9-2729881-T-G
chr9	2729893	C	T	0.005615	1.094	chr9-2729893-C-T
chr9	2729898	T	C	-0.406035	0.217	chr9-2729898-T-C
chr9	2729902	T	A	0.273803	2.993	chr9-2729902-T-A
[truncated: 5,434 more rows]
