# Supplementary material for: Bayesian Population-Based Prevalence Estimation of KCNV2-Associated Retinopathy: A Comparative Analysis of Disease-Associated Variant Frequencies in Russian and Global Populations
Source: Int J Mol Sci. 2026 Jun 30;27(13):5911. doi: 10.3390/ijms27135911 (PMC13361675; doi:10.3390/ijms27135911)
Supplement: Supplementary file 1 [file ijms-27-05911-s001.zip › ijms-4369183-supplementary/Additional files/Supplementary File 4. Jupyter notebook and Datasets/Supplementary File 4. Jupiter notebook/main/CORE_BEN.xlsx]

## Sheet: Sheet1
pVCF
chr9-2717595-T-C
chr9-2717629-C-T
chr9-2717676-T-G
chr9-2717698-C-G
chr9-2717725-C-T
chr9-2717751-G-A
chr9-2717754-T-C
chr9-2717796-G-A
chr9-2717797-G-A
chr9-2717799-G-A
chr9-2717805-G-A
chr9-2717814-A-G
chr9-2717819-G-A
chr9-2717823-G-A
chr9-2717826-C-T
chr9-2717838-G-A
chr9-2717841-T-C
chr9-2717860-G-A
chr9-2717869-C-T
chr9-2717871-C-T
chr9-2717879-C-T
chr9-2717883-G-A
chr9-2717898-C-T
chr9-2717907-G-A
chr9-2717922-C-G
chr9-2717922-C-T
chr9-2717923-G-A
chr9-2717925-G-A
chr9-2717931-G-A
chr9-2717946-C-T
chr9-2717950-C-T
chr9-2717952-G-A
chr9-2717979-G-A
chr9-2717988-C-T
chr9-2717997-C-G
chr9-2717997-C-T
chr9-2718009-C-T
chr9-2718018-G-A
chr9-2718019-G-A
chr9-2718025-C-T
chr9-2718030-C-T
chr9-2718033-G-A
chr9-2718051-T-C
chr9-2718054-C-G
chr9-2718067-C-T
chr9-2718075-C-T
chr9-2718082-C-T
chr9-2718084-G-A
chr9-2718084-G-T
chr9-2718102-G-A
chr9-2718108-A-C
chr9-2718115-C-T
chr9-2718128-C-T
chr9-2718129-C-G
chr9-2718138-C-T
chr9-2718144-G-A
chr9-2718151-C-T
chr9-2718153-G-A
chr9-2718153-G-C
chr9-2718156-C-T
chr9-2718159-C-T
chr9-2718171-G-A
chr9-2718186-C-T
chr9-2718189-C-T
chr9-2718192-C-T
chr9-2718219-G-A
chr9-2718235-C-T
chr9-2718237-G-C
chr9-2718240-C-T
chr9-2718255-G-A
chr9-2718261-C-T
chr9-2718264-G-A
chr9-2718265-C-T
chr9-2718273-G-A
chr9-2718276-C-T
chr9-2718312-G-A
chr9-2718321-C-T
chr9-2718324-G-A
chr9-2718327-A-G
chr9-2718330-C-A
chr9-2718333-C-T
chr9-2718339-C-A
chr9-2718339-C-T
chr9-2718342-C-T
chr9-2718348-C-T
chr9-2718349-G-A
chr9-2718351-G-A
chr9-2718355-C-A
chr9-2718357-G-C
chr9-2718360-C-G
chr9-2718360-C-T
chr9-2718363-C-T
chr9-2718366-G-A
chr9-2718369-G-C
chr9-2718381-C-G
chr9-2718384-G-A
chr9-2718384-G-C
chr9-2718386-T-C
chr9-2718393-C-T
chr9-2718402-C-T
chr9-2718405-G-C
chr9-2718411-G-C
chr9-2718415-G-A
chr9-2718423-G-A
chr9-2718426-G-A
chr9-2718438-C-T
chr9-2718450-C-A
chr9-2718453-C-T
chr9-2718456-C-T
chr9-2718459-C-A
chr9-2718466-C-A
chr9-2718468-G-A
chr9-2718468-G-T
chr9-2718469-C-T
chr9-2718498-A-G
chr9-2718504-C-G
chr9-2718504-C-T
chr9-2718507-G-A
chr9-2718513-C-T
chr9-2718516-C-T
chr9-2718525-C-T
chr9-2718534-C-G
chr9-2718537-C-T
chr9-2718540-C-T
chr9-2718546-C-T
chr9-2718552-C-T
chr9-2718555-C-A
chr9-2718561-G-A
chr9-2718567-G-A
chr9-2718570-G-A
chr9-2718572-C-T
chr9-2718573-G-A
chr9-2718585-G-A
chr9-2718588-G-A
chr9-2718606-G-C
chr9-2718612-G-A
chr9-2718615-C-A
chr9-2718615-C-T
chr9-2718624-C-T
chr9-2718642-C-T
chr9-2718645-G-A
chr9-2718651-C-T
chr9-2718654-G-A
chr9-2718659-T-G
chr9-2718672-C-A
chr9-2718675-C-T
chr9-2718681-G-A
chr9-2718696-G-A
chr9-2718708-C-T
chr9-2718711-G-T
chr9-2718714-C-T
chr9-2718715-G-A
chr9-2718717-C-T
chr9-2718723-G-A
chr9-2718729-C-T
chr9-2718732-G-C
chr9-2718748-C-T
chr9-2718750-G-A
chr9-2718765-C-T
chr9-2718774-G-C
chr9-2718774-G-T
chr9-2718780-C-T
chr9-2718789-G-A
chr9-2718795-C-G
chr9-2718802-T-C
chr9-2718807-G-A
chr9-2718807-G-T
chr9-2718816-C-T
chr9-2718822-A-G
chr9-2718828-C-G
chr9-2718831-G-A
chr9-2718834-G-A
chr9-2718837-G-A
chr9-2718843-C-T
chr9-2718870-C-G
chr9-2718870-C-T
chr9-2718887-G-A
chr9-2718888-C-T
chr9-2718921-C-T
chr9-2718924-C-G
chr9-2718930-G-T
chr9-2718939-C-T
chr9-2718942-C-T
chr9-2718945-C-T
chr9-2718972-G-A
chr9-2718975-C-T
chr9-2718981-G-A
chr9-2718993-C-T
chr9-2719017-T-G
chr9-2719038-G-A
chr9-2719047-G-A
chr9-2719080-C-G
chr9-2719080-C-T
chr9-2719083-G-C
chr9-2719104-C-T
chr9-2719106-T-A
chr9-2719110-C-G
chr9-2719110-C-T
chr9-2719111-C-T
chr9-2719112-T-G
chr9-2719113-G-A
chr9-2719115-G-A
chr9-2729427-T-C
chr9-2729427-T-G
chr9-2729440-C-G
chr9-2729442-A-G
chr9-2729460-C-T
chr9-2729469-C-T
chr9-2729475-C-T
chr9-2729493-C-T
chr9-2729502-G-A
chr9-2729503-T-C
chr9-2729508-T-C
chr9-2729529-T-C
chr9-2729541-C-G
chr9-2729544-C-T
chr9-2729547-G-A
chr9-2729569-A-C
chr9-2729586-C-T
chr9-2729602-G-T
chr9-2729607-T-C
chr9-2729610-G-A
chr9-2729682-T-C
chr9-2729686-C-G
chr9-2729696-A-G
chr9-2729699-C-T
chr9-2729705-T-C
chr9-2729709-C-G
chr9-2729709-C-T
chr9-2729732-T-C
chr9-2729733-T-C
chr9-2729792-T-A
chr9-2729897-A-G
chr9-2729911-C-T
chr9-2729989-T-A
chr9-2730035-T-G
