# Supplementary material for: Bayesian Population-Based Prevalence Estimation of KCNV2-Associated Retinopathy: A Comparative Analysis of Disease-Associated Variant Frequencies in Russian and Global Populations
Source: Int J Mol Sci. 2026 Jun 30;27(13):5911. doi: 10.3390/ijms27135911 (PMC13361675; doi:10.3390/ijms27135911)
Supplement: Supplementary file 1 [file ijms-27-05911-s001.zip › ijms-4369183-supplementary/Additional files/Supplementary File 4. Jupyter notebook and Datasets/Supplementary File 4. Jupiter notebook/main/CORE_PAT.xlsx]

## Sheet: Sheet1
pVCF
chr9-2717740-A-G
chr9-2717744-TCAAA-T
chr9-2717746-A-T
chr9-2717749-C-T
chr9-2717754-TGA-T
chr9-2717754-TGAGAG-A
chr9-2717778-C-G
chr9-2717857-C-T
chr9-2717858-AGGCCAGCATCC-A
chr9-2717876-G-A
chr9-2717891-ATAACTAC-A
chr9-2717892-T-A
chr9-2717892-T-G
chr9-2717898-C-G
chr9-2717901-C-A
chr9-2717929-G-GAGGA
chr9-2717929-G-T
chr9-2717935-C-T
chr9-2717939-G-A
chr9-2717956-G-T
chr9-2717962-GACCAGCA-G
chr9-2717965-C-T
chr9-2717968-C-T
chr9-2717977-G-T
chr9-2717979-G-T
chr9-2718002-G-A
chr9-2718017-C-CG
chr9-2718056-ACAGCTAC-A
chr9-2718063-C-G
chr9-2718064-C-T
chr9-2718078-C-A
chr9-2718090-C-CCT
chr9-2718092-T-TC
chr9-2718092-TCC-T
chr9-2718099-GA-G
chr9-2718103-C-G
chr9-2718107-T-G
chr9-2718116-T-A
chr9-2718118-GC-G
chr9-2718148-AGCCT-A
chr9-2718156-C-A
chr9-2718166-G-T
chr9-2718169-G-T
chr9-2718171-GCAGA-G
chr9-2718172-C-T
chr9-2718181-G-A
chr9-2718181-G-T
chr9-2718182-AAT-A
chr9-2718185-ACTT-A
chr9-2718190-T-C
chr9-2718190-T-G
chr9-2718193-G-A
chr9-2718194-A-G
chr9-2718195-C-CCG
chr9-2718196-C-G
chr9-2718197-G-A
chr9-2718212-T-G
chr9-2718223-T-A
chr9-2718227-AT-A
chr9-2718230-T-C
chr9-2718233-A-G
chr9-2718243-GGTGCTGCT-G
chr9-2718258-C-CG
chr9-2718266-TGTGTCCG-T
chr9-2718267-GTGTCCGCG-CA
chr9-2718268-T-C
chr9-2718269-G-C
chr9-2718270-T-A
chr9-2718272-C-T
chr9-2718286-G-T
chr9-2718289-G-A
chr9-2718290-A-T
chr9-2718292-C-G
chr9-2718293-T-G
chr9-2718294-GGGCTACTGGGGCGTGC-G
chr9-2718301-T-A
chr9-2718301-T-C
chr9-2718301-TG-T
chr9-2718302-G-A
chr9-2718303-G-A
chr9-2718303-G-C
chr9-2718306-CG-C
chr9-2718309-GCGGCTCAAGTA-G
chr9-2718331-T-A
chr9-2718335-G-A
chr9-2718335-GC-G
chr9-2718351-G-GGAGC
chr9-2718352-G-T
chr9-2718356-G-C
chr9-2718359-G-C
chr9-2718364-G-T
chr9-2718377-G-C
chr9-2718382-A-T
chr9-2718388-C-T
chr9-2718393-CGA-C
chr9-2718394-G-T
chr9-2718406-C-T
chr9-2718437-T-TC
chr9-2718442-G-GAC
chr9-2718460-CC-TA
chr9-2718461-CGCAGCG-C
chr9-2718466-C-T
chr9-2718467-G-A
chr9-2718470-G-C
chr9-2718480-G-A
chr9-2718480-GA-AC
chr9-2718490-G-T
chr9-2718493-A-T
chr9-2718495-GC-G
chr9-2718505-T-G
chr9-2718506-C-CGGTGGCCGCCAAGGCCATCGG
chr9-2718506-C-G
chr9-2718511-GC-G
chr9-2718514-G-A
chr9-2718515-C-T
chr9-2718517-A-T
chr9-2718518-AG-A
chr9-2718521-C-A
chr9-2718532-G-GCC
chr9-2718559-G-A
chr9-2718595-C-T
chr9-2718598-C-T
chr9-2718604-TC-T
chr9-2718605-C-A
chr9-2718605-CG-C
chr9-2718609-G-GCAGGGCGAGGGCGGCC
chr9-2718619-GGCGGCCCAGACCT-G
chr9-2718625-CCA-C
chr9-2718655-G-T
chr9-2718670-G-C
chr9-2718690-C-A
chr9-2718690-C-G
chr9-2718697-C-G
chr9-2718697-C-T
chr9-2718698-G-A
chr9-2718703-G-C
chr9-2718719-TGAGGCGCTTCGCGCGCAGC-T
chr9-2718728-T-C
chr9-2718728-T-TCG
chr9-2718729-CGCGCGCA-C
chr9-2718739-GC-G
chr9-2718740-CCCT-C
chr9-2718745-AACCTGGTGG-A
chr9-2718752-TGGACCTGGTG-T
chr9-2718796-G-T
chr9-2718820-C-T
chr9-2718833-CG-C
chr9-2718845-T-TG
chr9-2718847-GGTAAGGTGGGTCAGGTGTT-G
chr9-2718854-TG-T
chr9-2718859-C-T
chr9-2718862-G-A
chr9-2718866-T-TG
chr9-2718871-G-A
chr9-2718871-G-GTCATGCGCC
chr9-2718878-G-GC
chr9-2718899-TC-T
chr9-2718925-G-T
chr9-2718936-CT-C
chr9-2718947-C-T
chr9-2718950-T-C
chr9-2719001-G-A
chr9-2719021-GCTGT-G
chr9-2719022-C-CT
chr9-2719027-T-TG
chr9-2719029-C-G
chr9-2719031-CTG-C
chr9-2719040-AC-A
chr9-2719055-C-T
chr9-2719070-T-TC
chr9-2719082-G-T
chr9-2719086-G-A
chr9-2719087-T-A
chr9-2719087-T-G
chr9-2719088-G-A
chr9-2719095-GGTGA-G
chr9-2729445-G-A
chr9-2729445-G-C
chr9-2729461-G-A
chr9-2729464-G-T
chr9-2729465-G-A
chr9-2729469-C-A
chr9-2729470-G-A
chr9-2729470-G-T
chr9-2729492-AC-A
chr9-2729497-G-C
chr9-2729498-G-A
chr9-2729516-T-G
chr9-2729530-G-C
chr9-2729589-C-G
chr9-2729596-CTGAAGGCTTATGAG-C
chr9-2729623-C-CT
chr9-2729690-G-GA
chr9-2729725-T-C
chr9-2729726-A-C
chr9-2729727-G-T
