# Supplementary material for: Bayesian Population-Based Prevalence Estimation of KCNV2-Associated Retinopathy: A Comparative Analysis of Disease-Associated Variant Frequencies in Russian and Global Populations
Source: Int J Mol Sci. 2026 Jun 30;27(13):5911. doi: 10.3390/ijms27135911 (PMC13361675; doi:10.3390/ijms27135911)
Supplement: Supplementary file 1 [file ijms-27-05911-s001.zip › ijms-4369183-supplementary/Additional files/Supplementary File 4. Jupyter notebook and Datasets/Supplementary File 4. Jupiter notebook/main/prevalence_estimation.ipynb]

# %% [code]
import numpy as np
import pandas as pd
import seaborn as sns
import matplotlib.pyplot as plt
import importlib
import prevalence_formulas as pf
from mpmath import *
from warnings import simplefilter
simplefilter(action="ignore", category=pd.errors.PerformanceWarning)

# %% [code]
gnomAD = pd.read_excel('../Datasets/gnomad.xlsx', index_col='pVCF')

# %% [code]
df = pd.read_excel('strong_vus.xlsx')
print(df.head())

# %% [markdown]
### Regular CORE PAT dataset

# %% [code]
core_pat = pd.read_excel('CORE_PAT.xlsx', index_col='pVCF')
prob_pat = pd.read_excel('probably_pathogenic.xlsx', index_col='pVCF')
strong_vus = pd.read_excel('strong_vus.xlsx', index_col='pVCF')

# %% [code]
importlib.reload(pf)

def genetic_prevalence(df, ac_col, n_col, alpha = 0.05, population=None, hypomorphic_af=None):
    N = (df[n_col].max())/2 
    AC = int(df[ac_col].sum())
    if population=='Russia':
        prevalence, low_prev, high_prev = pf.prev_calc(AC, N, hypomorphic_af)
        print(f'Affected 1/over = 1/{1/prevalence:,.0f} (1/{1/high_prev:,.0f} - 1/{1/low_prev:,.0f})')
        print(f'Affected in Russian Federation  = {146e6*prevalence:,.0f} people ({146e6*low_prev:,.0f} - {146e6*high_prev:,.0f})')
    else:
        prevalence, low_prev, high_prev = pf.prev_calc(AC, N, hypomorphic_af)
        print(f'Affected 1/over = 1/{1/prevalence:,.0f} (1/{1/high_prev:,.0f} - 1/{1/low_prev:,.0f})')
        print(f'Affected in the world  = {8e9*prevalence:,.0f} people ({8e9*low_prev:,.0f} - {8e9*high_prev:,.0f})')

# %% [markdown]
'Probably pathogenic' and 'Strong VUS' categories not only applied for variants that passed the CADD score cut-offs, but also passed cut-offs for allele frequency:  
to be considered as 'Probably pathogenic' variant must have AF <= 0.00027 (highest AF among CORE_PAT variants) and AF <= 0.005 to be considered as 'Strong VUS' (ACMG recommendations)

# %% [code]
# obtaining gnomAD AF for CORE_PAT variants 
gnomad_core = gnomAD.loc[gnomAD.index.isin(core_pat.index)] 
# obtaining gnomAD AF for CORE_PAT and Probably PAT variants 
gnomad_2circle = gnomAD.loc[((gnomAD.index.isin(prob_pat.index)) | (gnomAD.index.isin(core_pat.index))) & (gnomAD['AF_joint']<=0.00027)] 
# obtaining gnomAD AF for CORE_PAT, Probably PAT and Strong VUS variants 
gnomad_3circle = gnomAD.loc[(gnomAD.index.isin(strong_vus.index) | (gnomAD.index.isin(prob_pat.index)) | (gnomAD.index.isin(core_pat.index))) &
                            (gnomAD['AF_joint']<=0.005)]

# %% [markdown]
Calculating genetic prevalence for KCNV2 in global population

# %% [code]
genetic_prevalence(gnomad_core, 'AC_joint', 'AN_joint')

# %% [code]
genetic_prevalence(gnomad_2circle, 'AC_joint', 'AN_joint')

# %% [code]
genetic_prevalence(gnomad_3circle, 'AC_joint', 'AN_joint', hypomorphic_af=0.00109733)

# %% [markdown]
### CORE PAT with RCMG

# %% [code]
core_pat = pd.read_excel('CORE_PAT_RCMG.xlsx', index_col='pVCF')

# %% [code]
prob_pat = prob_pat[~prob_pat.index.isin(core_pat.index)]
strong_vus = strong_vus[~strong_vus.index.isin(core_pat.index)]

# %% [code]
# obtaining gnomAD AF for CORE_PAT variants 
gnomad_core = gnomAD.loc[gnomAD.index.isin(core_pat.index)] 
# obtaining gnomAD AF for CORE_PAT and Probably PAT variants 
gnomad_2circle = gnomAD.loc[((gnomAD.index.isin(prob_pat.index)) | (gnomAD.index.isin(core_pat.index))) & (gnomAD['AF_joint']<=0.00027)] 
# obtaining gnomAD AF for CORE_PAT, Probably PAT and Strong VUS variants 
gnomad_3circle = gnomAD.loc[(gnomAD.index.isin(strong_vus.index) | (gnomAD.index.isin(prob_pat.index)) | (gnomAD.index.isin(core_pat.index))) &
                            (gnomAD['AF_joint']<=0.005)]

# %% [markdown]
Calculating genetic prevalence for KCNV2 in global population

# %% [code]
genetic_prevalence(gnomad_core, 'AC_joint', 'AN_joint')

# %% [code]
genetic_prevalence(gnomad_2circle, 'AC_joint', 'AN_joint')

# %% [code]
genetic_prevalence(gnomad_3circle, 'AC_joint', 'AN_joint', hypomorphic_af=0.00109733)
