# Supplementary material for: Bayesian Population-Based Prevalence Estimation of KCNV2-Associated Retinopathy: A Comparative Analysis of Disease-Associated Variant Frequencies in Russian and Global Populations
Source: Int J Mol Sci. 2026 Jun 30;27(13):5911. doi: 10.3390/ijms27135911 (PMC13361675; doi:10.3390/ijms27135911)
Supplement: Supplementary file 1 [file ijms-27-05911-s001.zip › ijms-4369183-supplementary/Additional files/Supplementary File 4. Jupyter notebook and Datasets/Supplementary File 4. Jupiter notebook/main/prevalence_formulas.py]

import pandas as pd
from mpmath import *

def find_integr_lim(func, middle, step=1e-8, tolerance=1e-15):
    i = middle
    step = middle/100
    while func(i) > tolerance:
        i -= step
    low_lim = i
    i = middle
    while func(i) > tolerance:
        i += step
    high_lim = i
    return (low_lim, high_lim)


def prev_calc(AC:int, 
              N:int,
              hypomorphic_af=None):
    '''
    Calculates prevalence and confidence interval via Bayesian approach (Schrodi et.al, 2015, doi:10.1007/s00439-015-1551-8)
    :param int AC: Sumber of pathogenic alleles
    :param int N: Number of samples (assumes biallelic organism)
    :param float alpha: confidence interval
    '''
    x = AC
    n = N
    q_point = x/(2*n)
    alpha = 0.95
    
    c = (fac(2*n-1)/(2*fac(2*n-x-1)*fac(x-1)))
    iq2 = lambda q: power(q, x/2-1)*power(1-sqrt(q), 2*n-x-1)
    pq2 = lambda q: c * iq2(q)
    eq2 = lambda q: c*(power(q, x/2)*power(1-sqrt(q), 2*n-x-1))

    low_lim, high_lim = find_integr_lim(pq2, q_point**2)
    hq = lambda H: quad(pq2, [H, high_lim])#-(1-alpha)/2
    lq = lambda L: quad(pq2, [low_lim, L])

    low_lim_E, high_lim_E = find_integr_lim(eq2, q_point**2)
    E = float(quad(eq2, [low_lim_E, high_lim_E])) #expected value
    # print(E)
    low = float(findroot(lambda i: lq(i)-(1-alpha)/2, [1e-10,  q_point**2], solver=calculus.optimization.Bisection)) # confidence lower limit
    high = float(findroot(lambda i: hq(i)-(1-alpha)/2, [q_point**2,  1-1e-10], solver=calculus.optimization.Bisection)) # confidence higher limit
    pr = int(abs(floor(log10(E-low))))

    if hypomorphic_af is not None:
        h2 = hypomorphic_af ** 2
        E = max(0.0, E - h2)
        low = max(0.0, low - h2)
        high = max(0.0, high - h2)
    return E, low, high
