# Supplementary material for: Bayesian Population-Based Prevalence Estimation of KCNV2-Associated Retinopathy: A Comparative Analysis of Disease-Associated Variant Frequencies in Russian and Global Populations
Source: Int J Mol Sci. 2026 Jun 30;27(13):5911. doi: 10.3390/ijms27135911 (PMC13361675; doi:10.3390/ijms27135911)
Supplement: Supplementary file 1 [file ijms-27-05911-s001.zip › ijms-4369183-supplementary/Additional files/Supplementary File 4. Jupyter notebook and Datasets/Supplementary File 4. Jupiter notebook/main/probably_pathogenic.xlsx]

## Sheet: Sheet1
pVCF	CHROM	POS	REF	ALT	RawScore	PHRED
chr9-2718754-G-A	chr9	2718754	G	A	5.51941	32
chr9-2718079-G-T	chr9	2718079	G	T	7.83433	36
chr9-2718104-G-A	chr9	2718104	G	A	5.44883	32
chr9-2718157-G-A	chr9	2718157	G	A	5.17118	29
chr9-2718203-C-T	chr9	2718203	C	T	5.20863	29.2
chr9-2718241-G-T	chr9	2718241	G	T	5.43571	32
chr9-2718301-T-G	chr9	2718301	T	G	5.35261	31
chr9-2718302-G-T	chr9	2718302	G	T	5.37266	31
chr9-2718329-G-C	chr9	2718329	G	C	5.40381	31
chr9-2718332-G-A	chr9	2718332	G	A	5.31463	29.9
chr9-2718333-C-A	chr9	2718333	C	A	9.46874	41
chr9-2718356-G-A	chr9	2718356	G	A	5.15131	28.9
chr9-2718466-CG-C	chr9	2718466	CG	C	5.84981	33
chr9-2718468-GC-G	chr9	2718468	GC	G	5.13528	28.8
chr9-2718490-G-A	chr9	2718490	G	A	5.31973	29.9
chr9-2718678-C-CA	chr9	2718678	C	CA	6.04503	34
chr9-2718698-G-C	chr9	2718698	G	C	5.25965	29.6
chr9-2718761-T-A	chr9	2718761	T	A	5.2244	29.3
chr9-2718763-G-A	chr9	2718763	G	A	5.18721	29.1
chr9-2718770-T-C	chr9	2718770	T	C	5.30448	29.8
chr9-2718838-G-T	chr9	2718838	G	T	5.18148	29.1
chr9-2718853-GT-G	chr9	2718853	GT	G	6.60199	35
chr9-2718857-G-A	chr9	2718857	G	A	5.38105	31
chr9-2718871-G-GT	chr9	2718871	G	GT	6.11429	34
chr9-2718878-G-C	chr9	2718878	G	C	5.79549	33
chr9-2718878-G-T	chr9	2718878	G	T	5.62276	32
chr9-2718910-G-A	chr9	2718910	G	A	5.22247	29.3
chr9-2718913-C-T	chr9	2718913	C	T	5.6191	32
chr9-2718932-G-A	chr9	2718932	G	A	5.56585	32
chr9-2718955-C-T	chr9	2718955	C	T	10.7224	49
chr9-2718959-G-A	chr9	2718959	G	A	5.46494	32
chr9-2718984-GCT-G	chr9	2718984	GCT	G	6.77122	35
chr9-2719019-CGGCT-C	chr9	2719019	CGGCT	C	5.34391	31
chr9-2719051-AG-A	chr9	2719051	AG	A	5.79395	33
chr9-2719083-G-T	chr9	2719083	G	T	5.45869	32
chr9-2719085-G-A	chr9	2719085	G	A	11.3843	53
chr9-2719096-G-T	chr9	2719096	G	T	6.03988	34
chr9-2729481-C-A	chr9	2729481	C	A	8.95493	39
chr9-2729482-C-A	chr9	2729482	C	A	5.16745	29
chr9-2729495-T-C	chr9	2729495	T	C	5.19933	29.2
chr9-2729510-C-T	chr9	2729510	C	T	5.29932	29.8
chr9-2729524-G-C	chr9	2729524	G	C	5.4162	31
chr9-2729545-G-A	chr9	2729545	G	A	5.95692	33
chr9-2729546-G-A	chr9	2729546	G	A	5.6302	32
chr9-2729550-G-A	chr9	2729550	G	A	5.23254	29.4
chr9-2729558-C-G	chr9	2729558	C	G	5.34945	31
chr9-2729589-CAGCAAGCTGA-C	chr9	2729589	CAGCAAGCTGA	C	6.77332	35
chr9-2729608-G-A	chr9	2729608	G	A	5.50695	32
chr9-2729701-C-T	chr9	2729701	C	T	7.72215	36
chr9-2718142-C-T	chr9	2718142	C	T	9.84729	43
chr9-2718165-C-G	chr9	2718165	C	G	6.61908	35
chr9-2718186-C-A	chr9	2718186	C	A	9.23965	40
chr9-2718193-G-T	chr9	2718193	G	T	5.15826	28.9
chr9-2718289-G-T	chr9	2718289	G	T	10.8139	50
chr9-2718305-G-A	chr9	2718305	G	A	5.25446	29.5
chr9-2718305-G-T	chr9	2718305	G	T	5.3445	31
chr9-2718335-G-T	chr9	2718335	G	T	5.34086	31
chr9-2718347-T-C	chr9	2718347	T	C	5.23884	29.4
chr9-2718373-G-T	chr9	2718373	G	T	11.2568	52
chr9-2718432-ACT-A	chr9	2718432	ACT	A	5.50035	32
chr9-2718560-T-TG	chr9	2718560	T	TG	5.47122	32
chr9-2718646-G-T	chr9	2718646	G	T	10.9781	51
chr9-2718665-G-A	chr9	2718665	G	A	5.29884	29.8
chr9-2718728-TCG-T	chr9	2718728	TCG	T	5.18282	29.1
chr9-2718734-GCA-G	chr9	2718734	GCA	G	5.37462	31
chr9-2718754-G-T	chr9	2718754	G	T	5.60449	32
chr9-2718772-C-CCGCT	chr9	2718772	C	CCGCT	6.7608	35
chr9-2718773-C-T	chr9	2718773	C	T	5.48715	32
chr9-2718782-T-G	chr9	2718782	T	G	5.27173	29.6
chr9-2718868-C-T	chr9	2718868	C	T	5.54315	32
chr9-2718869-G-C	chr9	2718869	G	C	5.55154	32
chr9-2718877-C-T	chr9	2718877	C	T	5.49822	32
chr9-2718878-G-A	chr9	2718878	G	A	5.83171	33
chr9-2718887-G-C	chr9	2718887	G	C	5.84168	33
chr9-2718887-G-T	chr9	2718887	G	T	5.71763	33
chr9-2718905-A-G	chr9	2718905	A	G	5.19325	29.1
chr9-2718914-G-A	chr9	2718914	G	A	5.54161	32
chr9-2718925-G-C	chr9	2718925	G	C	5.16027	28.9
chr9-2718931-C-T	chr9	2718931	C	T	5.48269	32
chr9-2718971-T-G	chr9	2718971	T	G	5.18686	29.1
chr9-2718974-G-A	chr9	2718974	G	A	5.38055	31
chr9-2718974-G-T	chr9	2718974	G	T	5.15791	28.9
chr9-2718986-T-C	chr9	2718986	T	C	5.24441	29.5
chr9-2719010-C-CT	chr9	2719010	C	CT	5.6948	33
chr9-2719081-T-G	chr9	2719081	T	G	5.26849	29.6
chr9-2719096-G-A	chr9	2719096	G	A	5.78153	33
chr9-2729483-C-T	chr9	2729483	C	T	5.48839	32
chr9-2729497-G-A	chr9	2729497	G	A	5.6065	32
chr9-2729502-GT-G	chr9	2729502	GT	G	5.23317	29.4
chr9-2729519-G-C	chr9	2729519	G	C	5.32566	30
chr9-2729546-G-C	chr9	2729546	G	C	5.21979	29.3
chr9-2729552-C-G	chr9	2729552	C	G	5.56453	32
chr9-2729555-T-A	chr9	2729555	T	A	5.48813	32
chr9-2729561-T-C	chr9	2729561	T	C	5.1495	28.8
chr9-2729574-GT-G	chr9	2729574	GT	G	6.5932	35
chr9-2729581-G-C	chr9	2729581	G	C	5.48606	32
chr9-2729597-T-G	chr9	2729597	T	G	5.29659	29.8
chr9-2729653-C-T	chr9	2729653	C	T	9.7373	43
chr9-2729719-G-T	chr9	2729719	G	T	7.27148	36
chr9-2717772-G-A	chr9	2717772	G	A	10.3129	46
chr9-2717787-G-A	chr9	2717787	G	A	9.17224	40
chr9-2718103-C-T	chr9	2718103	C	T	5.13616	28.8
chr9-2718197-GC-TT	chr9	2718197	GC	TT	5.29527	29.8
chr9-2718241-G-A	chr9	2718241	G	A	5.30845	29.9
chr9-2718261-CG-C	chr9	2718261	CG	C	5.27151	29.6
chr9-2718311-G-A	chr9	2718311	G	A	5.34325	31
chr9-2718331-T-C	chr9	2718331	T	C	5.17021	29
chr9-2718361-G-C	chr9	2718361	G	C	5.1756	29
chr9-2718477-CTGGAACCTCATGGAGAAGCCATTCTCCTCGGTGGCCGCCAA-C	chr9	2718477	CTGGAACCTCATGGAGAAGCCATTCTCCTCGGTGGCCGCCAA	C	6.60108	35
chr9-2718586-G-T	chr9	2718586	G	T	10.545	48
chr9-2718610-C-T	chr9	2718610	C	T	7.11242	35
chr9-2718685-G-A	chr9	2718685	G	A	5.26838	29.6
chr9-2718690-CCTGCTGCGCCTAGCCTCCACGCCCGACCTGAGGCG-C	chr9	2718690	CCTGCTGCGCCTAGCCTCCACGCCCGACCTGAGGCG	C	6.76658	35
chr9-2718754-G-C	chr9	2718754	G	C	5.57922	32
chr9-2718758-T-C	chr9	2718758	T	C	5.38655	31
chr9-2718778-T-A	chr9	2718778	T	A	5.13875	28.8
chr9-2718811-G-T	chr9	2718811	G	T	10.1123	45
chr9-2718848-G-A	chr9	2718848	G	A	5.18972	29.1
chr9-2718869-G-T	chr9	2718869	G	T	5.37737	31
chr9-2718899-T-A	chr9	2718899	T	A	5.47593	32
chr9-2718908-T-G	chr9	2718908	T	G	5.31532	29.9
chr9-2718911-C-T	chr9	2718911	C	T	5.24293	29.4
chr9-2718914-G-T	chr9	2718914	G	T	5.50589	32
chr9-2718925-G-A	chr9	2718925	G	A	5.41411	31
chr9-2718980-T-A	chr9	2718980	T	A	5.19232	29.1
chr9-2719084-T-TGGTGGGCCGC	chr9	2719084	T	TGGTGGGCCGC	7.04729	35
chr9-2729519-G-A	chr9	2729519	G	A	5.6157	32
chr9-2729537-T-C	chr9	2729537	T	C	5.16589	29
chr9-2729568-C-A	chr9	2729568	C	A	10.1572	45
chr9-2729589-C-A	chr9	2729589	C	A	9.5306	41
chr9-2729679-GTGTT-G	chr9	2729679	GTGTT	G	6.0292	34
chr9-2717803-G-T	chr9	2717803	G	T	7.68293	36
chr9-2717940-G-A	chr9	2717940	G	A	8.96224	39
chr9-2718133-C-T	chr9	2718133	C	T	5.52072	32
chr9-2718304-G-C	chr9	2718304	G	C	5.31023	29.9
chr9-2718328-C-T	chr9	2718328	C	T	5.43769	32
chr9-2718361-G-A	chr9	2718361	G	A	5.3641	31
chr9-2718476-T-C	chr9	2718476	T	C	5.21721	29.3
chr9-2718643-CT-C	chr9	2718643	CT	C	6.08355	34
chr9-2718779-A-G	chr9	2718779	A	G	5.14826	28.8
chr9-2718869-G-A	chr9	2718869	G	A	5.62555	32
chr9-2718875-T-G	chr9	2718875	T	G	5.1664	29
chr9-2718886-C-T	chr9	2718886	C	T	5.65243	33
chr9-2718890-T-A	chr9	2718890	T	A	5.30974	29.9
chr9-2718895-C-T	chr9	2718895	C	T	5.90805	33
chr9-2718896-G-A	chr9	2718896	G	A	5.81457	33
chr9-2718919-T-C	chr9	2718919	T	C	5.19058	29.1
chr9-2718932-G-C	chr9	2718932	G	C	5.59083	32
chr9-2718941-G-A	chr9	2718941	G	A	5.41947	31
chr9-2718965-AG-A	chr9	2718965	AG	A	6.26119	34
chr9-2718967-C-T	chr9	2718967	C	T	10.5797	48
chr9-2718974-GC-G	chr9	2718974	GC	G	6.47837	34
chr9-2719061-T-C	chr9	2719061	T	C	5.29499	29.8
chr9-2719081-T-C	chr9	2719081	T	C	5.3545	31
chr9-2719084-TGGTGGGCCGC-T	chr9	2719084	TGGTGGGCCGC	T	7.20476	35
chr9-2719088-G-T	chr9	2719088	G	T	5.52257	32
chr9-2719094-C-T	chr9	2719094	C	T	5.1933	29.1
chr9-2729444-A-C	chr9	2729444	A	C	5.30081	29.8
chr9-2729446-G-C	chr9	2729446	G	C	5.87025	33
chr9-2729450-G-A	chr9	2729450	G	A	5.23418	29.4
chr9-2729470-G-C	chr9	2729470	G	C	5.51382	32
chr9-2729501-G-T	chr9	2729501	G	T	5.34128	31
chr9-2729522-T-A	chr9	2729522	T	A	5.50133	32
chr9-2729540-T-C	chr9	2729540	T	C	5.57019	32
chr9-2729552-C-A	chr9	2729552	C	A	5.50625	32
chr9-2729561-T-A	chr9	2729561	T	A	5.40821	31
chr9-2729564-T-C	chr9	2729564	T	C	5.59577	32
chr9-2729572-A-G	chr9	2729572	A	G	5.32626	30
chr9-2729607-T-A	chr9	2729607	T	A	6.91024	35
chr9-2729670-GATAGCTGAGTGTTTGCTTGGAAGCAACCC-G	chr9	2729670	GATAGCTGAGTGTTTGCTTGGAAGCAACCC	G	6.12944	34
chr9-2729672-T-TAG	chr9	2729672	T	TAG	6.12822	34
chr9-2729713-A-T	chr9	2729713	A	T	6.30252	34
chr9-2729716-C-T	chr9	2729716	C	T	7.23148	35
chr9-2718290-A-G	chr9	2718290	A	G	5.20272	29.2
chr9-2718304-G-A	chr9	2718304	G	A	5.3033	29.8
chr9-2718329-G-A	chr9	2718329	G	A	5.44464	32
chr9-2718329-G-T	chr9	2718329	G	T	5.20978	29.2
chr9-2718336-C-A	chr9	2718336	C	A	9.67234	42
chr9-2718337-C-T	chr9	2718337	C	T	5.1825	29.1
chr9-2718361-G-T	chr9	2718361	G	T	5.28211	29.7
chr9-2718363-C-CGAGCT	chr9	2718363	C	CGAGCT	6.28374	34
chr9-2718373-G-A	chr9	2718373	G	A	5.41308	31
chr9-2718373-G-GA	chr9	2718373	G	GA	6.41081	34
chr9-2718408-GGCGCAGGTCGAGGAGGCGGAGGAACTCTTCCGCGACAT-G	chr9	2718408	GGCGCAGGTCGAGGAGGCGGAGGAACTCTTCCGCGACAT	G	6.28382	34
chr9-2718498-AT-A	chr9	2718498	AT	A	5.32301	29.9
chr9-2718538-AGCACCTTC-A	chr9	2718538	AGCACCTTC	A	5.62754	32
chr9-2718655-G-A	chr9	2718655	G	A	5.44405	32
chr9-2718685-G-T	chr9	2718685	G	T	11.08	51
chr9-2718737-G-T	chr9	2718737	G	T	5.16158	28.9
chr9-2718751-G-A	chr9	2718751	G	A	5.13524	28.8
chr9-2718758-T-A	chr9	2718758	T	A	5.30239	29.8
chr9-2718847-G-C	chr9	2718847	G	C	5.28241	29.7
chr9-2718856-G-C	chr9	2718856	G	C	5.39585	31
chr9-2718893-T-C	chr9	2718893	T	C	5.33278	30
chr9-2718908-T-C	chr9	2718908	T	C	5.31862	29.9
chr9-2718940-G-A	chr9	2718940	G	A	5.46981	32
chr9-2718968-A-C	chr9	2718968	A	C	5.14081	28.8
chr9-2718976-T-C	chr9	2718976	T	C	5.2115	29.2
chr9-2719047-GC-G	chr9	2719047	GC	G	5.89339	33
chr9-2719061-T-G	chr9	2719061	T	G	5.19023	29.1
chr9-2719087-T-TG	chr9	2719087	T	TG	7.07126	35
chr9-2719090-G-A	chr9	2719090	G	A	5.14907	28.8
chr9-2729447-T-G	chr9	2729447	T	G	5.39465	31
chr9-2729473-G-C	chr9	2729473	G	C	5.54217	32
chr9-2729502-G-GT	chr9	2729502	G	GT	5.69884	33
chr9-2729507-T-G	chr9	2729507	T	G	5.17349	29
chr9-2729512-T-C	chr9	2729512	T	C	5.13648	28.8
chr9-2729531-G-A	chr9	2729531	G	A	5.73508	33
chr9-2729531-G-C	chr9	2729531	G	C	5.32809	30
chr9-2729581-G-A	chr9	2729581	G	A	5.58085	32
chr9-2729582-A-G	chr9	2729582	A	G	5.35173	31
chr9-2729677-G-T	chr9	2729677	G	T	9.75355	43
chr9-2729684-T-A	chr9	2729684	T	A	9.47179	41
