# Supplementary material for: Bayesian Population-Based Prevalence Estimation of KCNV2-Associated Retinopathy: A Comparative Analysis of Disease-Associated Variant Frequencies in Russian and Global Populations
Source: Int J Mol Sci. 2026 Jun 30;27(13):5911. doi: 10.3390/ijms27135911 (PMC13361675; doi:10.3390/ijms27135911)
Supplement: Supplementary file 1 [file ijms-27-05911-s001.zip › ijms-4369183-supplementary/Additional files/Supplementary File 4. Jupyter notebook and Datasets/Supplementary File 4. Jupiter notebook/main/strong_vus.xlsx]

## Sheet: Sheet1
pVCF	CHROM	POS	REF	ALT	RawScore	PHRED
chr9-2718935-C-T	chr9	2718935	C	T	5.03807	28.1
chr9-2720533-C-T	chr9	2720533	C	T	3.1239	21.5
chr9-2723475-C-G	chr9	2723475	C	G	2.32938	18.25
chr9-2723672-T-A	chr9	2723672	T	A	1.91442	16.35
chr9-2723943-G-A	chr9	2723943	G	A	1.71932	15.39
chr9-2724104-G-C	chr9	2724104	G	C	1.86727	16.13
chr9-2725832-G-T	chr9	2725832	G	T	2.10367	17.23
chr9-2726382-A-G	chr9	2726382	A	G	2.013	16.81
chr9-2726482-G-A	chr9	2726482	G	A	1.75859	15.59
chr9-2726485-C-T	chr9	2726485	C	T	1.85784	16.08
chr9-2728399-C-T	chr9	2728399	C	T	1.64787	15.02
chr9-2728403-G-T	chr9	2728403	G	T	1.69511	15.27
chr9-2728425-C-A	chr9	2728425	C	A	1.94555	16.5
chr9-2728495-T-C	chr9	2728495	T	C	1.99228	16.72
chr9-2728517-T-C	chr9	2728517	T	C	2.22234	17.77
chr9-2728519-A-G	chr9	2728519	A	G	2.0134	16.81
chr9-2728584-A-G	chr9	2728584	A	G	1.88433	16.21
chr9-2728595-A-G	chr9	2728595	A	G	1.68926	15.24
chr9-2717510-A-G	chr9	2717510	A	G	1.82769	15.93
chr9-2717510-A-T	chr9	2717510	A	T	1.92157	16.38
chr9-2719231-C-G	chr9	2719231	C	G	1.70094	15.3
chr9-2720589-G-T	chr9	2720589	G	T	1.93068	16.43
chr9-2720595-G-T	chr9	2720595	G	T	2.14939	17.44
chr9-2720597-C-T	chr9	2720597	C	T	2.47446	18.88
chr9-2723458-A-G	chr9	2723458	A	G	1.87065	16.14
chr9-2726377-A-C	chr9	2726377	A	C	2.3431	18.31
chr9-2726482-G-C	chr9	2726482	G	C	1.71151	15.35
chr9-2726486-A-G	chr9	2726486	A	G	2.26056	17.94
chr9-2728476-T-A	chr9	2728476	T	A	1.79574	15.78
chr9-2728489-G-C	chr9	2728489	G	C	1.75181	15.56
chr9-2728494-C-T	chr9	2728494	C	T	1.87589	16.17
chr9-2728525-A-G	chr9	2728525	A	G	1.78791	15.74
chr9-2720591-A-T	chr9	2720591	A	T	1.67821	15.18
chr9-2723464-A-C	chr9	2723464	A	C	1.94794	16.51
chr9-2723669-C-G	chr9	2723669	C	G	1.90872	16.32
chr9-2724127-C-G	chr9	2724127	C	G	1.68261	15.2
chr9-2724940-A-T	chr9	2724940	A	T	1.65272	15.04
chr9-2728439-C-T	chr9	2728439	C	T	1.68707	15.22
chr9-2728461-T-G	chr9	2728461	T	G	1.6479	15.02
chr9-2728480-T-G	chr9	2728480	T	G	2.23917	17.85
chr9-2728506-A-G	chr9	2728506	A	G	1.67539	15.16
chr9-2728537-A-G	chr9	2728537	A	G	2.21468	17.74
chr9-2728547-T-C	chr9	2728547	T	C	1.97822	16.65
chr9-2728554-C-T	chr9	2728554	C	T	1.86566	16.12
chr9-2717741-T-C	chr9	2717741	T	C	3.23563	21.9
chr9-2717760-G-C	chr9	2717760	G	C	3.43228	22.5
chr9-2717768-C-T	chr9	2717768	C	T	3.86233	23.7
chr9-2717771-G-T	chr9	2717771	G	T	2.48467	18.92
chr9-2717774-G-C	chr9	2717774	G	C	2.42993	18.69
chr9-2717783-C-T	chr9	2717783	C	T	1.93962	16.47
chr9-2717833-T-G	chr9	2717833	T	G	3.46223	22.6
chr9-2717845-C-T	chr9	2717845	C	T	2.03993	16.94
chr9-2717858-A-G	chr9	2717858	A	G	2.70941	19.89
chr9-2717859-G-C	chr9	2717859	G	C	2.48686	18.93
chr9-2717882-A-G	chr9	2717882	A	G	1.95581	16.55
chr9-2717887-A-C	chr9	2717887	A	C	2.6956	19.83
chr9-2717890-T-G	chr9	2717890	T	G	3.42366	22.5
chr9-2717893-A-T	chr9	2717893	A	T	3.56987	22.9
chr9-2717894-A-G	chr9	2717894	A	G	2.61336	19.49
chr9-2717895-C-A	chr9	2717895	C	A	2.62665	19.55
chr9-2717896-T-C	chr9	2717896	T	C	4.30497	24.9
chr9-2717907-G-C	chr9	2717907	G	C	2.07117	17.08
chr9-2717911-G-A	chr9	2717911	G	A	3.71489	23.3
chr9-2717911-G-C	chr9	2717911	G	C	4.24247	24.7
chr9-2717917-G-C	chr9	2717917	G	C	3.03253	21.2
chr9-2717922-CG-GA	chr9	2717922	CG	GA	1.93098	16.43
chr9-2717932-G-C	chr9	2717932	G	C	1.78546	15.73
chr9-2717932-G-T	chr9	2717932	G	T	2.15936	17.49
chr9-2717940-G-T	chr9	2717940	G	T	2.47601	18.89
chr9-2717959-G-A	chr9	2717959	G	A	1.97106	16.62
chr9-2717966-A-ACC	chr9	2717966	A	ACC	2.38382	18.49
chr9-2718034-C-A	chr9	2718034	C	A	3.0526	21.3
chr9-2718034-C-G	chr9	2718034	C	G	2.18288	17.59
chr9-2718037-A-C	chr9	2718037	A	C	2.17492	17.56
chr9-2718047-T-C	chr9	2718047	T	C	4.30336	24.9
chr9-2718049-G-C	chr9	2718049	G	C	4.55254	25.7
chr9-2718050-G-A	chr9	2718050	G	A	4.6776	26.2
chr9-2718058-A-C	chr9	2718058	A	C	2.50456	19.01
chr9-2718068-T-C	chr9	2718068	T	C	4.81682	26.9
chr9-2718070-G-C	chr9	2718070	G	C	3.01964	21.2
chr9-2718073-T-C	chr9	2718073	T	C	2.28966	18.07
chr9-2718080-A-G	chr9	2718080	A	G	1.93538	16.45
chr9-2718091-T-G	chr9	2718091	T	G	1.85168	16.05
chr9-2718101-C-T	chr9	2718101	C	T	4.86407	27.1
chr9-2718107-T-A	chr9	2718107	T	A	4.80377	26.8
chr9-2718109-G-A	chr9	2718109	G	A	4.76806	26.6
chr9-2718113-G-A	chr9	2718113	G	A	4.79165	26.8
chr9-2718116-T-C	chr9	2718116	T	C	4.75027	26.6
chr9-2718116-T-G	chr9	2718116	T	G	4.6421	26.1
chr9-2718131-G-A	chr9	2718131	G	A	2.73399	19.99
chr9-2718137-G-A	chr9	2718137	G	A	2.38611	18.5
chr9-2718144-G-C	chr9	2718144	G	C	2.8548	20.6
chr9-2718155-G-A	chr9	2718155	G	A	4.60425	25.9
chr9-2718159-CGACTACGAG-C	chr9	2718159	CGACTACGAG	C	2.22607	17.79
chr9-2718160-G-C	chr9	2718160	G	C	4.90321	27.4
chr9-2718164-A-G	chr9	2718164	A	G	4.39373	25.1
chr9-2718178-G-T	chr9	2718178	G	T	3.94338	23.9
chr9-2718182-A-G	chr9	2718182	A	G	4.40631	25.2
chr9-2718188-T-A	chr9	2718188	T	A	4.53668	25.6
chr9-2718193-G-C	chr9	2718193	G	C	5.11214	28.6
chr9-2718199-G-C	chr9	2718199	G	C	4.54502	25.7
chr9-2718205-G-A	chr9	2718205	G	A	2.82303	20.4
chr9-2718208-G-A	chr9	2718208	G	A	2.56196	19.26
chr9-2718208-G-T	chr9	2718208	G	T	2.54464	19.19
chr9-2718238-TC-T	chr9	2718238	TC	T	4.97816	27.8
chr9-2718244-G-A	chr9	2718244	G	A	4.19167	24.5
chr9-2718259-G-A	chr9	2718259	G	A	3.25125	21.9
chr9-2718269-G-A	chr9	2718269	G	A	4.74988	26.6
chr9-2718278-G-A	chr9	2718278	G	A	1.93589	16.45
chr9-2718289-G-C	chr9	2718289	G	C	5.09858	28.5
chr9-2718290-A-AGCTGGG	chr9	2718290	A	AGCTGGG	2.45481	18.79
chr9-2718307-G-T	chr9	2718307	G	T	3.04028	21.2
chr9-2718318-G-C	chr9	2718318	G	C	3.81333	23.6
chr9-2718320-A-G	chr9	2718320	A	G	4.287	24.8
chr9-2718326-C-A	chr9	2718326	C	A	2.40253	18.57
chr9-2718326-C-T	chr9	2718326	C	T	3.88254	23.7
chr9-2718328-C-CGCT	chr9	2718328	C	CGCT	2.84128	20.5
chr9-2718348-CGAG-C	chr9	2718348	CGAG	C	2.47235	18.87
chr9-2718349-G-C	chr9	2718349	G	C	4.58955	25.9
chr9-2718350-A-G	chr9	2718350	A	G	5.03733	28.1
chr9-2718355-C-T	chr9	2718355	C	T	4.71563	26.4
chr9-2718358-C-G	chr9	2718358	C	G	2.80037	20.3
chr9-2718359-G-T	chr9	2718359	G	T	3.71208	23.3
chr9-2718362-A-G	chr9	2718362	A	G	4.60847	25.9
chr9-2718364-G-A	chr9	2718364	G	A	5.11412	28.6
chr9-2718367-C-A	chr9	2718367	C	A	3.52569	22.8
chr9-2718371-G-T	chr9	2718371	G	T	3.19033	21.7
chr9-2718383-A-G	chr9	2718383	A	G	4.28762	24.8
chr9-2718386-T-G	chr9	2718386	T	G	4.63174	26
chr9-2718389-A-AGCACGAGCT	chr9	2718389	A	AGCACGAGCT	2.11105	17.27
chr9-2718395-A-G	chr9	2718395	A	G	4.49393	25.5
chr9-2718397-C-G	chr9	2718397	C	G	2.16666	17.52
chr9-2718398-T-A	chr9	2718398	T	A	4.08537	24.3
chr9-2718401-G-A	chr9	2718401	G	A	3.93908	23.9
chr9-2718407-A-C	chr9	2718407	A	C	3.85489	23.7
chr9-2718418-G-A	chr9	2718418	G	A	3.12666	21.5
chr9-2718424-G-A	chr9	2718424	G	A	2.54372	19.18
chr9-2718425-C-T	chr9	2718425	C	T	3.08995	21.4
chr9-2718431-A-C	chr9	2718431	A	C	2.01265	16.81
chr9-2718433-C-G	chr9	2718433	C	G	2.49143	18.95
chr9-2718437-TC-T	chr9	2718437	TC	T	4.51026	25.5
chr9-2718439-C-T	chr9	2718439	C	T	2.73366	19.99
chr9-2718475-C-G	chr9	2718475	C	G	2.68079	19.77
chr9-2718485-T-A	chr9	2718485	T	A	4.78194	26.7
chr9-2718492-G-C	chr9	2718492	G	C	3.56397	22.9
chr9-2718493-A-G	chr9	2718493	A	G	3.97998	24
chr9-2718499-T-C	chr9	2718499	T	C	3.60524	23
chr9-2718503-C-G	chr9	2718503	C	G	4.36036	25
chr9-2718517-A-G	chr9	2718517	A	G	4.67887	26.2
chr9-2718520-G-A	chr9	2718520	G	A	1.93379	16.44
chr9-2718536-C-T	chr9	2718536	C	T	4.8011	26.8
chr9-2718562-G-A	chr9	2718562	G	A	3.82109	23.6
chr9-2718581-C-T	chr9	2718581	C	T	4.49303	25.5
chr9-2718584-TGGA-T	chr9	2718584	TGGA	T	2.09188	17.18
chr9-2718588-G-C	chr9	2718588	G	C	2.53735	19.16
chr9-2718588-G-T	chr9	2718588	G	T	2.52685	19.11
chr9-2718594-G-T	chr9	2718594	G	T	2.528	19.11
chr9-2718613-G-A	chr9	2718613	G	A	2.88846	20.7
chr9-2718629-AC-A	chr9	2718629	AC	A	4.13221	24.4
chr9-2718649-C-A	chr9	2718649	C	A	2.67199	19.74
chr9-2718649-C-T	chr9	2718649	C	T	2.36967	18.43
chr9-2718660-G-A	chr9	2718660	G	A	1.69971	15.29
chr9-2718668-T-A	chr9	2718668	T	A	3.88371	23.7
chr9-2718668-T-C	chr9	2718668	T	C	3.41299	22.4
chr9-2718670-G-A	chr9	2718670	G	A	3.28642	22.1
chr9-2718673-T-C	chr9	2718673	T	C	4.6165	26
chr9-2718682-C-G	chr9	2718682	C	G	2.07437	17.1
chr9-2718685-G-C	chr9	2718685	G	C	4.85848	27.1
chr9-2718687-G-T	chr9	2718687	G	T	3.50481	22.7
chr9-2718689-A-T	chr9	2718689	A	T	1.75751	15.59
chr9-2718691-C-G	chr9	2718691	C	G	1.68813	15.23
chr9-2718701-T-G	chr9	2718701	T	G	4.63606	26
chr9-2718704-C-A	chr9	2718704	C	A	1.7729	15.66
chr9-2718707-C-A	chr9	2718707	C	A	4.52322	25.6
chr9-2718707-C-G	chr9	2718707	C	G	4.42426	25.2
chr9-2718713-C-A	chr9	2718713	C	A	4.60545	25.9
chr9-2718715-G-T	chr9	2718715	G	T	4.30228	24.9
chr9-2718724-C-A	chr9	2718724	C	A	2.10205	17.22
chr9-2718724-C-G	chr9	2718724	C	G	2.29724	18.11
chr9-2718734-G-A	chr9	2718734	G	A	4.41913	25.2
chr9-2718751-G-C	chr9	2718751	G	C	4.92922	27.5
chr9-2718757-C-G	chr9	2718757	C	G	3.17974	21.7
chr9-2718760-G-A	chr9	2718760	G	A	3.98912	24
chr9-2718764-C-T	chr9	2718764	C	T	5.08541	28.4
chr9-2718766-A-G	chr9	2718766	A	G	2.66255	19.7
chr9-2718769-C-A	chr9	2718769	C	A	3.12854	21.5
chr9-2718786-G-C	chr9	2718786	G	C	3.90328	23.8
chr9-2718796-G-C	chr9	2718796	G	C	4.36974	25.1
chr9-2718811-G-A	chr9	2718811	G	A	2.98607	21
chr9-2718838-G-A	chr9	2718838	G	A	4.59169	25.9
chr9-2718844-G-T	chr9	2718844	G	T	4.26553	24.8
chr9-2718847-G-A	chr9	2718847	G	A	4.34176	25
chr9-2718853-G-T	chr9	2718853	G	T	3.48091	22.6
chr9-2718859-C-G	chr9	2718859	C	G	4.74833	26.6
chr9-2718860-A-C	chr9	2718860	A	C	5.09506	28.5
chr9-2718874-A-G	chr9	2718874	A	G	2.57592	19.33
chr9-2718880-C-CTCATGCGCA	chr9	2718880	C	CTCATGCGCA	2.23459	17.83
chr9-2718883-A-G	chr9	2718883	A	G	2.80741	20.4
chr9-2718892-TTCCGCATCC-T	chr9	2718892	TTCCGCATCC	T	2.65073	19.65
chr9-2718917-A-G	chr9	2718917	A	G	4.73186	26.5
chr9-2718923-C-T	chr9	2718923	C	T	4.61469	26
chr9-2718926-G-T	chr9	2718926	G	T	5.07397	28.4
chr9-2718959-G-C	chr9	2718959	G	C	5.02363	28.1
chr9-2718964-C-G	chr9	2718964	C	G	2.79784	20.3
chr9-2718965-A-C	chr9	2718965	A	C	4.84839	27.1
chr9-2718967-C-A	chr9	2718967	C	A	4.80194	26.8
chr9-2718995-C-G	chr9	2718995	C	G	2.64377	19.62
chr9-2719021-G-A	chr9	2719021	G	A	3.55257	22.9
chr9-2719024-G-A	chr9	2719024	G	A	2.88817	20.7
chr9-2719031-C-T	chr9	2719031	C	T	4.27262	24.8
chr9-2719038-G-C	chr9	2719038	G	C	2.45373	18.79
chr9-2719042-G-C	chr9	2719042	G	C	4.82372	26.9
chr9-2719049-C-T	chr9	2719049	C	T	2.98417	21
chr9-2719056-CA-TT	chr9	2719056	CA	TT	3.27089	22
chr9-2719057-A-T	chr9	2719057	A	T	4.53588	25.6
chr9-2719058-A-G	chr9	2719058	A	G	3.27465	22
chr9-2719063-A-C	chr9	2719063	A	C	4.59252	25.9
chr9-2719063-A-G	chr9	2719063	A	G	3.78622	23.5
chr9-2719097-T-C	chr9	2719097	T	C	5.01268	28
chr9-2719098-G-A	chr9	2719098	G	A	2.65483	19.66
chr9-2720600-T-G	chr9	2720600	T	G	1.98661	16.69
chr9-2723463-C-T	chr9	2723463	C	T	1.75403	15.57
chr9-2728550-A-C	chr9	2728550	A	C	1.77667	15.68
chr9-2729466-CTACGGAGACATG-C	chr9	2729466	CTACGGAGACATG	C	2.83886	20.5
chr9-2729475-C-G	chr9	2729475	C	G	4.35532	25
chr9-2729477-T-A	chr9	2729477	T	A	4.2061	24.6
chr9-2729477-T-C	chr9	2729477	T	C	3.13411	21.5
chr9-2729478-G-A	chr9	2729478	G	A	3.10948	21.4
chr9-2729480-A-G	chr9	2729480	A	G	1.92547	16.4
chr9-2729491-C-T	chr9	2729491	C	T	2.45242	18.78
chr9-2729515-C-G	chr9	2729515	C	G	2.25732	17.93
chr9-2729560-A-G	chr9	2729560	A	G	3.31785	22.2
chr9-2729570-A-G	chr9	2729570	A	G	4.83655	27
chr9-2729606-A-T	chr9	2729606	A	T	4.60582	25.9
chr9-2729618-C-T	chr9	2729618	C	T	2.75456	20.2
chr9-2729623-C-T	chr9	2729623	C	T	1.81652	15.88
chr9-2729636-G-C	chr9	2729636	G	C	4.07954	24.2
chr9-2729641-G-C	chr9	2729641	G	C	2.67331	19.74
chr9-2729654-A-C	chr9	2729654	A	C	1.93228	16.43
chr9-2729655-G-C	chr9	2729655	G	C	2.41546	18.62
chr9-2729658-A-C	chr9	2729658	A	C	3.44499	22.5
chr9-2729660-C-T	chr9	2729660	C	T	3.24687	21.9
chr9-2729669-A-G	chr9	2729669	A	G	2.8875	20.7
chr9-2729670-G-C	chr9	2729670	G	C	3.84562	23.6
chr9-2729687-T-C	chr9	2729687	T	C	1.97509	16.64
chr9-2717743-C-T	chr9	2717743	C	T	2.38427	18.49
chr9-2717747-AACAGAGTGAGAGGAG-A	chr9	2717747	AACAGAGTGAGAGGAG	A	2.13182	17.36
chr9-2717750-AGAGT-A	chr9	2717750	AGAGT	A	4.01347	24.1
chr9-2717756-A-C	chr9	2717756	A	C	2.07321	17.09
chr9-2717767-T-C	chr9	2717767	T	C	3.703	23.3
chr9-2717770-T-C	chr9	2717770	T	C	3.0819	21.4
chr9-2717772-G-C	chr9	2717772	G	C	4.28534	24.8
chr9-2717786-G-T	chr9	2717786	G	T	3.87752	23.7
chr9-2717797-G-C	chr9	2717797	G	C	2.14472	17.42
chr9-2717799-G-GA	chr9	2717799	G	GA	2.78632	20.3
chr9-2717815-C-T	chr9	2717815	C	T	2.25141	17.9
chr9-2717818-C-A	chr9	2717818	C	A	3.48561	22.7
chr9-2717824-A-G	chr9	2717824	A	G	3.36577	22.3
chr9-2717852-G-T	chr9	2717852	G	T	2.19432	17.64
chr9-2717854-T-A	chr9	2717854	T	A	2.93088	20.8
chr9-2717885-G-A	chr9	2717885	G	A	2.03175	16.9
chr9-2717885-G-T	chr9	2717885	G	T	2.09552	17.19
chr9-2717887-A-G	chr9	2717887	A	G	1.67552	15.16
chr9-2717897-A-G	chr9	2717897	A	G	4.22637	24.6
chr9-2717899-T-C	chr9	2717899	T	C	3.44461	22.5
chr9-2717900-A-C	chr9	2717900	A	C	3.33615	22.2
chr9-2717912-A-G	chr9	2717912	A	G	3.97695	24
chr9-2717944-G-A	chr9	2717944	G	A	1.64874	15.02
chr9-2717944-G-C	chr9	2717944	G	C	2.66982	19.73
chr9-2717947-G-C	chr9	2717947	G	C	2.13506	17.38
chr9-2717957-A-T	chr9	2717957	A	T	1.78361	15.72
chr9-2717959-G-C	chr9	2717959	G	C	1.73853	15.49
chr9-2717966-A-AGCAG	chr9	2717966	A	AGCAG	2.38288	18.48
chr9-2717974-G-GAAGAGGACCAGCAGGCAT	chr9	2717974	G	GAAGAGGACCAGCAGGCAT	2.29939	18.12
chr9-2718029-C-G	chr9	2718029	C	G	1.67939	15.18
chr9-2718038-A-T	chr9	2718038	A	T	3.21106	21.8
chr9-2718043-A-C	chr9	2718043	A	C	4.16808	24.5
chr9-2718046-G-C	chr9	2718046	G	C	4.44545	25.3
chr9-2718059-G-A	chr9	2718059	G	A	2.61326	19.49
chr9-2718061-T-C	chr9	2718061	T	C	4.50233	25.5
chr9-2718095-C-T	chr9	2718095	C	T	4.66443	26.2
chr9-2718098-A-T	chr9	2718098	A	T	3.61617	23.1
chr9-2718101-C-A	chr9	2718101	C	A	4.50272	25.5
chr9-2718107-T-C	chr9	2718107	T	C	4.89359	27.3
chr9-2718122-C-G	chr9	2718122	C	G	2.76808	20.2
chr9-2718125-C-T	chr9	2718125	C	T	2.37817	18.46
chr9-2718143-A-C	chr9	2718143	A	C	3.63441	23.1
chr9-2718145-C-G	chr9	2718145	C	G	3.27899	22
chr9-2718149-G-A	chr9	2718149	G	A	2.26337	17.96
chr9-2718160-G-A	chr9	2718160	G	A	5.12349	28.7
chr9-2718160-GACT-G	chr9	2718160	GACT	G	2.08951	17.17
chr9-2718166-G-C	chr9	2718166	G	C	2.72799	19.97
chr9-2718169-G-A	chr9	2718169	G	A	2.86756	20.6
chr9-2718184-T-C	chr9	2718184	T	C	4.35726	25
chr9-2718191-T-C	chr9	2718191	T	C	5.08329	28.4
chr9-2718196-C-T	chr9	2718196	C	T	5.11489	28.6
chr9-2718199-G-A	chr9	2718199	G	A	4.74838	26.6
chr9-2718200-A-C	chr9	2718200	A	C	4.59252	25.9
chr9-2718205-G-C	chr9	2718205	G	C	3.75954	23.4
chr9-2718206-C-G	chr9	2718206	C	G	1.68239	15.2
chr9-2718206-C-T	chr9	2718206	C	T	1.73583	15.48
chr9-2718220-G-C	chr9	2718220	G	C	1.88266	16.2
chr9-2718224-A-G	chr9	2718224	A	G	2.39627	18.54
chr9-2718233-A-C	chr9	2718233	A	C	4.79508	26.8
chr9-2718259-G-T	chr9	2718259	G	T	3.68378	23.2
chr9-2718262-G-C	chr9	2718262	G	C	3.40532	22.4
chr9-2718266-T-G	chr9	2718266	T	G	3.58721	23
chr9-2718266-TG-T	chr9	2718266	TG	T	4.57912	25.8
chr9-2718280-T-C	chr9	2718280	T	C	4.6284	26
chr9-2718280-T-G	chr9	2718280	T	G	4.72641	26.4
chr9-2718282-C-G	chr9	2718282	C	G	3.98428	24
chr9-2718283-C-A	chr9	2718283	C	A	3.26399	22
chr9-2718284-T-G	chr9	2718284	T	G	4.78066	26.7
chr9-2718286-G-C	chr9	2718286	G	C	4.55083	25.7
chr9-2718295-G-A	chr9	2718295	G	A	3.12884	21.5
chr9-2718295-G-C	chr9	2718295	G	C	4.23389	24.7
chr9-2718296-G-A	chr9	2718296	G	A	3.11229	21.5
chr9-2718307-G-A	chr9	2718307	G	A	4.93573	27.5
chr9-2718318-G-T	chr9	2718318	G	T	3.81037	23.6
chr9-2718319-T-C	chr9	2718319	T	C	2.07696	17.11
chr9-2718340-A-C	chr9	2718340	A	C	3.93186	23.9
chr9-2718340-A-G	chr9	2718340	A	G	3.74139	23.4
chr9-2718344-G-A	chr9	2718344	G	A	3.48483	22.7
chr9-2718344-G-C	chr9	2718344	G	C	2.5621	19.26
chr9-2718346-T-TTCGAGGAGCGGC	chr9	2718346	T	TTCGAGGAGCGGC	2.33604	18.28
chr9-2718348-C-G	chr9	2718348	C	G	2.43714	18.72
chr9-2718350-A-C	chr9	2718350	A	C	4.8612	27.1
chr9-2718351-G-C	chr9	2718351	G	C	4.11073	24.3
chr9-2718354-G-C	chr9	2718354	G	C	4.0503	24.2
chr9-2718359-G-A	chr9	2718359	G	A	4.67828	26.2
chr9-2718365-A-G	chr9	2718365	A	G	4.87947	27.2
chr9-2718368-T-C	chr9	2718368	T	C	5.02406	28.1
chr9-2718368-T-G	chr9	2718368	T	G	4.84855	27.1
chr9-2718371-G-C	chr9	2718371	G	C	2.26405	17.96
chr9-2718376-C-G	chr9	2718376	C	G	3.94494	23.9
chr9-2718380-T-C	chr9	2718380	T	C	5.08323	28.4
chr9-2718394-G-C	chr9	2718394	G	C	3.3607	22.3
chr9-2718403-G-A	chr9	2718403	G	A	3.40814	22.4
chr9-2718404-C-G	chr9	2718404	C	G	3.81157	23.6
chr9-2718407-A-G	chr9	2718407	A	G	3.18513	21.7
chr9-2718408-G-C	chr9	2718408	G	C	3.72344	23.3
chr9-2718413-A-C	chr9	2718413	A	C	2.20068	17.67
chr9-2718414-G-C	chr9	2718414	G	C	2.4543	18.79
chr9-2718419-A-C	chr9	2718419	A	C	2.91459	20.8
chr9-2718421-G-A	chr9	2718421	G	A	4.46684	25.4
chr9-2718433-C-A	chr9	2718433	C	A	2.73273	19.99
chr9-2718442-G-C	chr9	2718442	G	C	2.29338	18.09
chr9-2718442-G-T	chr9	2718442	G	T	3.24661	21.9
chr9-2718446-T-C	chr9	2718446	T	C	3.20611	21.8
chr9-2718448-C-A	chr9	2718448	C	A	3.29192	22.1
chr9-2718449-G-C	chr9	2718449	G	C	4.26898	24.8
chr9-2718452-T-C	chr9	2718452	T	C	3.10539	21.4
chr9-2718458-G-A	chr9	2718458	G	A	3.63517	23.1
chr9-2718472-C-G	chr9	2718472	C	G	2.66527	19.71
chr9-2718478-T-C	chr9	2718478	T	C	5.09346	28.5
chr9-2718485-T-G	chr9	2718485	T	G	4.8045	26.8
chr9-2718488-T-G	chr9	2718488	T	G	4.30327	24.9
chr9-2718489-G-A	chr9	2718489	G	A	3.06894	21.3
chr9-2718494-A-C	chr9	2718494	A	C	4.43131	25.3
chr9-2718496-C-G	chr9	2718496	C	G	4.34893	25
chr9-2718497-C-A	chr9	2718497	C	A	4.69689	26.3
chr9-2718497-C-T	chr9	2718497	C	T	4.77631	26.7
chr9-2718506-CGGTGGCCGCCAAGGCCATCGG-C	chr9	2718506	CGGTGGCCGCCAAGGCCATCGG	C	2.11051	17.26
chr9-2718512-C-T	chr9	2718512	C	T	2.67337	19.74
chr9-2718515-C-A	chr9	2718515	C	A	4.81796	26.9
chr9-2718526-G-C	chr9	2718526	G	C	3.91587	23.8
chr9-2718532-G-A	chr9	2718532	G	A	2.79632	20.3
chr9-2718532-G-C	chr9	2718532	G	C	3.82399	23.6
chr9-2718535-T-G	chr9	2718535	T	G	3.3903	22.4
chr9-2718540-CA-C	chr9	2718540	CA	C	4.55461	25.7
chr9-2718546-C-G	chr9	2718546	C	G	2.92271	20.8
chr9-2718547-G-A	chr9	2718547	G	A	4.86845	27.2
chr9-2718550-C-A	chr9	2718550	C	A	4.04115	24.1
chr9-2718551-T-C	chr9	2718551	T	C	4.6791	26.2
chr9-2718565-G-A	chr9	2718565	G	A	2.39709	18.55
chr9-2718566-C-A	chr9	2718566	C	A	4.33462	25
chr9-2718577-A-G	chr9	2718577	A	G	4.0846	24.3
chr9-2718584-T-C	chr9	2718584	T	C	4.23215	24.7
chr9-2718586-G-C	chr9	2718586	G	C	4.24594	24.7
chr9-2718593-T-C	chr9	2718593	T	C	2.47332	18.87
chr9-2718594-G-A	chr9	2718594	G	A	2.59074	19.39
chr9-2718638-C-T	chr9	2718638	C	T	1.80798	15.84
chr9-2718646-G-C	chr9	2718646	G	C	4.87579	27.2
chr9-2718662-T-G	chr9	2718662	T	G	4.52349	25.6
chr9-2718665-G-T	chr9	2718665	G	T	5.07794	28.4
chr9-2718667-A-C	chr9	2718667	A	C	2.43373	18.7
chr9-2718673-T-G	chr9	2718673	T	G	4.61519	26
chr9-2718676-T-G	chr9	2718676	T	G	4.84546	27
chr9-2718678-C-A	chr9	2718678	C	A	4.12063	24.4
chr9-2718695-T-C	chr9	2718695	T	C	4.85727	27.1
chr9-2718698-G-T	chr9	2718698	G	T	5.08235	28.4
chr9-2718703-G-A	chr9	2718703	G	A	1.65891	15.08
chr9-2718710-C-A	chr9	2718710	C	A	4.76084	26.6
chr9-2718723-G-C	chr9	2718723	G	C	2.27955	18.03
chr9-2718728-T-A	chr9	2718728	T	A	4.7912	26.8
chr9-2718730-G-T	chr9	2718730	G	T	1.85214	16.05
chr9-2718731-C-A	chr9	2718731	C	A	2.14649	17.43
chr9-2718734-G-C	chr9	2718734	G	C	4.46056	25.4
chr9-2718744-C-CAACCTGGTG	chr9	2718744	C	CAACCTGGTG	2.50616	19.02
chr9-2718755-ACCTGGTGGC-A	chr9	2718755	ACCTGGTGGC	A	2.69082	19.81
chr9-2718781-C-G	chr9	2718781	C	G	2.21841	17.75
chr9-2718787-C-G	chr9	2718787	C	G	2.91988	20.8
chr9-2718796-G-A	chr9	2718796	G	A	4.90706	27.4
chr9-2718798-G-C	chr9	2718798	G	C	2.74853	20.1
chr9-2718830-A-G	chr9	2718830	A	G	1.78036	15.7
chr9-2718831-G-C	chr9	2718831	G	C	2.3018	18.13
chr9-2718831-G-T	chr9	2718831	G	T	2.27339	18
chr9-2718836-T-C	chr9	2718836	T	C	4.40627	25.2
chr9-2718844-G-A	chr9	2718844	G	A	4.82198	26.9
chr9-2718844-G-C	chr9	2718844	G	C	4.26779	24.8
chr9-2718848-G-C	chr9	2718848	G	C	4.83365	27
chr9-2718848-G-T	chr9	2718848	G	T	5.0648	28.3
chr9-2718850-A-G	chr9	2718850	A	G	4.21061	24.6
chr9-2718853-G-C	chr9	2718853	G	C	2.93578	20.9
chr9-2718868-C-A	chr9	2718868	C	A	4.97915	27.8
chr9-2718872-T-G	chr9	2718872	T	G	4.45596	25.4
chr9-2718874-A-C	chr9	2718874	A	C	3.41884	22.5
chr9-2718876-G-A	chr9	2718876	G	A	3.53489	22.8
chr9-2718890-T-G	chr9	2718890	T	G	5.10595	28.6
chr9-2718893-T-G	chr9	2718893	T	G	4.6784	26.2
chr9-2718906-G-C	chr9	2718906	G	C	4.21649	24.6
chr9-2718910-G-T	chr9	2718910	G	T	4.9592	27.7
chr9-2718920-C-T	chr9	2718920	C	T	5.0726	28.4
chr9-2718923-C-G	chr9	2718923	C	G	4.39545	25.2
chr9-2718943-T-C	chr9	2718943	T	C	4.89407	27.3
chr9-2718947-C-G	chr9	2718947	C	G	5.12627	28.7
chr9-2718970-G-T	chr9	2718970	G	T	5.03223	28.1
chr9-2718990-C-G	chr9	2718990	C	G	3.35001	22.3
chr9-2719005-CT-C	chr9	2719005	CT	C	4.29432	24.8
chr9-2719019-C-A	chr9	2719019	C	A	3.75317	23.4
chr9-2719019-C-T	chr9	2719019	C	T	3.86342	23.7
chr9-2719022-C-T	chr9	2719022	C	T	3.29773	22.1
chr9-2719027-T-A	chr9	2719027	T	A	3.55655	22.9
chr9-2719027-T-C	chr9	2719027	T	C	1.75404	15.57
chr9-2719042-G-A	chr9	2719042	G	A	5.00193	27.9
chr9-2719067-C-G	chr9	2719067	C	G	1.70102	15.3
chr9-2719078-T-C	chr9	2719078	T	C	3.06858	21.3
chr9-2719093-G-T	chr9	2719093	G	T	4.14185	24.4
chr9-2719100-G-A	chr9	2719100	G	A	4.05967	24.2
chr9-2720503-G-A	chr9	2720503	G	A	2.17349	17.55
chr9-2720503-G-T	chr9	2720503	G	T	2.13117	17.36
chr9-2720612-G-A	chr9	2720612	G	A	1.78153	15.71
chr9-2723460-C-T	chr9	2723460	C	T	1.80988	15.85
chr9-2725333-C-T	chr9	2725333	C	T	1.66458	15.11
chr9-2725932-A-G	chr9	2725932	A	G	1.70976	15.34
chr9-2728485-C-A	chr9	2728485	C	A	2.11518	17.28
chr9-2728581-T-C	chr9	2728581	T	C	1.98333	16.67
chr9-2728583-C-T	chr9	2728583	C	T	1.82698	15.93
chr9-2729413-T-C	chr9	2729413	T	C	1.79849	15.79
chr9-2729458-A-G	chr9	2729458	A	G	4.96006	27.7
chr9-2729472-AGAC-A	chr9	2729472	AGAC	A	2.91502	20.8
chr9-2729487-G-C	chr9	2729487	G	C	3.07228	21.3
chr9-2729494-C-G	chr9	2729494	C	G	4.08544	24.3
chr9-2729500-A-T	chr9	2729500	A	T	4.89723	27.3
chr9-2729504-T-G	chr9	2729504	T	G	3.68578	23.2
chr9-2729521-A-C	chr9	2729521	A	C	4.99801	27.9
chr9-2729521-A-G	chr9	2729521	A	G	4.70369	26.3
chr9-2729527-T-C	chr9	2729527	T	C	4.90916	27.4
chr9-2729539-C-G	chr9	2729539	C	G	4.91349	27.4
chr9-2729612-A-G	chr9	2729612	A	G	3.59131	23
chr9-2729621-T-C	chr9	2729621	T	C	2.04918	16.98
chr9-2729624-G-T	chr9	2729624	G	T	1.88252	16.2
chr9-2729627-G-C	chr9	2729627	G	C	2.12634	17.34
chr9-2729629-G-A	chr9	2729629	G	A	3.32581	22.2
chr9-2729633-G-C	chr9	2729633	G	C	4.87945	27.2
chr9-2729645-A-C	chr9	2729645	A	C	2.53689	19.15
chr9-2729647-T-C	chr9	2729647	T	C	2.91498	20.8
chr9-2729665-A-G	chr9	2729665	A	G	3.44183	22.5
chr9-2729672-T-C	chr9	2729672	T	C	3.67559	23.2
chr9-2729675-C-G	chr9	2729675	C	G	2.03697	16.92
chr9-2729675-C-T	chr9	2729675	C	T	2.12745	17.34
chr9-2717749-C-A	chr9	2717749	C	A	2.20646	17.7
chr9-2717749-C-G	chr9	2717749	C	G	2.09411	17.19
chr9-2717754-TG-T	chr9	2717754	TG	T	3.83625	23.6
chr9-2717759-G-A	chr9	2717759	G	A	3.46191	22.6
chr9-2717759-G-C	chr9	2717759	G	C	4.08595	24.3
chr9-2717762-G-C	chr9	2717762	G	C	3.79252	23.5
chr9-2717768-C-G	chr9	2717768	C	G	3.80307	23.5
chr9-2717774-G-A	chr9	2717774	G	A	2.57614	19.33
chr9-2717778-C-CA	chr9	2717778	C	CA	3.54144	22.8
chr9-2717779-A-T	chr9	2717779	A	T	2.06455	17.05
chr9-2717786-G-C	chr9	2717786	G	C	3.94344	23.9
chr9-2717806-G-T	chr9	2717806	G	T	2.47146	18.87
chr9-2717808-C-CA	chr9	2717808	C	CA	3.39407	22.4
chr9-2717831-G-C	chr9	2717831	G	C	2.72459	19.95
chr9-2717851-G-T	chr9	2717851	G	T	2.17118	17.54
chr9-2717863-A-G	chr9	2717863	A	G	3.51005	22.7
chr9-2717865-C-A	chr9	2717865	C	A	2.04483	16.96
chr9-2717877-G-C	chr9	2717877	G	C	3.78033	23.5
chr9-2717905-G-C	chr9	2717905	G	C	3.69467	23.3
chr9-2717908-G-A	chr9	2717908	G	A	4.35262	25
chr9-2717914-G-A	chr9	2717914	G	A	3.42445	22.5
chr9-2717926-G-A	chr9	2717926	G	A	3.1122	21.5
chr9-2717929-G-A	chr9	2717929	G	A	2.2947	18.1
chr9-2717932-G-A	chr9	2717932	G	A	1.74791	15.54
chr9-2717945-A-T	chr9	2717945	A	T	2.25564	17.92
chr9-2718044-A-C	chr9	2718044	A	C	4.2549	24.7
chr9-2718060-C-A	chr9	2718060	C	A	2.86746	20.6
chr9-2718061-T-A	chr9	2718061	T	A	4.71618	26.4
chr9-2718071-A-G	chr9	2718071	A	G	2.46044	18.82
chr9-2718094-C-T	chr9	2718094	C	T	4.09417	24.3
chr9-2718110-G-A	chr9	2718110	G	A	4.82014	26.9
chr9-2718110-G-T	chr9	2718110	G	T	4.73498	26.5
chr9-2718128-C-A	chr9	2718128	C	A	1.65408	15.05
chr9-2718139-C-T	chr9	2718139	C	T	2.8577	20.6
chr9-2718146-T-C	chr9	2718146	T	C	4.16717	24.5
chr9-2718148-A-C	chr9	2718148	A	C	2.48072	18.91
chr9-2718150-C-A	chr9	2718150	C	A	1.97531	16.64
chr9-2718155-GCGA-G	chr9	2718155	GCGA	G	2.26313	17.95
chr9-2718157-G-T	chr9	2718157	G	T	4.98985	27.9
chr9-2718166-G-A	chr9	2718166	G	A	3.03052	21.2
chr9-2718169-G-C	chr9	2718169	G	C	2.57242	19.31
chr9-2718178-G-A	chr9	2718178	G	A	1.92413	16.4
chr9-2718187-T-A	chr9	2718187	T	A	4.80554	26.8
chr9-2718209-T-A	chr9	2718209	T	A	5.00046	27.9
chr9-2718209-T-C	chr9	2718209	T	C	4.55978	25.7
chr9-2718220-G-T	chr9	2718220	G	T	2.74881	20.1
chr9-2718253-G-A	chr9	2718253	G	A	3.85691	23.7
chr9-2718262-G-A	chr9	2718262	G	A	3.70248	23.3
chr9-2718262-G-T	chr9	2718262	G	T	3.87408	23.7
chr9-2718266-T-C	chr9	2718266	T	C	3.65126	23.2
chr9-2718270-T-G	chr9	2718270	T	G	3.24588	21.9
chr9-2718275-G-A	chr9	2718275	G	A	2.41973	18.64
chr9-2718281-TC-CT	chr9	2718281	TC	CT	4.56163	25.7
chr9-2718288-G-C	chr9	2718288	G	C	4.50497	25.5
chr9-2718296-G-GCTA	chr9	2718296	G	GCTA	2.50108	19
chr9-2718298-T-C	chr9	2718298	T	C	5.05417	28.2
chr9-2718307-G-C	chr9	2718307	G	C	3.05363	21.3
chr9-2718313-C-T	chr9	2718313	C	T	4.50665	25.5
chr9-2718322-A-C	chr9	2718322	A	C	3.51537	22.7
chr9-2718328-C-G	chr9	2718328	C	G	4.85924	27.1
chr9-2718331-T-G	chr9	2718331	T	G	5.11777	28.6
chr9-2718334-T-G	chr9	2718334	T	G	5.03634	28.1
chr9-2718337-C-A	chr9	2718337	C	A	4.65338	26.1
chr9-2718341-T-A	chr9	2718341	T	A	4.70942	26.4
chr9-2718341-T-G	chr9	2718341	T	G	4.68357	26.3
chr9-2718343-T-G	chr9	2718343	T	G	2.21346	17.73
chr9-2718358-C-T	chr9	2718358	C	T	3.92128	23.8
chr9-2718362-A-T	chr9	2718362	A	T	4.5875	25.8
chr9-2718363-C-A	chr9	2718363	C	A	2.16227	17.5
chr9-2718365-A-T	chr9	2718365	A	T	4.81801	26.9
chr9-2718377-G-T	chr9	2718377	G	T	3.03222	21.2
chr9-2718382-A-C	chr9	2718382	A	C	4.47587	25.4
chr9-2718385-A-T	chr9	2718385	A	T	3.89829	23.8
chr9-2718389-A-G	chr9	2718389	A	G	4.07102	24.2
chr9-2718391-C-T	chr9	2718391	C	T	2.3811	18.48
chr9-2718400-C-T	chr9	2718400	C	T	4.11598	24.3
chr9-2718401-G-C	chr9	2718401	G	C	3.8275	23.6
chr9-2718410-C-A	chr9	2718410	C	A	2.15635	17.47
chr9-2718419-A-T	chr9	2718419	A	T	2.55328	19.23
chr9-2718422-A-C	chr9	2718422	A	C	2.57907	19.34
chr9-2718427-G-C	chr9	2718427	G	C	3.62706	23.1
chr9-2718437-T-TCCGCGACATGCGCTTCTACGGC	chr9	2718437	T	TCCGCGACATGCGCTTCTACGGC	4.88779	27.3
chr9-2718448-C-G	chr9	2718448	C	G	3.3967	22.4
chr9-2718448-C-T	chr9	2718448	C	T	4.57896	25.8
chr9-2718449-G-A	chr9	2718449	G	A	4.29884	24.9
chr9-2718457-G-T	chr9	2718457	G	T	3.9897	24
chr9-2718461-C-T	chr9	2718461	C	T	2.01739	16.83
chr9-2718467-G-C	chr9	2718467	G	C	5.01945	28
chr9-2718470-G-T	chr9	2718470	G	T	2.13782	17.39
chr9-2718472-C-A	chr9	2718472	C	A	2.36378	18.4
chr9-2718475-C-A	chr9	2718475	C	A	2.36772	18.42
chr9-2718481-A-T	chr9	2718481	A	T	4.60137	25.9
chr9-2718483-C-G	chr9	2718483	C	G	4.22318	24.6
chr9-2718484-C-G	chr9	2718484	C	G	3.84118	23.6
chr9-2718484-C-T	chr9	2718484	C	T	2.87181	20.6
chr9-2718488-T-C	chr9	2718488	T	C	3.78092	23.5
chr9-2718494-A-G	chr9	2718494	A	G	4.26953	24.8
chr9-2718500-TCTC-T	chr9	2718500	TCTC	T	2.16409	17.51
chr9-2718529-G-A	chr9	2718529	G	A	4.57587	25.8
chr9-2718540-C-G	chr9	2718540	C	G	3.15374	21.6
chr9-2718541-A-G	chr9	2718541	A	G	2.33858	18.29
chr9-2718542-C-T	chr9	2718542	C	T	1.99191	16.71
chr9-2718545-T-C	chr9	2718545	T	C	4.51528	25.6
chr9-2718552-CG-C	chr9	2718552	CG	C	2.28954	18.07
chr9-2718557-C-T	chr9	2718557	C	T	4.7079	26.4
chr9-2718562-G-T	chr9	2718562	G	T	3.59218	23
chr9-2718565-G-C	chr9	2718565	G	C	3.9282	23.9
chr9-2718566-C-T	chr9	2718566	C	T	4.44691	25.3
chr9-2718568-C-G	chr9	2718568	C	G	3.03571	21.2
chr9-2718589-G-A	chr9	2718589	G	A	4.89994	27.3
chr9-2718634-C-T	chr9	2718634	C	T	2.99252	21.1
chr9-2718644-T-C	chr9	2718644	T	C	4.84286	27
chr9-2718647-A-C	chr9	2718647	A	C	4.55774	25.7
chr9-2718655-G-C	chr9	2718655	G	C	5.10938	28.6
chr9-2718659-T-A	chr9	2718659	T	A	2.19028	17.63
chr9-2718662-T-C	chr9	2718662	T	C	4.58684	25.8
chr9-2718671-G-A	chr9	2718671	G	A	3.68688	23.2
chr9-2718680-CGCTCGAGTACCT-C	chr9	2718680	CGCTCGAGTACCT	C	2.46345	18.83
chr9-2718689-AC-A	chr9	2718689	AC	A	4.78862	26.7
chr9-2718695-T-A	chr9	2718695	T	A	4.71657	26.4
chr9-2718709-A-T	chr9	2718709	A	T	3.98983	24
chr9-2718710-C-G	chr9	2718710	C	G	4.63818	26.1
chr9-2718712-C-T	chr9	2718712	C	T	3.63455	23.1
chr9-2718716-A-T	chr9	2718716	A	T	4.37625	25.1
chr9-2718719-T-G	chr9	2718719	T	G	4.68073	26.2
chr9-2718730-G-A	chr9	2718730	G	A	2.38434	18.49
chr9-2718733-C-A	chr9	2718733	C	A	2.57113	19.3
chr9-2718733-C-T	chr9	2718733	C	T	4.44379	25.3
chr9-2718736-A-G	chr9	2718736	A	G	2.99064	21.1
chr9-2718739-G-A	chr9	2718739	G	A	4.21095	24.6
chr9-2718779-A-T	chr9	2718779	A	T	3.32195	22.2
chr9-2718786-G-T	chr9	2718786	G	T	3.8788	23.7
chr9-2718792-GCTC-G	chr9	2718792	GCTC	G	2.24836	17.89
chr9-2718793-C-T	chr9	2718793	C	T	2.24687	17.88
chr9-2718832-A-G	chr9	2718832	A	G	1.78492	15.72
chr9-2718833-CGGT-C	chr9	2718833	CGGT	C	1.95199	16.53
chr9-2718860-A-G	chr9	2718860	A	G	4.71975	26.4
chr9-2718865-T-A	chr9	2718865	T	A	3.72897	23.3
chr9-2718865-TTGCGCGTCA-T	chr9	2718865	TTGCGCGTCA	T	2.30848	18.16
chr9-2718867-G-GCGCGTCATGCGCCTCATGCGCATCTTC	chr9	2718867	G	GCGCGTCATGCGCCTCATGCGCATCTTC	2.78173	20.3
chr9-2718871-GTCATGCGCC-G	chr9	2718871	GTCATGCGCC	G	2.57314	19.31
chr9-2718885-G-GCGCATCTTC	chr9	2718885	G	GCGCATCTTC	3.48286	22.6
chr9-2718898-ATCC-A	chr9	2718898	ATCC	A	2.88862	20.7
chr9-2718901-C-G	chr9	2718901	C	G	4.8385	27
chr9-2718918-C-G	chr9	2718918	C	G	3.62937	23.1
chr9-2718935-C-G	chr9	2718935	C	G	5.00535	28
chr9-2718943-T-G	chr9	2718943	T	G	4.8978	27.3
chr9-2718952-C-G	chr9	2718952	C	G	3.45189	22.6
chr9-2718953-G-A	chr9	2718953	G	A	4.85458	27.1
chr9-2718956-A-T	chr9	2718956	A	T	4.53434	25.6
chr9-2718966-G-T	chr9	2718966	G	T	3.6119	23
chr9-2718989-T-A	chr9	2718989	T	A	4.62619	26
chr9-2719014-C-A	chr9	2719014	C	A	2.92782	20.8
chr9-2719033-G-A	chr9	2719033	G	A	3.89101	23.8
chr9-2719036-G-C	chr9	2719036	G	C	4.63486	26
chr9-2719038-G-T	chr9	2719038	G	T	2.42837	18.68
chr9-2719039-C-G	chr9	2719039	C	G	3.0409	21.2
chr9-2719042-G-T	chr9	2719042	G	T	4.95749	27.7
chr9-2719048-C-A	chr9	2719048	C	A	3.41626	22.5
chr9-2719048-C-T	chr9	2719048	C	T	2.77341	20.2
chr9-2719075-C-A	chr9	2719075	C	A	3.35403	22.3
chr9-2719075-C-T	chr9	2719075	C	T	3.15839	21.6
chr9-2719093-G-A	chr9	2719093	G	A	3.84579	23.6
chr9-2720598-A-G	chr9	2720598	A	G	2.05963	17.03
chr9-2723461-T-G	chr9	2723461	T	G	1.82746	15.93
chr9-2726489-C-T	chr9	2726489	C	T	1.78495	15.72
chr9-2728431-A-G	chr9	2728431	A	G	1.88976	16.23
chr9-2728496-G-A	chr9	2728496	G	A	1.77576	15.68
chr9-2728512-G-A	chr9	2728512	G	A	1.87219	16.15
chr9-2728525-A-C	chr9	2728525	A	C	1.75263	15.56
chr9-2728526-A-G	chr9	2728526	A	G	2.16834	17.53
chr9-2728531-T-C	chr9	2728531	T	C	2.15922	17.49
chr9-2728544-G-T	chr9	2728544	G	T	2.07364	17.09
chr9-2728594-G-A	chr9	2728594	G	A	2.47114	18.87
chr9-2729492-A-G	chr9	2729492	A	G	2.51183	19.04
chr9-2729493-C-A	chr9	2729493	C	A	2.81993	20.4
chr9-2729504-T-A	chr9	2729504	T	A	4.48895	25.5
chr9-2729524-G-A	chr9	2729524	G	A	5.01356	28
chr9-2729525-C-G	chr9	2729525	C	G	5.04187	28.2
chr9-2729549-T-C	chr9	2729549	T	C	4.95786	27.7
chr9-2729566-TACA-T	chr9	2729566	TACA	T	2.82845	20.5
chr9-2729614-A-G	chr9	2729614	A	G	2.94343	20.9
chr9-2729615-C-T	chr9	2729615	C	T	4.29629	24.8
chr9-2729620-A-C	chr9	2729620	A	C	1.92223	16.39
chr9-2729630-A-G	chr9	2729630	A	G	3.5444	22.8
chr9-2729641-G-T	chr9	2729641	G	T	2.67225	19.74
chr9-2729653-C-G	chr9	2729653	C	G	2.23157	17.81
chr9-2729657-G-C	chr9	2729657	G	C	4.46576	25.4
chr9-2729675-C-A	chr9	2729675	C	A	1.85914	16.09
chr9-2729677-G-C	chr9	2729677	G	C	2.58079	19.35
chr9-2729680-T-C	chr9	2729680	T	C	4.42793	25.3
chr9-2729681-G-A	chr9	2729681	G	A	4.06347	24.2
chr9-2729687-T-A	chr9	2729687	T	A	1.91599	16.36
chr9-2717746-A-C	chr9	2717746	A	C	2.64878	19.64
chr9-2717762-G-A	chr9	2717762	G	A	3.65064	23.1
chr9-2717765-G-A	chr9	2717765	G	A	2.00584	16.78
chr9-2717767-T-G	chr9	2717767	T	G	3.4559	22.6
chr9-2717768-C-A	chr9	2717768	C	A	3.71975	23.3
chr9-2717785-T-C	chr9	2717785	T	C	3.19501	21.7
chr9-2717823-GAGC-G	chr9	2717823	GAGC	G	1.64863	15.02
chr9-2717825-G-A	chr9	2717825	G	A	3.78046	23.5
chr9-2717830-T-C	chr9	2717830	T	C	3.10154	21.4
chr9-2717834-C-A	chr9	2717834	C	A	3.62013	23.1
chr9-2717864-G-C	chr9	2717864	G	C	2.78569	20.3
chr9-2717866-AT-TA	chr9	2717866	AT	TA	1.86323	16.11
chr9-2717884-G-C	chr9	2717884	G	C	3.04338	21.2
chr9-2717889-C-G	chr9	2717889	C	G	1.82839	15.94
chr9-2717890-T-C	chr9	2717890	T	C	3.92881	23.9
chr9-2717891-A-G	chr9	2717891	A	G	2.52397	19.1
chr9-2717894-A-T	chr9	2717894	A	T	3.58767	23
chr9-2717895-C-G	chr9	2717895	C	G	2.65589	19.67
chr9-2717902-A-G	chr9	2717902	A	G	2.8187	20.4
chr9-2717903-T-C	chr9	2717903	T	C	3.52403	22.8
chr9-2717909-A-C	chr9	2717909	A	C	3.41263	22.4
chr9-2717940-G-C	chr9	2717940	G	C	2.45829	18.81
chr9-2717947-G-T	chr9	2717947	G	T	2.19162	17.63
chr9-2717968-C-CCT	chr9	2717968	C	CCT	1.88743	16.22
chr9-2718040-G-A	chr9	2718040	G	A	4.17966	24.5
chr9-2718046-G-A	chr9	2718046	G	A	4.9077	27.4
chr9-2718059-G-C	chr9	2718059	G	C	1.84056	16
chr9-2718067-C-G	chr9	2718067	C	G	1.90053	16.28
chr9-2718083-T-C	chr9	2718083	T	C	4.56775	25.8
chr9-2718085-G-C	chr9	2718085	G	C	3.32253	22.2
chr9-2718095-C-A	chr9	2718095	C	A	4.59168	25.9
chr9-2718097-A-C	chr9	2718097	A	C	2.20684	17.7
chr9-2718099-G-C	chr9	2718099	G	C	2.19867	17.66
chr9-2718102-G-GCGCCTAGGTCGCCTGGCCACCTCCACCAGC	chr9	2718102	G	GCGCCTAGGTCGCCTGGCCACCTCCACCAGC	1.81539	15.87
chr9-2718106-C-G	chr9	2718106	C	G	3.47551	22.6
chr9-2718112-C-G	chr9	2718112	C	G	4.57221	25.8
chr9-2718112-C-T	chr9	2718112	C	T	4.5645	25.8
chr9-2718118-G-A	chr9	2718118	G	A	4.41577	25.2
chr9-2718122-C-A	chr9	2718122	C	A	3.50084	22.7
chr9-2718132-C-A	chr9	2718132	C	A	3.43577	22.5
chr9-2718140-G-A	chr9	2718140	G	A	4.28819	24.8
chr9-2718152-T-C	chr9	2718152	T	C	4.67831	26.2
chr9-2718158-A-C	chr9	2718158	A	C	4.63281	26
chr9-2718165-CGAG-C	chr9	2718165	CGAG	C	1.7646	15.62
chr9-2718172-C-CTCTGTGTTGTGTGAAACATCTGACCTTCTCA	chr9	2718172	C	CTCTGTGTTGTGTGAAACATCTGACCTTCTCA	2.73846	20.1
chr9-2718179-A-T	chr9	2718179	A	T	3.09012	21.4
chr9-2718183-A-C	chr9	2718183	A	C	1.92125	16.38
chr9-2718195-C-G	chr9	2718195	C	G	2.82679	20.5
chr9-2718203-C-A	chr9	2718203	C	A	4.74109	26.5
chr9-2718218-T-G	chr9	2718218	T	G	3.0519	21.3
chr9-2718220-GTCTACAATT-G	chr9	2718220	GTCTACAATT	G	2.8143	20.4
chr9-2718227-A-G	chr9	2718227	A	G	2.70133	19.86
chr9-2718239-C-T	chr9	2718239	C	T	4.26243	24.7
chr9-2718242-G-C	chr9	2718242	G	C	4.98448	27.8
chr9-2718244-G-T	chr9	2718244	G	T	3.9609	23.9
chr9-2718247-C-A	chr9	2718247	C	A	3.95628	23.9
chr9-2718263-G-T	chr9	2718263	G	T	1.73945	15.5
chr9-2718272-C-G	chr9	2718272	C	G	4.40988	25.2
chr9-2718274-C-G	chr9	2718274	C	G	3.48647	22.7
chr9-2718284-T-A	chr9	2718284	T	A	4.6785	26.2
chr9-2718308-T-C	chr9	2718308	T	C	4.90176	27.4
chr9-2718313-C-A	chr9	2718313	C	A	3.12709	21.5
chr9-2718323-C-T	chr9	2718323	C	T	4.54293	25.7
chr9-2718325-C-A	chr9	2718325	C	A	3.42304	22.5
chr9-2718334-T-C	chr9	2718334	T	C	5.02039	28
chr9-2718338-G-C	chr9	2718338	G	C	4.88948	27.3
chr9-2718343-T-C	chr9	2718343	T	C	2.53991	19.17
chr9-2718366-G-C	chr9	2718366	G	C	1.9471	16.5
chr9-2718368-T-A	chr9	2718368	T	A	4.78879	26.8
chr9-2718373-G-C	chr9	2718373	G	C	4.81587	26.9
chr9-2718379-C-G	chr9	2718379	C	G	4.51837	25.6
chr9-2718389-A-C	chr9	2718389	A	C	4.35017	25
chr9-2718402-CGCGCAG-C	chr9	2718402	CGCGCAG	C	1.85084	16.05
chr9-2718404-C-T	chr9	2718404	C	T	4.19333	24.6
chr9-2718410-C-T	chr9	2718410	C	T	1.96612	16.59
chr9-2718420-G-C	chr9	2718420	G	C	1.68236	15.2
chr9-2718420-G-T	chr9	2718420	G	T	1.66853	15.13
chr9-2718427-G-A	chr9	2718427	G	A	3.97517	24
chr9-2718430-G-C	chr9	2718430	G	C	2.42704	18.67
chr9-2718434-T-G	chr9	2718434	T	G	2.69277	19.82
chr9-2718438-C-A	chr9	2718438	C	A	3.42814	22.5
chr9-2718438-C-G	chr9	2718438	C	G	3.44721	22.5
chr9-2718443-A-C	chr9	2718443	A	C	2.86746	20.6
chr9-2718454-T-C	chr9	2718454	T	C	2.81831	20.4
chr9-2718457-G-A	chr9	2718457	G	A	3.36837	22.3
chr9-2718457-G-C	chr9	2718457	G	C	3.10407	21.4
chr9-2718467-G-T	chr9	2718467	G	T	4.7101	26.4
chr9-2718468-G-GCGC	chr9	2718468	G	GCGC	1.79148	15.76
chr9-2718469-C-A	chr9	2718469	C	A	3.41466	22.4
chr9-2718481-A-C	chr9	2718481	A	C	4.31389	24.9
chr9-2718489-G-T	chr9	2718489	G	T	3.00329	21.1
chr9-2718493-A-C	chr9	2718493	A	C	4.42828	25.3
chr9-2718499-T-A	chr9	2718499	T	A	4.23306	24.7
chr9-2718503-C-T	chr9	2718503	C	T	4.57957	25.8
chr9-2718506-C-T	chr9	2718506	C	T	5.03505	28.1
chr9-2718510-GGCC-G	chr9	2718510	GGCC	G	1.89729	16.27
chr9-2718511-G-A	chr9	2718511	G	A	2.53987	19.17
chr9-2718515-C-G	chr9	2718515	C	G	4.44465	25.3
chr9-2718526-G-A	chr9	2718526	G	A	4.20732	24.6
chr9-2718535-T-C	chr9	2718535	T	C	4.48891	25.5
chr9-2718539-G-A	chr9	2718539	G	A	1.93488	16.45
chr9-2718544-T-G	chr9	2718544	T	G	4.01585	24.1
chr9-2718546-C-A	chr9	2718546	C	A	2.91393	20.8
chr9-2718548-T-C	chr9	2718548	T	C	4.27599	24.8
chr9-2718551-T-TCGTCTC	chr9	2718551	T	TCGTCTC	1.89457	16.26
chr9-2718556-T-A	chr9	2718556	T	A	4.01482	24.1
chr9-2718571-G-A	chr9	2718571	G	A	1.64397	15
chr9-2718571-G-T	chr9	2718571	G	T	2.27227	18
chr9-2718574-C-T	chr9	2718574	C	T	4.03684	24.1
chr9-2718578-A-G	chr9	2718578	A	G	2.18293	17.59
chr9-2718586-G-A	chr9	2718586	G	A	3.52416	22.8
chr9-2718606-GGGGCAGGGCGA-G	chr9	2718606	GGGGCAGGGCGA	G	4.38483	25.1
chr9-2718619-G-GGCGGCCCAGACCT	chr9	2718619	G	GGCGGCCCAGACCT	4.16873	24.5
chr9-2718653-T-A	chr9	2718653	T	A	5.01619	28
chr9-2718656-A-C	chr9	2718656	A	C	4.97648	27.8
chr9-2718664-T-G	chr9	2718664	T	G	4.70932	26.4
chr9-2718668-T-G	chr9	2718668	T	G	3.91807	23.8
chr9-2718670-G-T	chr9	2718670	G	T	4.07974	24.2
chr9-2718671-GCTT-G	chr9	2718671	GCTT	G	2.13185	17.36
chr9-2718676-T-C	chr9	2718676	T	C	4.79486	26.8
chr9-2718680-C-T	chr9	2718680	C	T	4.7433	26.5
chr9-2718700-C-A	chr9	2718700	C	A	3.15788	21.6
chr9-2718707-C-T	chr9	2718707	C	T	4.60184	25.9
chr9-2718710-C-T	chr9	2718710	C	T	4.90953	27.4
chr9-2718712-C-A	chr9	2718712	C	A	4.25815	24.7
chr9-2718718-C-A	chr9	2718718	C	A	3.69715	23.3
chr9-2718718-C-G	chr9	2718718	C	G	2.39971	18.56
chr9-2718725-G-A	chr9	2718725	G	A	2.87879	20.7
chr9-2718727-T-C	chr9	2718727	T	C	4.96411	27.7
chr9-2718737-G-A	chr9	2718737	G	A	4.6943	26.3
chr9-2718740-C-T	chr9	2718740	C	T	2.42718	18.68
chr9-2718745-A-AACCTGGTGG	chr9	2718745	A	AACCTGGTGG	2.21539	17.74
chr9-2718756-C-G	chr9	2718756	C	G	3.94521	23.9
chr9-2718760-G-C	chr9	2718760	G	C	3.71963	23.3
chr9-2718763-G-T	chr9	2718763	G	T	4.86636	27.2
chr9-2718767-T-C	chr9	2718767	T	C	4.84756	27.1
chr9-2718775-C-T	chr9	2718775	C	T	1.82599	15.93
chr9-2718778-T-C	chr9	2718778	T	C	4.97079	27.7
chr9-2718779-A-C	chr9	2718779	A	C	5.11149	28.6
chr9-2718781-C-T	chr9	2718781	C	T	3.65679	23.2
chr9-2718782-T-C	chr9	2718782	T	C	5.10168	28.5
chr9-2718788-T-G	chr9	2718788	T	G	4.97855	27.8
chr9-2718803-T-C	chr9	2718803	T	C	4.08886	24.3
chr9-2718812-A-G	chr9	2718812	A	G	2.8097	20.4
chr9-2718823-C-T	chr9	2718823	C	T	1.86139	16.1
chr9-2718827-G-A	chr9	2718827	G	A	1.81703	15.88
chr9-2718835-G-A	chr9	2718835	G	A	2.37549	18.45
chr9-2718838-G-C	chr9	2718838	G	C	4.23522	24.7
chr9-2718841-A-G	chr9	2718841	A	G	3.33268	22.2
chr9-2718841-A-T	chr9	2718841	A	T	3.52058	22.8
chr9-2718845-T-C	chr9	2718845	T	C	4.82339	26.9
chr9-2718850-A-AAGGTGGGTC	chr9	2718850	A	AAGGTGGGTC	1.93946	16.47
chr9-2718854-T-C	chr9	2718854	T	C	4.86837	27.2
chr9-2718861-G-T	chr9	2718861	G	T	3.13635	21.5
chr9-2718865-T-TTGCGCGTCA	chr9	2718865	T	TTGCGCGTCA	2.35814	18.38
chr9-2718867-G-C	chr9	2718867	G	C	3.74428	23.4
chr9-2718868-C-G	chr9	2718868	C	G	5.11057	28.6
chr9-2718875-T-C	chr9	2718875	T	C	4.66802	26.2
chr9-2718880-C-G	chr9	2718880	C	G	4.48905	25.5
chr9-2718890-T-C	chr9	2718890	T	C	4.88899	27.3
chr9-2718892-T-A	chr9	2718892	T	A	4.42049	25.2
chr9-2718898-A-G	chr9	2718898	A	G	3.5534	22.9
chr9-2718900-C-G	chr9	2718900	C	G	4.35293	25
chr9-2718905-A-C	chr9	2718905	A	C	5.12449	28.7
chr9-2718906-G-T	chr9	2718906	G	T	4.20358	24.6
chr9-2718916-C-A	chr9	2718916	C	A	4.91693	27.4
chr9-2718916-C-T	chr9	2718916	C	T	4.72945	26.5
chr9-2718917-A-C	chr9	2718917	A	C	5.08484	28.4
chr9-2718934-G-A	chr9	2718934	G	A	5.01511	28
chr9-2718943-T-A	chr9	2718943	T	A	4.97319	27.8
chr9-2718953-G-T	chr9	2718953	G	T	3.96931	24
chr9-2718965-A-G	chr9	2718965	A	G	4.58645	25.8
chr9-2718969-G-C	chr9	2718969	G	C	4.25078	24.7
chr9-2718973-G-A	chr9	2718973	G	A	5.03704	28.1
chr9-2718991-A-G	chr9	2718991	A	G	3.99496	24
chr9-2718997-A-C	chr9	2718997	A	C	2.10564	17.24
chr9-2718997-A-G	chr9	2718997	A	G	2.49721	18.98
chr9-2718999-G-A	chr9	2718999	G	A	3.88989	23.8
chr9-2719004-T-C	chr9	2719004	T	C	4.44449	25.3
chr9-2719005-C-G	chr9	2719005	C	G	3.88434	23.7
chr9-2719018-G-A	chr9	2719018	G	A	3.93156	23.9
chr9-2719036-G-A	chr9	2719036	G	A	4.91185	27.4
chr9-2719052-G-C	chr9	2719052	G	C	3.10959	21.4
chr9-2719058-A-C	chr9	2719058	A	C	3.47912	22.6
chr9-2719062-C-G	chr9	2719062	C	G	4.29411	24.8
chr9-2719063-A-T	chr9	2719063	A	T	2.84784	20.5
chr9-2719069-A-G	chr9	2719069	A	G	4.07156	24.2
chr9-2719070-T-C	chr9	2719070	T	C	4.85389	27.1
chr9-2719072-C-G	chr9	2719072	C	G	4.41144	25.2
chr9-2719075-C-G	chr9	2719075	C	G	3.23609	21.9
chr9-2719090-G-T	chr9	2719090	G	T	4.96829	27.7
chr9-2719091-C-T	chr9	2719091	C	T	4.82384	26.9
chr9-2719099-A-T	chr9	2719099	A	T	3.76884	23.4
chr9-2719100-G-C	chr9	2719100	G	C	4.00369	24
chr9-2723470-A-T	chr9	2723470	A	T	1.71637	15.38
chr9-2723472-T-A	chr9	2723472	T	A	1.87915	16.18
chr9-2723680-G-C	chr9	2723680	G	C	1.97543	16.64
chr9-2724938-A-T	chr9	2724938	A	T	1.85139	16.05
chr9-2726355-A-G	chr9	2726355	A	G	1.65013	15.03
chr9-2728505-A-G	chr9	2728505	A	G	2.28011	18.03
chr9-2728513-C-T	chr9	2728513	C	T	1.69999	15.29
chr9-2729508-T-G	chr9	2729508	T	G	2.35849	18.38
chr9-2729514-C-G	chr9	2729514	C	G	3.9484	23.9
chr9-2729548-A-G	chr9	2729548	A	G	4.65666	26.1
chr9-2729554-A-C	chr9	2729554	A	C	5.04413	28.2
chr9-2729573-A-AGTTTTCTGATTACTACAGCAAGCT	chr9	2729573	A	AGTTTTCTGATTACTACAGCAAGCT	3.15115	21.6
chr9-2729599-A-C	chr9	2729599	A	C	5.07347	28.4
chr9-2729624-G-A	chr9	2729624	G	A	2.4855	18.93
chr9-2729638-G-C	chr9	2729638	G	C	1.81154	15.85
chr9-2729639-A-G	chr9	2729639	A	G	3.47806	22.6
chr9-2729641-G-A	chr9	2729641	G	A	3.64826	23.1
chr9-2729653-CAG-C	chr9	2729653	CAG	C	4.73366	26.5
chr9-2729666-A-C	chr9	2729666	A	C	3.66418	23.2
chr9-2729669-A-T	chr9	2729669	A	T	4.53017	25.6
chr9-2729678-A-G	chr9	2729678	A	G	2.49601	18.97
chr9-2729685-GC-G	chr9	2729685	GC	G	4.02351	24.1
chr9-2729702-A-AG	chr9	2729702	A	AG	3.87295	23.7
chr9-2729710-CCAAGA-C	chr9	2729710	CCAAGA	C	3.0636	21.3
chr9-2717749-CAG-C	chr9	2717749	CAG	C	3.80074	23.5
chr9-2717759-G-T	chr9	2717759	G	T	4.25159	24.7
chr9-2717774-G-T	chr9	2717774	G	T	2.80715	20.4
chr9-2717777-AC-A	chr9	2717777	AC	A	3.19566	21.7
chr9-2717787-G-C	chr9	2717787	G	C	3.70137	23.3
chr9-2717812-C-G	chr9	2717812	C	G	1.71794	15.39
chr9-2717818-C-T	chr9	2717818	C	T	4.21755	24.6
chr9-2717824-A-T	chr9	2717824	A	T	3.61204	23
chr9-2717828-T-A	chr9	2717828	T	A	2.04835	16.98
chr9-2717831-G-A	chr9	2717831	G	A	3.42681	22.5
chr9-2717834-C-G	chr9	2717834	C	G	3.718	23.3
chr9-2717834-C-T	chr9	2717834	C	T	3.7992	23.5
chr9-2717854-T-C	chr9	2717854	T	C	3.88284	23.7
chr9-2717857-C-G	chr9	2717857	C	G	3.69021	23.3
chr9-2717867-T-A	chr9	2717867	T	A	2.72644	19.96
chr9-2717875-T-C	chr9	2717875	T	C	3.38748	22.4
chr9-2717884-G-A	chr9	2717884	G	A	1.82915	15.94
chr9-2717885-G-C	chr9	2717885	G	C	1.9381	16.46
chr9-2717889-C-A	chr9	2717889	C	A	1.79703	15.78
chr9-2717903-T-A	chr9	2717903	T	A	4.23167	24.7
chr9-2717905-G-A	chr9	2717905	G	A	4.19364	24.6
chr9-2717914-G-C	chr9	2717914	G	C	2.37825	18.46
chr9-2717929-G-C	chr9	2717929	G	C	1.8736	16.16
chr9-2717945-A-C	chr9	2717945	A	C	2.22709	17.79
chr9-2717962-G-GTC	chr9	2717962	G	GTC	2.84819	20.5
chr9-2718035-T-A	chr9	2718035	T	A	4.37737	25.1
chr9-2718050-G-C	chr9	2718050	G	C	4.39807	25.2
chr9-2718053-G-A	chr9	2718053	G	A	4.8136	26.9
chr9-2718053-G-T	chr9	2718053	G	T	4.83389	27
chr9-2718067-C-A	chr9	2718067	C	A	2.70479	19.87
chr9-2718068-T-G	chr9	2718068	T	G	4.73663	26.5
chr9-2718100-A-G	chr9	2718100	A	G	4.30789	24.9
chr9-2718113-G-C	chr9	2718113	G	C	4.70783	26.4
chr9-2718121-A-G	chr9	2718121	A	G	1.68845	15.23
chr9-2718124-T-A	chr9	2718124	T	A	2.0519	16.99
chr9-2718130-A-G	chr9	2718130	A	G	3.09783	21.4
chr9-2718134-G-A	chr9	2718134	G	A	3.21748	21.8
chr9-2718136-A-G	chr9	2718136	A	G	1.82618	15.93
chr9-2718137-G-GCCGCCAGCTAAGCCT	chr9	2718137	G	GCCGCCAGCTAAGCCT	1.86656	16.12
chr9-2718140-G-T	chr9	2718140	G	T	2.75123	20.2
chr9-2718152-T-G	chr9	2718152	T	G	4.49895	25.5
chr9-2718161-A-G	chr9	2718161	A	G	4.44069	25.3
chr9-2718163-T-C	chr9	2718163	T	C	4.71038	26.4
chr9-2718167-A-G	chr9	2718167	A	G	2.97076	21
chr9-2718179-A-G	chr9	2718179	A	G	2.91288	20.8
chr9-2718188-T-C	chr9	2718188	T	C	5.01662	28
chr9-2718211-T-C	chr9	2718211	T	C	4.79618	26.8
chr9-2718223-T-G	chr9	2718223	T	G	4.37006	25.1
chr9-2718226-A-G	chr9	2718226	A	G	3.83315	23.6
chr9-2718231-C-G	chr9	2718231	C	G	4.13243	24.4
chr9-2718239-C-G	chr9	2718239	C	G	2.85345	20.6
chr9-2718253-G-C	chr9	2718253	G	C	3.61934	23.1
chr9-2718271-C-T	chr9	2718271	C	T	4.15528	24.4
chr9-2718274-C-T	chr9	2718274	C	T	4.13211	24.4
chr9-2718275-G-C	chr9	2718275	G	C	3.20594	21.8
chr9-2718281-T-C	chr9	2718281	T	C	4.56459	25.8
chr9-2718284-T-C	chr9	2718284	T	C	4.97945	27.8
chr9-2718286-G-A	chr9	2718286	G	A	4.89373	27.3
chr9-2718292-C-A	chr9	2718292	C	A	3.13211	21.5
chr9-2718295-G-T	chr9	2718295	G	T	5.04433	28.2
chr9-2718310-C-T	chr9	2718310	C	T	4.50273	25.5
chr9-2718311-G-C	chr9	2718311	G	C	4.67879	26.2
chr9-2718311-G-T	chr9	2718311	G	T	5.11597	28.6
chr9-2718314-T-C	chr9	2718314	T	C	4.98334	27.8
chr9-2718317-A-G	chr9	2718317	A	G	2.53182	19.13
chr9-2718319-T-G	chr9	2718319	T	G	2.39078	18.52
chr9-2718338-G-A	chr9	2718338	G	A	4.27788	24.8
chr9-2718341-T-C	chr9	2718341	T	C	3.87295	23.7
chr9-2718352-G-C	chr9	2718352	G	C	4.97761	27.8
chr9-2718353-A-G	chr9	2718353	A	G	4.92999	27.5
chr9-2718356-G-T	chr9	2718356	G	T	4.97548	27.8
chr9-2718363-C-G	chr9	2718363	C	G	2.1858	17.61
chr9-2718364-G-C	chr9	2718364	G	C	4.65712	26.1
chr9-2718365-A-C	chr9	2718365	A	C	4.03624	24.1
chr9-2718367-C-G	chr9	2718367	C	G	3.04261	21.2
chr9-2718371-G-A	chr9	2718371	G	A	1.66734	15.12
chr9-2718376-C-T	chr9	2718376	C	T	4.63153	26
chr9-2718377-G-A	chr9	2718377	G	A	1.93492	16.45
chr9-2718379-C-T	chr9	2718379	C	T	4.81123	26.9
chr9-2718382-A-G	chr9	2718382	A	G	4.6585	26.1
chr9-2718384-G-T	chr9	2718384	G	T	4.39163	25.1
chr9-2718386-T-A	chr9	2718386	T	A	4.68936	26.3
chr9-2718390-G-C	chr9	2718390	G	C	3.60977	23
chr9-2718391-C-G	chr9	2718391	C	G	2.35233	18.35
chr9-2718394-G-A	chr9	2718394	G	A	4.51349	25.6
chr9-2718395-A-T	chr9	2718395	A	T	4.4255	25.3
chr9-2718398-T-C	chr9	2718398	T	C	4.35292	25
chr9-2718400-C-A	chr9	2718400	C	A	2.19018	17.63
chr9-2718403-G-C	chr9	2718403	G	C	3.91772	23.8
chr9-2718404-C-A	chr9	2718404	C	A	3.19588	21.7
chr9-2718422-A-T	chr9	2718422	A	T	3.37188	22.3
chr9-2718437-T-C	chr9	2718437	T	C	4.09205	24.3
chr9-2718442-G-A	chr9	2718442	G	A	2.5639	19.27
chr9-2718445-A-G	chr9	2718445	A	G	2.17529	17.56
chr9-2718445-A-T	chr9	2718445	A	T	1.69175	15.25
chr9-2718446-T-G	chr9	2718446	T	G	3.49287	22.7
chr9-2718453-C-A	chr9	2718453	C	A	2.31657	18.19
chr9-2718470-G-A	chr9	2718470	G	A	2.38894	18.51
chr9-2718472-C-T	chr9	2718472	C	T	3.0805	21.4
chr9-2718473-G-A	chr9	2718473	G	A	3.77637	23.5
chr9-2718482-A-T	chr9	2718482	A	T	4.7389	26.5
chr9-2718483-C-A	chr9	2718483	C	A	4.22992	24.7
chr9-2718491-A-T	chr9	2718491	A	T	5.08245	28.4
chr9-2718508-G-A	chr9	2718508	G	A	2.8616	20.6
chr9-2718514-GCCAAGGCCATCGGGGTGGCCT-G	chr9	2718514	GCCAAGGCCATCGGGGTGGCCT	G	2.14999	17.44
chr9-2718524-T-C	chr9	2718524	T	C	2.99046	21.1
chr9-2718533-C-T	chr9	2718533	C	T	3.09976	21.4
chr9-2718536-C-G	chr9	2718536	C	G	4.68144	26.2
chr9-2718547-G-T	chr9	2718547	G	T	4.44836	25.3
chr9-2718550-C-G	chr9	2718550	C	G	3.93754	23.9
chr9-2718583-G-A	chr9	2718583	G	A	4.79601	26.8
chr9-2718591-G-C	chr9	2718591	G	C	2.38534	18.49
chr9-2718593-T-G	chr9	2718593	T	G	3.35426	22.3
chr9-2718605-C-G	chr9	2718605	C	G	1.84619	16.02
chr9-2718626-C-T	chr9	2718626	C	T	1.69963	15.29
chr9-2718628-G-C	chr9	2718628	G	C	2.13274	17.37
chr9-2718629-A-T	chr9	2718629	A	T	2.1691	17.53
chr9-2718635-G-A	chr9	2718635	G	A	2.53348	19.14
chr9-2718650-A-T	chr9	2718650	A	T	2.44551	18.75
chr9-2718652-G-A	chr9	2718652	G	A	4.20292	24.6
chr9-2718652-G-C	chr9	2718652	G	C	2.68133	19.78
chr9-2718652-G-T	chr9	2718652	G	T	2.68136	19.78
chr9-2718671-G-C	chr9	2718671	G	C	1.86426	16.11
chr9-2718674-T-C	chr9	2718674	T	C	4.65351	26.1
chr9-2718677-TCACGCTCGAGTACCTGCTGCGCCTAGCCTC-T	chr9	2718677	TCACGCTCGAGTACCTGCTGCGCCTAGCCTC	T	2.64556	19.63
chr9-2718683-T-C	chr9	2718683	T	C	4.46836	25.4
chr9-2718686-A-T	chr9	2718686	A	T	4.82738	26.9
chr9-2718687-G-C	chr9	2718687	G	C	3.52588	22.8
chr9-2718706-T-C	chr9	2718706	T	C	4.3973	25.2
chr9-2718713-C-T	chr9	2718713	C	T	4.66151	26.2
chr9-2718738-C-A	chr9	2718738	C	A	3.27846	22
chr9-2718744-CAACCTGGTG-C	chr9	2718744	CAACCTGGTG	C	2.57556	19.32
chr9-2718745-A-G	chr9	2718745	A	G	4.67561	26.2
chr9-2718756-C-A	chr9	2718756	C	A	3.93825	23.9
chr9-2718766-A-C	chr9	2718766	A	C	4.33032	25
chr9-2718772-C-G	chr9	2718772	C	G	4.9451	27.6
chr9-2718772-C-T	chr9	2718772	C	T	5.04329	28.2
chr9-2718776-T-G	chr9	2718776	T	G	4.17539	24.5
chr9-2718790-C-A	chr9	2718790	C	A	2.94	20.9
chr9-2718794-T-G	chr9	2718794	T	G	4.61083	25.9
chr9-2718830-A-T	chr9	2718830	A	T	2.52998	19.12
chr9-2718833-C-T	chr9	2718833	C	T	4.81438	26.9
chr9-2718835-G-T	chr9	2718835	G	T	2.49202	18.96
chr9-2718850-A-C	chr9	2718850	A	C	3.41627	22.5
chr9-2718853-G-A	chr9	2718853	G	A	4.0956	24.3
chr9-2718857-G-C	chr9	2718857	G	C	4.99439	27.9
chr9-2718862-G-T	chr9	2718862	G	T	5.06766	28.3
chr9-2718863-T-C	chr9	2718863	T	C	4.21615	24.6
chr9-2718880-C-T	chr9	2718880	C	T	4.80616	26.8
chr9-2718880-CTCATGCGCA-C	chr9	2718880	CTCATGCGCA	C	2.60497	19.45
chr9-2718884-T-C	chr9	2718884	T	C	4.62588	26
chr9-2718885-GCGCATCTTC-G	chr9	2718885	GCGCATCTTC	G	2.65086	19.65
chr9-2718889-A-C	chr9	2718889	A	C	3.9596	23.9
chr9-2718889-A-G	chr9	2718889	A	G	2.43002	18.69
chr9-2718894-C-G	chr9	2718894	C	G	2.50927	19.03
chr9-2718907-C-G	chr9	2718907	C	G	4.2893	24.8
chr9-2718911-C-A	chr9	2718911	C	A	5.10043	28.5
chr9-2718920-C-G	chr9	2718920	C	G	4.97127	27.7
chr9-2718922-A-C	chr9	2718922	A	C	4.78421	26.7
chr9-2718922-A-G	chr9	2718922	A	G	4.50496	25.5
chr9-2718949-C-G	chr9	2718949	C	G	2.05015	16.99
chr9-2718952-C-T	chr9	2718952	C	T	3.23493	21.9
chr9-2718968-A-G	chr9	2718968	A	G	5.04548	28.2
chr9-2718977-G-C	chr9	2718977	G	C	4.73337	26.5
chr9-2718979-C-G	chr9	2718979	C	G	4.80876	26.9
chr9-2718995-C-A	chr9	2718995	C	A	4.30562	24.9
chr9-2719013-T-C	chr9	2719013	T	C	4.44787	25.3
chr9-2719030-T-G	chr9	2719030	T	G	3.71381	23.3
chr9-2719064-C-T	chr9	2719064	C	T	4.28406	24.8
chr9-2719067-C-T	chr9	2719067	C	T	3.72073	23.3
chr9-2719073-C-T	chr9	2719073	C	T	3.71857	23.3
chr9-2719076-A-G	chr9	2719076	A	G	3.46285	22.6
chr9-2719079-C-A	chr9	2719079	C	A	4.94522	27.6
chr9-2719079-C-G	chr9	2719079	C	G	4.71961	26.4
chr9-2719098-G-T	chr9	2719098	G	T	2.94385	20.9
chr9-2719101-T-C	chr9	2719101	T	C	2.54191	19.18
chr9-2720526-G-T	chr9	2720526	G	T	1.90081	16.29
chr9-2720594-T-G	chr9	2720594	T	G	1.95114	16.52
chr9-2723473-C-T	chr9	2723473	C	T	2.03206	16.9
chr9-2723719-A-G	chr9	2723719	A	G	1.78102	15.7
chr9-2726357-CAGAAG-C	chr9	2726357	CAGAAG	C	1.66674	15.12
chr9-2726358-AGAAGAGATCTGTTCTCTAAAAATAGAGATT-A	chr9	2726358	AGAAGAGATCTGTTCTCTAAAAATAGAGATT	A	1.93407	16.44
chr9-2726373-T-C	chr9	2726373	T	C	1.67154	15.14
chr9-2726377-A-G	chr9	2726377	A	G	2.36847	18.42
chr9-2726487-G-A	chr9	2726487	G	A	1.70223	15.3
chr9-2728485-C-T	chr9	2728485	C	T	2.16569	17.52
chr9-2728507-CAG-C	chr9	2728507	CAG	C	1.70613	15.32
chr9-2729461-G-C	chr9	2729461	G	C	5.12462	28.7
chr9-2729476-A-T	chr9	2729476	A	T	2.72548	19.96
chr9-2729477-T-G	chr9	2729477	T	G	4.19618	24.6
chr9-2729486-A-C	chr9	2729486	A	C	4.35093	25
chr9-2729514-C-A	chr9	2729514	C	A	3.94581	23.9
chr9-2729557-T-G	chr9	2729557	T	G	4.95803	27.7
chr9-2729563-C-A	chr9	2729563	C	A	4.95429	27.6
chr9-2729574-G-C	chr9	2729574	G	C	3.23632	21.9
chr9-2729591-G-A	chr9	2729591	G	A	3.3999	22.4
chr9-2729591-G-C	chr9	2729591	G	C	2.62037	19.52
chr9-2729615-C-A	chr9	2729615	C	A	2.91474	20.8
chr9-2729633-G-A	chr9	2729633	G	A	4.15795	24.5
chr9-2729633-G-T	chr9	2729633	G	T	5.07395	28.4
chr9-2729634-G-T	chr9	2729634	G	T	2.12812	17.34
chr9-2729635-G-A	chr9	2729635	G	A	3.84853	23.6
chr9-2729659-G-A	chr9	2729659	G	A	3.54716	22.8
chr9-2729684-T-C	chr9	2729684	T	C	2.59816	19.42
chr9-2729702-A-T	chr9	2729702	A	T	1.82529	15.92
