# Supplementary material for: Bayesian Population-Based Prevalence Estimation of KCNV2-Associated Retinopathy: A Comparative Analysis of Disease-Associated Variant Frequencies in Russian and Global Populations
Source: Int J Mol Sci. 2026 Jun 30;27(13):5911. doi: 10.3390/ijms27135911 (PMC13361675; doi:10.3390/ijms27135911)
Supplement: Supplementary file 1 [file ijms-27-05911-s001.zip › ijms-4369183-supplementary/Additional files/Supplementary File 4. Jupyter notebook and Datasets/Supplementary File 4. Jupiter notebook/main/threshold_determination.ipynb]

# %% [code]
import requests
import numpy as np
import pandas as pd
import re
import json
import time
import asyncio
import ast
import seaborn as sns
import matplotlib.pyplot as plt
from matplotlib_venn import venn2, venn3
from venn import venn
from upsetplot import UpSet, from_contents
import statistics
from sklearn.metrics import roc_curve, auc
import statsmodels.api as sm
from scipy.stats import shapiro
from scipy.stats import median_abs_deviation
from matplotlib.ticker import MultipleLocator
from mpmath import *
from warnings import simplefilter
simplefilter(action="ignore", category=pd.errors.PerformanceWarning)

# %% [markdown]
# Forming Probably pathogenic and Strong VUS groups

# %% [markdown]
After forming the CORE pathogenic and CORE benign datasets, it is necessary to determine the cutoffs for the CADD scores to obtain variants for Probably Pathogenic and Strong VUS groups. To do this, CADD values ​​were predicted for all variants from all databases, including population ones. All following calculations were conducted two times - for CORE PAT with RCMG patients data and without.

# %% [markdown]
Regular CORE PAT analysis

# %% [code]
core_pat = pd.read_excel('CORE_PAT.xlsx')
core_ben = pd.read_excel('CORE_BEN.xlsx')

# %% [code]
cadd_scores = pd.read_excel('cadd_scores.xlsx', index_col='pVCF') #uploading file with CADD scores for all available KCNV2 variants 

# %% [code]
path_cadd = cadd_scores.loc[cadd_scores.index.isin(core_pat['pVCF'])].copy()
path_cadd['type'] = 'P/LP'
path_cadd

# %% [code]
ben_cadd=cadd_scores.loc[cadd_scores.index.isin(core_ben['pVCF'])].copy()
ben_cadd['type'] = 'B/LB'
ben_cadd

# %% [code]
cadd_distros = pd.concat([path_cadd.loc[:, ['PHRED', 'type']], ben_cadd.loc[:, ['PHRED', 'type']]])

# %% [code]
#ROC analysis to find out sensitivity and specificity of CADD predictions, where P/LP variants assigned as class 1, B/LB - as class 0
cadd_distros['class'] = np.where(cadd_distros['type'] == 'B/LB', 0, 1)

fpr, tpr, thresholds = roc_curve(cadd_distros['class'], cadd_distros['PHRED'], pos_label=1)
roc_auc = auc(fpr, tpr)

# %% [code]
# finding the first threshold with >=99% specitivity and checking corresponding sensitivity
spec_99_t=None
spec_99=None
spec_99_sens = None
for i, t in enumerate(thresholds):
    if fpr[i] <= 0.01:
        spec_99_t = t
        spec_99 = 1 - fpr[i]
        spec_99_sens = tpr[i]
    else:
        break

print(f'min CADD score for >=99% specificity ({round(spec_99, 2)}) - {spec_99_t} with sensitivity of {round(spec_99_sens, 3)}')

# %% [code]
g = sns.displot(data=cadd_distros, x='PHRED', hue='type', kind='hist', fill=True, palette=['#FC5B5B', '#68FC5B'], height=5, aspect=1.5, bins=49)

for ax in g.axes.flat:
    ax.axvline(x=spec_99_t, color="#000000", linestyle='dashed',
               label="Upper boundary - CADD>=28.8 and AF<=0.00027")
    ax.axvline(x=15, color="#000000",
               label="Lower boundary - CADD>=15 and AF<=0.005")

g.set_axis_labels("CADD score", "Count")
g.fig.suptitle("CADD scores distributions for Pathogenic and Benign variants", y=1.05)
g.ax.legend(loc='upper right', bbox_to_anchor=(1.20, 1))
g.ax.set_xticks(range(0, 60, 5))

plt.show()

# %% [markdown]
The first cut-off that separates 'Probably pathogenic' group is 28.8 - all variants with CADD score equal or higher than this will be considered as 'Probably pathogenic'.  
The second cut-off that separates 'Strong VUS' group is 15 - all variants with 15 <= CADD score < 28.8 will be considered as 'Strong VUS'.  
Having received all three groups, we proceed to calculate the prevalence

# %% [code]
exclude = set(core_pat['pVCF']) | set(core_ben['pVCF'])

# %% [code]
vus_cadd = cadd_scores.loc[~cadd_scores.index.isin(exclude)]
vus_cadd

# %% [code]
prob_pat = vus_cadd.loc[vus_cadd['PHRED']>=28.8]
prob_pat

# %% [code]
#prob_pat.to_excel('probably_pathogenic.xlsx')

# %% [code]
strong_vus=vus_cadd.loc[(vus_cadd['PHRED']>=15) & (vus_cadd['PHRED']<28.8)]
strong_vus

# %% [code]
#strong_vus.to_excel('strong_vus.xlsx')

# %% [markdown]
CORE PAT with RCMG analysis

# %% [code]
core_w_rcmg = pd.read_excel('CORE_PAT_RCMG.xlsx')

# %% [code]
exclude = set(core_w_rcmg['pVCF']) | set(core_ben['pVCF']) 

# %% [code]
path_cadd = cadd_scores.loc[cadd_scores.index.isin(core_w_rcmg['pVCF'])].copy()
path_cadd['type'] = 'P/LP'
path_cadd

# %% [code]
ben_cadd=cadd_scores.loc[cadd_scores.index.isin(core_ben['pVCF'])].copy()
ben_cadd['type'] = 'B/LB'
ben_cadd

# %% [code]
cadd_distros = pd.concat([path_cadd.loc[:, ['PHRED', 'type']], ben_cadd.loc[:, ['PHRED', 'type']]])

# %% [code]
#ROC analysis to find out sensitivity and specificity of CADD predictions, where P/LP variants assigned as class 1, B/LB - as class 0
cadd_distros['class'] = np.where(cadd_distros['type'] == 'B/LB', 0, 1)

fpr, tpr, thresholds = roc_curve(cadd_distros['class'], cadd_distros['PHRED'], pos_label=1)
roc_auc = auc(fpr, tpr)

# %% [code]
# finding the first threshold with >=99% specitivity and checking corresponding sensitivity
spec_99_t=None
spec_99=None
spec_99_sens = None
for i, t in enumerate(thresholds):
    if fpr[i] <= 0.01:
        spec_99_t = t
        spec_99 = 1 - fpr[i]
        spec_99_sens = tpr[i]
    else:
        break

print(f'min CADD score for >=99% specificity ({round(spec_99, 2)}) - {spec_99_t} with sensitivity of {round(spec_99_sens, 3)}')

# %% [markdown]
Due to calculated CADD threshold with 99% specificity being the same for different CORE PAT datasets in prevalence caluclations the same set of variants of strong vus and probably path groups will be used
